# Supplementary material for: Novel carfilzomib-based combinations as potential therapeutic strategies for liposarcomas
Source: Cell Mol Life Sci. 2020 Aug 26;78(4):1837–51. doi: 10.1007/s00018-020-03620-w (PMC7904719; doi:10.1007/s00018-020-03620-w)
Supplement: Supplementary file 1 — Supplementary Table 1: List of quantified proteins in the LC–MS/MS nuclear proteome profiling of both forward and reverse experiments of MLS402 cells treated with either selinexor, carfilzomib, or a combination of both. Differentially expressed proteins (DEPs) identified in the combination are also shown in a separate worksheet, with the corresponding H/L ratios in single-drug treatments. NM = not measured. Hits in blue are those meeting the threshold criteria (ratio H/L > 2 and < 0.5) only in the drug combination [file 18_2020_3620_MOESM1_ESM.xlsx]

## Sheet: MLS402_Carfilzomib vs Ctrl
	Protein names	Gene names	Number of proteins	Peptides	Unique peptides	Peptides for	Peptides rev	Unique peptides for	Unique peptides rev	Sequence coverage [%]	Mol. weight [kDa]	Sequence length	Ratio H/L for	Ratio H/L normalized for	Ratio H/L rev	Ratio H/L normalized rev	Intensity	Intensity L for	Intensity H for	Intensity L rev	Intensity H rev
2431	DNA-directed RNA polymerase III subunit RPC4	POLR3D	2	6	6	5	5	5	5	21.1	44.395	398	10.648	11.678	1.0798	1.2058	1662900000	124360000	720850000	110650000	707080000
5146	Zinc finger and BTB domain-containing protein 2	ZBTB2	1	3	3	3	2	3	2	9.1	57.336	514	6.1653	6.843	0.9268	1.0416	447140000	70803000	278010000	55347000	42975000
5731	Protein lin-37 homolog	LIN37	4	4	4	2	4	2	4	24	28.383	246	6.0019	6.7054	1.2656	1.3711	2205000000	53252000	1686200000	50811000	414740000
335		HSPA1A	5	49	26	42	47	22	24	80.3	70.051	641	5.5687	6.2633	0.12493	0.14155	172650000000	11573000000	68826000000	81981000000	10273000000
713	Interleukin-6	IL6	6	3	3	3	3	3	3	15.9	21.494	189	5.4979	5.9409	0.19787	0.22462	261980000	33397000	118920000	89774000	19898000
120	Interferon alpha-inducible protein 27, mitochondrial	IFI27	9	3	3	3	3	3	3	37.8	11.24	119	5.3375	5.9274	0.18169	0.20778	1960800000	161700000	904520000	741600000	153020000
2393	Interstitial collagenase;22 kDa interstitial collagenase;27 kDa interstitial collagenase	MMP1	1	23	23	23	22	23	22	55.2	54.006	469	4.6076	4.9868	0.19149	0.20964	40923000000	4087000000	16963000000	16491000000	3383200000
2483	Stromelysin-1	MMP3	3	19	16	12	15	10	14	46.3	53.977	477	4.1506	4.567	0.10028	0.11192	5646800000	448820000	1772900000	2812700000	612440000
4093	Homocysteine-responsive endoplasmic reticulum-resident ubiquitin-like domain member 1 protein	HERPUD1	10	6	6	5	6	5	6	22.7	40.851	366	3.8919	4.3138	0.16171	0.18016	531300000	70970000	247560000	175110000	37653000
2416	Aldehyde dehydrogenase, mitochondrial	ALDH2	8	26	23	23	25	21	22	65.6	56.381	517	3.4603	3.759	0.14218	0.15532	29298000000	4898500000	10978000000	11595000000	1826600000
3485	Rho-related GTP-binding protein RhoE	RND3	3	11	11	9	10	9	10	57.8	27.368	244	3.3315	3.6843	0.26014	0.28953	5410700000	652240000	2148200000	2068500000	541760000
2684	Alpha-N-acetylgalactosaminidase	NAGA	1	4	4	2	4	2	4	12.9	46.564	411	3.1222	3.4947	0.41064	0.46795	449160000	59355000	225890000	113360000	50558000
5032	Putative RNA polymerase II subunit B1 CTD phosphatase RPAP2	RPAP2	2	2	2	2	2	2	2	4.2	69.508	612	2.7199	3.0539	1.0169	1.1709	127410000	14713000	37313000	34487000	40897000
3769	Induced myeloid leukemia cell differentiation protein Mcl-1	MCL1	3	9	9	7	7	7	7	50.3	37.337	350	2.7314	3.0153	0.2858	0.32937	1643700000	389940000	583960000	556440000	113410000
5303	Abhydrolase domain-containing protein 4	ABHD4	4	3	3	3	3	3	3	13.2	38.794	342	2.5404	2.949	0.25664	0.30264	214620000	20702000	63092000	105620000	25203000
6379	Zinc finger CCHC domain-containing protein 4	ZCCHC4	5	4	4	3	3	3	3	9.8	58.683	510	2.3781	2.7919	0.56443	0.61941	200910000	24216000	35946000	87388000	53365000
3055	Macrophage-capping protein	CAPG	4	3	3	3	2	3	2	11.1	36.856	333	2.4373	2.7679	2.5451	2.9027	327360000	39233000	132000000	38464000	117670000
2827	Tenascin	TNC	6	72	3	67	69	3	3	46.5	240.85	2201	2.2022	2.7568	0.23387	0.25269	624310000	82220000	265630000	218910000	57549000
5786	Lethal(3)malignant brain tumor-like protein 3	L3MBTL3	2	5	5	5	2	5	2	7.3	85.756	755	2.3906	2.6392	1.4766	1.6478	123570000	19441000	22997000	33529000	47604000
1754	TRAF-type zinc finger domain-containing protein 1	TRAFD1	6	5	5	3	4	3	4	10.3	64.84	582	2.3621	2.581	0.48375	0.54926	194220000	26065000	66119000	61516000	40520000
6475	Retinoid-inducible serine carboxypeptidase	SCPEP1	4	5	3	4	5	3	3	13.7	50.83	452	2.3586	2.5768	0.74772	0.85198	765090000	99904000	299270000	149110000	216810000
1692	Tail-anchored protein insertion receptor WRB	WRB	10	4	4	3	4	3	4	23.6	19.779	174	2.2586	2.4866	2.0063	2.2983	382930000	31720000	113330000	64569000	173310000
6988	A disintegrin and metalloproteinase with thrombospondin motifs 1	ADAMTS1	4	7	7	5	5	5	5	13.7	105.36	967	2.1171	2.4685	0.2402	0.26923	321510000	64431000	77197000	147360000	32516000
1738	Pirin	PIR	1	10	10	8	6	8	6	33.8	32.113	290	2.2551	2.4613	0.38842	0.44901	1311100000	349600000	389690000	399610000	172240000
561	Alpha-galactosidase A	GLA	4	7	7	6	4	6	4	18.7	53.283	470	2.1681	2.4186	0.36989	0.41965	644760000	206660000	287230000	99878000	50998000
591	Microtubule-associated proteins 1A/1B light chain 3B;Microtubule-associated proteins 1A/1B light chain 3 beta 2	MAP1LC3B;MAP1LC3B2	3	2	1	2	2	1	1	28	9.0115	75	2.0593	2.3778	0.37335	0.43379	3962900000	518320000	1020300000	1751900000	672370000
2847	Pentraxin-related protein PTX3	PTX3	1	16	16	16	15	16	15	51.7	41.975	381	2.0769	2.3508	0.42712	0.48578	12782000000	2208700000	4584200000	3959300000	2030000000
6564	Nuclear receptor-interacting protein 3	NRIP3	4	3	3	3	3	3	3	15.8	26.975	241	2.1341	2.3366	0.20056	0.22513	246110000	60007000	70955000	95152000	19998000
6847	E3 ubiquitin-protein ligase KCMF1	KCMF1	2	4	4	3	3	3	3	13.4	41.945	381	2.0893	2.2984	0.6084	0.68964	323740000	102240000	83150000	83045000	55311000
3613	Arginase-2, mitochondrial	ARG2	1	12	12	9	10	9	10	53.1	38.577	354	2.0005	2.2496	0.38479	0.43716	3361100000	666270000	1060800000	963240000	670770000
2386	Ferritin light chain	FTL	1	5	5	5	3	5	3	32.6	20.019	175	1.8946	2.2474	0.42778	0.48472	1464000000	293810000	478530000	414540000	277150000
5966	Calcium and integrin-binding protein 1	CIB1	3	4	4	3	2	3	2	26.7	21.703	191	1.9629	2.2407	0.91845	1.0554	162310000	35807000	55768000	39518000	31220000
437	HRAS-like suppressor 3	PLA2G16	3	3	3	2	3	2	3	22.4	17.787	161	1.8734	2.2281	0.57792	0.67592	276210000	32782000	67776000	95272000	80376000
2685	Heat shock 70 kDa protein 6	HSPA6	2	24	13	20	20	9	9	43.4	71.027	643	1.8609	2.2076	0.48585	0.48387	44709000000	7412500000	15927000000	14675000000	6693800000
1444	4-aminobutyrate aminotransferase, mitochondrial	ABAT	7	22	22	21	17	21	17	58.1	58.14	515	1.9829	2.1866	0.32214	0.36624	7424500000	1659800000	3069000000	2003400000	692290000
4484	E3 ubiquitin-protein ligase UBR4	UBR4	10	115	115	101	93	101	93	28.6	571.85	5159	1.7923	2.1495	0.4759	0.48446	10638000000	2464500000	3910600000	2763000000	1500100000
4670	WD repeat-containing protein 59	WDR59	9	6	6	6	2	6	2	8.9	109.79	974	1.9147	2.1476	2.6605	2.9242	884680000	243780000	528720000	22449000	89732000
278	Nesprin-1	SYNE1	25	49	48	33	31	32	31	7.3	1005.2	8749	1.745	2.1342	0.71136	0.71573	21247000000	1918700000	2343400000	8624500000	8360200000
1046	Squalene monooxygenase	SQLE	4	6	6	3	5	3	5	20.7	53.067	479	1.9544	2.1183	0.62303	0.69076	437900000	70657000	104640000	191700000	70910000
2328	Claudin-1	CLDN1	1	4	4	4	2	4	2	22.7	22.744	211	1.8667	2.0736	3.0596	3.4447	1763500000	144060000	436170000	244230000	939030000
2839	DnaJ homolog subfamily B member 1	DNAJB1	9	23	22	20	21	19	20	54.7	38.044	340	1.7151	2.0268	0.53099	0.6098	20458000000	3795800000	6080900000	5940500000	4640500000
4277	Discoidin domain-containing receptor 2	DDR2	5	16	15	12	12	11	12	23.2	96.735	855	1.767	2.0246	0.66073	0.70012	1835100000	259870000	538320000	474460000	562440000
1222	Selenoprotein K	SELK	3	4	4	3	4	3	4	35.5	10.495	93	1.8101	2.023	0.3387	0.40373	672680000	100520000	156200000	291360000	124590000
975	Solute carrier family 35 member B1	SLC35B1	9	3	3	1	3	1	3	14.9	27.645	248	1.8732	2.0193	0.733	0.76705	100740000	20176000	31460000	26455000	22647000
6192	Hyccin	FAM126A	7	5	5	4	4	4	4	9.4	57.625	521	1.827	2.0164	1.0257	1.1278	522520000	59583000	150870000	93868000	218210000
4984	Sterile alpha motif domain-containing protein 9-like	SAMD9L	2	20	18	17	11	15	9	14.9	184.53	1584	1.6838	1.9627	0.62003	0.65505	1155100000	352730000	382990000	231040000	188390000
2049	Checkpoint protein HUS1	HUS1	5	4	4	3	3	3	3	24.3	29.287	259	1.7474	1.9625	1.6068	1.7801	1385000000	340950000	448310000	258490000	337200000
1287	Ferritin;Ferritin heavy chain;Ferritin heavy chain, N-terminally processed	FTH1	6	5	5	5	5	5	5	34.6	17.653	153	1.6553	1.942	0.70026	0.70061	1538100000	280620000	489320000	425240000	342910000
3710	A-kinase anchor protein 12	AKAP12	3	50	50	41	43	41	43	44.5	180.99	1677	1.5996	1.9381	0.41163	0.40782	8667900000	1914700000	2992100000	2556300000	1204700000
348	Extracellular serine/threonine protein kinase FAM20C	FAM20C	2	3	3	2	2	2	2	17.2	28.35	261	1.6633	1.9379	1.596	1.8033	142070000	25493000	29260000	32561000	54759000
2113	Serine/threonine-protein kinase/endoribonuclease IRE1;Serine/threonine-protein kinase;Endoribonuclease	ERN1	1	6	6	3	4	3	4	11.2	109.73	977	1.6299	1.9368	0.43635	0.48992	208040000	32709000	59532000	82183000	33612000
4351	FLYWCH-type zinc finger-containing protein 1	FLYWCH1	10	7	6	3	7	2	6	15.5	80.107	716	1.7382	1.9264	0.62373	0.69973	806400000	20825000	28184000	158030000	599360000
470	Frataxin, mitochondrial;Frataxin intermediate form;Frataxin(56-210);Frataxin(78-210);Frataxin mature form	FXN	8	2	2	2	2	2	2	21.5	14.91	135	1.7036	1.9244	0.44363	0.50573	407640000	92424000	154780000	106770000	53665000
2545	Nuclear receptor subfamily 2 group F member 6	NR2F6	2	7	6	5	6	4	5	21.8	42.979	404	1.7445	1.9172	1.8824	2.1708	211300000	55820000	53873000	36486000	65125000
5482	Heat shock protein 105 kDa	HSPH1	5	51	3	50	46	3	3	69.6	96.864	858	1.6784	1.9111	0.69376	0.79556	4416800000	936680000	1388400000	1251700000	840060000
3372	Alpha-N-acetylglucosaminidase;Alpha-N-acetylglucosaminidase 82 kDa form;Alpha-N-acetylglucosaminidase 77 kDa form	NAGLU	1	3	3	2	3	2	3	6.7	82.265	743	1.7151	1.9074	0.78077	0.8764	202370000	45967000	66701000	49238000	40464000
404	Cathepsin D;Cathepsin D light chain;Cathepsin D heavy chain	CTSD	15	18	18	18	18	18	18	53.8	44.237	409	1.6909	1.906	0.34892	0.39248	55772000000	10266000000	18619000000	17591000000	9297000000
2614	Plastin-2	LCP1	5	19	12	15	14	9	9	33.8	70.288	627	1.6998	1.8988	0.557	0.63014	795060000	230700000	266270000	193290000	104800000
3168	Glutamate--cysteine ligase regulatory subunit	GCLM	2	4	4	4	4	4	4	20.1	30.727	274	1.7189	1.8925	0.37535	0.4512	863150000	208300000	287680000	239980000	127200000
2379	Interleukin-1 alpha	IL1A	1	7	7	6	7	6	7	39.1	30.606	271	1.6743	1.8845	0.79503	0.8978	1920700000	444140000	633270000	446290000	397030000
942	Target of Nesh-SH3	ABI3BP;DKFZp667H216	13	18	18	14	12	14	12	11.1	195.32	1777	1.4989	1.8755	0.4861	0.50096	2128200000	517670000	811190000	533730000	265610000
6088	Oxidoreductase HTATIP2	HTATIP2	4	15	15	14	15	14	15	63	30.13	276	1.5934	1.8692	0.49961	0.56057	6835500000	1295900000	1992200000	2327400000	1219900000
6191	NF-kappa-B inhibitor zeta	NFKBIZ	5	6	6	3	5	3	5	14.3	64.298	596	1.6527	1.8618	1.0196	1.1427	537010000	64599000	104020000	157700000	210690000
3144	Microtubule-associated protein 1B;MAP1B heavy chain;MAP1 light chain LC1	MAP1B	5	90	87	78	86	76	83	50.6	270.63	2468	1.5223	1.8575	0.59144	0.58021	42516000000	9159000000	13198000000	11852000000	8306400000
2403	Superoxide dismutase [Mn], mitochondrial	SOD2	10	11	11	10	10	10	10	55	24.75	222	1.5652	1.8545	0.32721	0.37094	23318000000	5006600000	9012200000	6884000000	2414800000
5939	Tetratricopeptide repeat protein 1	TTC1	2	10	10	8	8	8	8	36	33.526	292	1.5258	1.8484	0.63967	0.74622	1768100000	445370000	507560000	480290000	334920000
2026	Transcription factor MafK	MAFK	1	5	3	4	4	2	3	37.2	17.523	156	1.5276	1.8219	0.60523	0.69039	304070000	43359000	54175000	121010000	85519000
7017	Homeobox protein SIX4	SIX4	2	2	2	1	2	1	2	4.9	82.932	781	1.6196	1.8117	0.84955	0.9509	211540000	45491000	80289000	39373000	46390000
6195	Sulfiredoxin-1	SRXN1	1	6	6	5	4	5	4	50.4	14.259	137	1.6	1.8114	0.36007	0.40927	1677700000	735720000	693830000	172050000	76072000
5213	E3 ubiquitin-protein ligase RNF149	RNF149	2	6	6	3	5	3	5	20.8	43.164	400	1.6466	1.8007	0.67322	0.7436	303030000	48591000	78161000	87509000	88765000
1774	Acyl-coenzyme A thioesterase 8	ACOT8	9	6	6	5	5	5	5	26	35.914	319	1.5904	1.7858	0.86496	0.98154	1031300000	160720000	232020000	246140000	392370000
5998	Selenoprotein S	VIMP	3	7	7	5	6	5	6	47.1	21.163	189	1.575	1.7821	0.33796	0.38697	3561600000	534900000	929920000	1444400000	652410000
71	Arachidonate 5-lipoxygenase-activating protein	ALOX5AP	2	3	3	3	2	3	2	12.8	24.208	218	1.6157	1.7818	0.85004	0.94635	2500800000	480470000	824740000	615210000	580420000
2973	ATP-binding cassette sub-family D member 1	ABCD1	3	9	9	5	7	5	7	14.8	82.936	745	1.6035	1.7788	0.90904	1.083	824020000	55917000	88239000	193130000	486740000
3680	Friend leukemia integration 1 transcription factor	FLI1	5	3	3	3	3	3	3	13.1	50.981	452	1.6181	1.7757	1.8209	2.0565	412350000	91691000	145870000	56623000	118160000
822	Prosaposin;Saposin-A;Saposin-B-Val;Saposin-B;Saposin-C;Saposin-D	PSAP	6	16	16	13	13	13	13	31.3	58.44	527	1.5103	1.7708	0.45224	0.56293	5936800000	1379800000	2120200000	1628200000	808730000
5661	Zinc finger and BTB domain-containing protein 10	ZBTB10	4	4	4	3	4	3	4	8.1	64.94	579	1.5695	1.7695	0.91265	0.99873	154520000	22079000	34164000	48930000	49345000
7091	Cell cycle progression protein 1	CCPG1	7	5	5	3	4	3	4	8.8	71.853	613	1.483	1.768	0.61635	0.65586	332980000	49928000	75996000	121900000	85154000
4540	Lysophospholipase-like protein 1	LYPLAL1	2	4	4	3	3	3	3	23.2	26.316	237	1.5589	1.7599	0.44328	0.50004	579110000	115010000	162430000	200260000	101410000
2515	Heme oxygenase 1	HMOX1	2	12	12	10	11	10	11	59.7	32.818	288	1.6043	1.7577	0.31689	0.35574	4096600000	821030000	1177600000	1593400000	504550000
2745	Annexin A7	ANXA7	2	21	21	21	21	21	21	42.7	50.315	466	1.5647	1.7556	0.2642	0.29816	37325000000	7201400000	11648000000	14391000000	4085000000
2285	ATP-binding cassette sub-family A member 1	ABCA1	3	19	19	15	14	15	14	10.9	254.3	2261	1.4419	1.7512	0.24989	0.25795	732060000	144450000	297960000	211790000	77861000
2553	78 kDa glucose-regulated protein	HSPA5	1	49	47	45	42	44	40	64.4	72.332	654	1.544	1.7509	0.45157	0.52799	358090000000	69670000000	110800000000	118690000000	58932000000
4941	Nitrilase homolog 1	NIT1	5	7	7	6	5	6	5	30.6	31.858	291	1.591	1.7439	0.53693	0.59122	838580000	236560000	285040000	188200000	128780000
1826	Niemann-Pick C1 protein	NPC1	3	19	19	18	15	18	15	20.2	142.17	1278	1.491	1.7403	0.51355	0.52771	4565900000	1322000000	1551900000	1072800000	619210000
665	Lymphocyte function-associated antigen 3	CD58	5	2	2	2	1	2	1	9.2	15.136	131	1.5135	1.7368	2.6864	3.1695	468570000	64514000	126680000	46363000	231010000
4368	Pleckstrin homology-like domain family A member 2	PHLDA2	1	5	5	3	4	3	4	45.4	17.092	152	1.5637	1.7368	0.71911	0.82683	936660000	120870000	184660000	422300000	208820000
6944	DnaJ homolog subfamily B member 4	DNAJB4	2	8	7	7	7	6	6	29.7	37.806	337	1.4599	1.7256	0.57241	0.6469	841990000	109400000	164660000	353620000	214310000
548	Peroxisome biogenesis factor 10	PEX10	6	4	4	2	3	2	3	13.2	35.507	311	1.5862	1.7242	1.078	1.1998	155630000	18523000	27052000	50786000	59268000
4814	UPF0317 protein C14orf159, mitochondrial	C14orf159	12	5	5	4	5	4	5	9.8	62.782	581	1.5387	1.7189	0.41694	0.45872	574480000	117890000	193250000	176260000	87082000
4504	Histone H3	HIST2H3PS2	1	4	1	3	4	1	1	25	15.43	136	1.3991	1.7147	0.5219	0.61717	511000000	73930000	117190000	207060000	112820000
1996	Kinesin-like protein KIF1B	KIF1B	1	19	4	14	13	4	2	18.7	130.36	1153	1.3321	1.712	0.47707	0.50883	157510000	36111000	67883000	33180000	20338000
2910	Peroxiredoxin-5, mitochondrial	PRDX5	4	12	12	10	11	10	11	74.7	17.031	162	1.4885	1.7052	0.4983	0.56862	15113000000	3404300000	5032200000	4513300000	2163300000
1997	E3 ubiquitin-protein ligase MARCH6	MARCH6	4	4	4	2	4	2	4	7	102.54	910	1.5194	1.7049	0.49469	0.55585	412380000	116240000	127650000	96933000	71553000
6015	Apoptosis-inducing factor 2	AIFM2	2	20	20	15	18	15	18	59	40.526	373	1.4581	1.6974	0.53354	0.60729	5885800000	1357200000	1852500000	1588800000	1087300000
4681	Biogenesis of lysosome-related organelles complex 1 subunit 2	BLOC1S2	4	3	3	2	2	2	2	25.4	15.961	142	1.4951	1.6938	1.166	1.3307	225350000	51191000	63947000	52351000	57861000
316	Pro-neuregulin-1, membrane-bound isoform;Neuregulin-1	NRG1	14	3	3	3	3	3	3	25.4	21.133	193	1.5178	1.693	0.60422	0.67078	815040000	187020000	279300000	218830000	129890000
4673	Consortin	CNST	3	4	4	4	2	4	2	6.6	79.596	725	1.4779	1.692	0.57465	0.62603	182240000	58050000	66798000	36142000	21253000
468	InaD-like protein	INADL	12	3	2	3	3	2	2	1.8	204.7	1882	1.417	1.692	0.89483	0.98148	892670000	289750000	402750000	102820000	97345000
6034	Haloacid dehalogenase-like hydrolase domain-containing protein 3	HDHD3	1	4	4	4	3	4	3	27.9	28	251	1.5268	1.6905	0.63316	0.70409	189220000	35693000	53367000	67318000	32840000
6856	ORM1-like protein 1	ORMDL1	3	6	3	5	6	3	3	51.6	17.371	153	1.491	1.6903	0.53459	0.61012	2301400000	612510000	691170000	649930000	347740000
2500	Fibroblast growth factor 2	FGF2	6	8	8	7	8	7	8	52.9	17.254	155	1.5164	1.6899	0.56156	0.63693	10643000000	1907700000	3040400000	3587600000	2107500000
5617	ADP-ribosylation factor-like protein 8A	ARL8A	2	11	5	10	11	4	5	64.5	21.416	186	1.4242	1.6886	0.53783	0.61622	2302800000	409490000	605640000	748050000	539630000
5361	Ubiquitin carboxyl-terminal hydrolase 33	USP33	6	15	15	12	11	12	11	26.7	93.956	828	1.5125	1.6847	0.38553	0.4175	1771600000	408240000	522960000	585330000	255070000
6197	Neurolysin, mitochondrial	NLN	4	20	20	17	16	17	16	33.1	80.651	704	1.4932	1.6787	0.37088	0.42211	5519400000	1067400000	1534400000	1801700000	1116000000
5636	TRAF-interacting protein with FHA domain-containing protein A	TIFA	1	3	3	3	3	3	3	16.3	21.445	184	1.4781	1.675	1.5795	1.839	337630000	40980000	124270000	52488000	119900000
2365	Aspartate aminotransferase, mitochondrial	GOT2	2	33	33	31	29	31	29	76.3	47.517	430	1.3871	1.6726	0.44769	0.5177	119010000000	26604000000	38901000000	36173000000	17327000000
2995	Sepiapterin reductase	SPR	1	9	9	8	8	8	8	51	28.048	261	1.4786	1.6724	0.51672	0.57209	2291700000	615720000	635170000	752550000	288270000
1431	Beta-hexosaminidase;Beta-hexosaminidase subunit alpha	HEXA	7	8	8	7	6	7	6	18.9	58.44	509	1.5248	1.6665	0.68766	0.7634	1739200000	515830000	814150000	233080000	176160000
3380	GTP-binding protein RAD	RRAD	3	3	3	2	3	2	3	16.9	33.245	308	1.508	1.6649	0.37386	0.41858	393370000	30525000	49711000	95354000	217780000
5962	Aconitate hydratase, mitochondrial	ACO2	2	45	45	42	45	42	45	64.6	85.424	780	1.501	1.6548	0.33457	0.3829	52813000000	10636000000	16496000000	18838000000	6843300000
6576	Cell death regulator Aven	AVEN	2	3	3	2	3	2	3	9.1	38.506	362	1.4712	1.6518	0.74936	0.84469	439530000	120110000	166290000	81554000	71578000
7014	GTP:AMP phosphotransferase AK3, mitochondrial	AK3	3	16	16	15	14	15	14	74.4	25.565	227	1.4335	1.6441	0.32394	0.36181	10769000000	2499800000	3731000000	3259900000	1278400000
1743	Lysosomal alpha-mannosidase;Lysosomal alpha-mannosidase A peptide;Lysosomal alpha-mannosidase B peptide;Lysosomal alpha-mannosidase C peptide;Lysosomal alpha-mannosidase D peptide;Lysosomal alpha-mannosidase E peptide	MAN2B1	7	16	16	12	12	12	12	21.2	113.61	1010	1.4379	1.6417	0.65318	0.74937	2151000000	474810000	653500000	441810000	580880000
401	Protein unc-13 homolog B	UNC13B	13	3	3	2	2	2	2	0.9	484.12	4340	1.3775	1.6414	0.78796	0.81083	63381000	15233000	20671000	13193000	14283000
2401	Annexin A1	ANXA1	3	36	36	34	34	34	34	81.2	38.714	346	1.3968	1.6374	0.2727	0.3231	391090000000	70189000000	101680000000	168320000000	50906000000
4397	Mesoderm-specific transcript homolog protein	MEST	11	8	8	6	7	6	7	38.7	37.59	326	1.5007	1.6366	1.0145	1.1555	888000000	164110000	258660000	234310000	230920000
856	Inositol polyphosphate 5-phosphatase K	INPP5K	6	2	2	2	1	2	1	10	26.723	229	1.4598	1.6343	0.45024	0.50327	214390000	58641000	74543000	52816000	28391000
4338	NAD kinase 2, mitochondrial	NADK2	7	13	13	10	9	10	9	34.4	49.432	442	1.4387	1.6331	0.34233	0.39133	1900100000	601470000	614880000	468440000	215340000
4253	Mitogen-activated protein kinase kinase kinase 11	MAP3K11	15	6	5	4	5	3	4	11.7	65.343	590	1.4597	1.6323	2.2091	2.457	195220000	47206000	92030000	27714000	28268000
3683	Protein Dr1	DR1	1	4	4	3	3	3	3	42.6	19.443	176	1.4184	1.6308	0.84726	0.95899	2388300000	460720000	402050000	779990000	745500000
6557	Acyl-coenzyme A thioesterase 13;Acyl-coenzyme A thioesterase 13, N-terminally processed	ACOT13	2	6	6	6	5	6	5	67.9	14.96	140	1.443	1.6264	0.64251	0.74011	3394300000	626680000	888350000	1146100000	733200000
1872	Prolyl 4-hydroxylase subunit alpha-2	P4HA2	10	20	20	17	16	17	16	46.3	60.632	533	1.4759	1.6242	0.53656	0.60522	5691000000	1271200000	1685500000	1753000000	981310000
5401	Pleckstrin homology-like domain family A member 1	PHLDA1	2	5	5	4	4	4	4	12.3	29.652	260	1.4451	1.6151	0.55154	0.63878	831720000	169210000	266620000	244790000	151110000
6533	ATP-binding cassette sub-family B member 6, mitochondrial	ABCB6	3	10	10	9	8	9	8	16.1	88.598	796	1.4085	1.6143	0.61889	0.6421	1397500000	293970000	504470000	331310000	267710000
4758	Tubulin alpha-1A chain;Tubulin alpha-3E chain	TUBA1A;TUBA3E	8	32	1	30	31	1	1	81	46.297	416	1.4632	1.6117	1.3593	1.4755	1266500000	334580000	473880000	171010000	287060000
5278	Putative phospholipase B-like 2;Putative phospholipase B-like 2 32 kDa form;Putative phospholipase B-like 2 45 kDa form	PLBD2	2	8	8	8	6	8	6	14.8	65.471	589	1.4559	1.6104	0.62394	0.70615	1133300000	360660000	467320000	191050000	114310000
6946	Zinc finger protein 629	ZNF629	1	9	9	5	5	5	5	12.4	96.619	869	1.4184	1.6085	1.3531	1.5216	322250000	35238000	52657000	98761000	135600000
2961	Glycerol kinase;Putative glycerol kinase 3	GK;GK3P	12	19	15	13	15	11	12	40.5	57.488	524	1.4063	1.6068	0.5956	0.6646	2688900000	759060000	781390000	722170000	426230000
5848	Formin-like protein 2	FMNL2	3	17	9	12	11	6	5	16.4	124.11	1092	1.4398	1.6052	0.70196	0.77294	460330000	99485000	158670000	117310000	84866000
7250	Putative deoxyribose-phosphate aldolase	DERA	8	6	6	3	6	3	6	26.1	35.23	318	1.383	1.6046	0.54893	0.61469	363360000	46291000	56700000	149390000	110980000
6153	Histidine triad nucleotide-binding protein 2, mitochondrial	HINT2	1	7	7	7	5	7	5	62	17.162	163	1.4456	1.5999	0.32582	0.36949	5521000000	1301600000	2072100000	1676800000	470640000
3934	Sequestosome-1	SQSTM1	8	15	15	13	11	13	11	63.6	47.687	440	1.4099	1.5999	0.26131	0.30237	5324500000	1005700000	1349300000	2300000000	669340000
2294	Persulfide dioxygenase ETHE1, mitochondrial	ETHE1	4	13	13	12	9	12	9	78	27.873	254	1.4239	1.5992	0.41635	0.46233	3982500000	1010900000	1461700000	1046700000	463240000
3771	Prolow-density lipoprotein receptor-related protein 1;Low-density lipoprotein receptor-related protein 1 85 kDa subunit;Low-density lipoprotein receptor-related protein 1 515 kDa subunit;Low-density lipoprotein receptor-related protein 1 intracellular domain	LRP1	5	96	95	78	85	78	84	25.9	504.6	4544	1.356	1.5922	0.90621	0.87397	21939000000	5187000000	6557300000	5294100000	4901000000
4097	BRISC complex subunit Abro1	FAM175B	1	5	5	3	5	3	5	14.7	46.9	415	1.4438	1.5912	0.73999	0.82637	702740000	146990000	162070000	188460000	205210000
3404	IgG receptor FcRn large subunit p51	FCGRT	8	4	4	3	4	3	4	9.3	39.743	365	1.3719	1.5885	1.3854	1.6355	245770000	49727000	67647000	55639000	72753000
6322	Golgin-45	BLZF1	4	6	6	5	3	5	3	20.2	44.91	400	1.4211	1.5842	0.48454	0.55121	334980000	88875000	118750000	73837000	53518000
5005	Iron-sulfur cluster co-chaperone protein HscB, mitochondrial	HSCB	2	4	4	3	2	3	2	16.2	27.422	235	1.4599	1.582	0.42621	0.4858	167700000	39127000	60058000	46704000	21811000
1779	Tumor necrosis factor receptor superfamily member 10B	TNFRSF10B	2	6	6	6	4	6	4	17.5	45.083	411	1.4047	1.5818	0.58919	0.66677	916980000	229870000	272740000	235400000	178970000
443	E3 ubiquitin-protein ligase RNF187	RNF187	2	3	3	3	2	3	2	16.2	26.172	235	1.4332	1.5755	0.67561	0.75225	315190000	92553000	128820000	57289000	36531000
165		C21orf33	15	18	13	15	14	11	9	74.2	30.376	279	1.4198	1.5733	0.36404	0.408	12335000000	2945100000	4545700000	3185700000	1658100000
2495	Vimentin	VIM	14	52	47	49	51	44	46	88	53.651	466	1.4074	1.5726	0.76088	0.82595	604040000000	121400000000	170950000000	172730000000	138960000000
4616	3-hydroxyisobutyryl-CoA hydrolase, mitochondrial	HIBCH	9	18	18	15	17	15	17	50.8	43.482	386	1.389	1.5724	0.60962	0.68868	13794000000	2832500000	4040000000	4251000000	2670900000
6133	ADP-ribose pyrophosphatase, mitochondrial	NUDT9	5	7	7	6	5	6	5	31.3	33.775	300	1.382	1.5709	0.61517	0.71433	744210000	204470000	229340000	178350000	132050000
538	Tetraspanin-9	TSPAN9	3	2	2	2	1	2	1	19.8	14.846	131	1.4525	1.5692	1.0308	1.1545	428140000	122290000	153240000	76905000	75710000
3176	Heat shock 70 kDa protein 13	HSPA13	1	15	15	13	9	13	9	34.8	51.927	471	1.373	1.5687	0.58369	0.67423	4511500000	1543300000	1643700000	827080000	497460000
1024	Kinesin-like protein KIF13B	KIF13B	3	5	3	5	3	3	2	8.7	83.877	743	1.3548	1.5652	0.71481	0.7581	348140000	92448000	127100000	83612000	44984000
6924	Cathepsin Z	CTSZ	1	5	5	5	3	5	3	24.8	33.868	303	1.4104	1.5645	0.7616	0.8466	2980500000	729510000	868550000	796530000	585960000
2915	Enoyl-CoA hydratase, mitochondrial	ECHS1	1	17	17	17	15	17	15	65.5	31.387	290	1.3702	1.5629	0.45896	0.51655	66907000000	15597000000	21494000000	20291000000	9524800000
4866	Dehydrodolichyl diphosphate synthase	DHDDS	13	7	7	6	6	6	6	21.4	34.264	294	1.3781	1.5581	0.45879	0.50783	762460000	344130000	162090000	164180000	92066000
3205	Serine--tRNA ligase, cytoplasmic	SARS	2	18	18	16	16	16	16	40.1	61.312	536	1.3507	1.556	0.82944	0.91716	7514400000	1820900000	2454900000	1743600000	1495100000
5569	Ribosome-releasing factor 2, mitochondrial	GFM2	7	23	23	20	18	20	18	40.4	86.323	777	1.4056	1.5552	0.29455	0.36012	5487200000	1082500000	1544100000	2053900000	806640000
6136	Replication initiator 1	REPIN1	5	6	6	5	5	5	5	12.5	63.574	567	1.3908	1.5501	0.96087	1.0796	543300000	129130000	148160000	138910000	127100000
4466	Acyl-coenzyme A thioesterase THEM4	THEM4	3	4	4	4	4	4	4	17.5	27.129	240	1.3715	1.5493	0.44889	0.51177	365260000	77025000	106440000	123240000	58559000
2622	CD99 antigen	CD99	5	4	4	3	4	3	4	45.4	18.848	185	1.4266	1.5479	0.41731	0.45892	2579000000	471150000	647840000	974850000	485180000
4461	Tumor protein p63-regulated gene 1-like protein	TPRG1L	2	10	10	6	6	6	6	45.2	30.211	272	1.285	1.5459	0.55838	0.66797	880650000	266230000	271780000	218350000	124290000
2358	Glutathione reductase, mitochondrial	GSR	7	13	13	13	8	13	8	39.5	51.7	479	1.3889	1.5454	0.44364	0.50762	2887100000	763380000	1081600000	695600000	346600000
4027	Glycerol kinase 2	GK2	1	6	2	4	5	2	2	12.7	60.593	553	1.4109	1.5453	0.80643	0.88965	270910000	42869000	68964000	82638000	76440000
1113	PR domain zinc finger protein 10	PRDM10	9	7	7	6	4	6	4	7.6	126.98	1117	1.3498	1.5438	1.555	1.7369	353040000	93016000	120310000	50321000	89389000
1685	Galectin-8;Galectin	LGALS8	9	9	9	8	7	8	7	26.7	40.397	359	1.3768	1.5428	0.61257	0.68939	1517400000	314440000	402090000	520800000	280040000
2909	Flavin reductase (NADPH)	BLVRB	5	8	8	7	7	7	7	54.4	22.119	206	1.3961	1.5419	0.62601	0.70101	2063400000	469340000	603220000	605820000	385070000
722	UPF0554 protein C2orf43	C2orf43	12	11	11	10	8	10	8	34.1	42.668	370	1.2626	1.5414	0.4154	0.47969	2460800000	667900000	854760000	629080000	309110000
5316	TBC1 domain family member 15	TBC1D15	5	8	8	6	7	6	7	13.2	77.394	674	1.3641	1.5413	0.91884	1.042	2393900000	117900000	182670000	114160000	1979200000
3089	Enoyl-CoA delta isomerase 1, mitochondrial	ECI1;DCI	4	10	10	10	6	10	6	53	32.816	302	1.3713	1.5407	0.33971	0.39439	12095000000	3675400000	5341000000	2269200000	809160000
22	TATA-binding protein-associated factor 2N	TAF15	5	7	5	4	7	2	5	19.8	48.839	449	1.4182	1.539	0.89657	1.0416	493080000	95743000	136590000	155190000	105560000
2842	Proteasome subunit alpha type-1;Proteasome subunit alpha type	PSMA1	5	21	21	20	20	20	20	85.2	29.555	263	1.3507	1.537	0.69373	0.75009	27170000000	6491100000	8386500000	7281700000	5011000000
6219	Protein Niban	FAM129A	2	26	25	25	22	25	21	30.7	103.13	928	1.3699	1.532	0.64011	0.68381	8211500000	2262600000	2798900000	1909800000	1240100000
424	Golgi SNAP receptor complex member 2	GOSR2	30	8	1	8	8	1	1	60.8	23.237	199	1.3755	1.5279	0.6773	0.7504	1876200000	263310000	236610000	340050000	1036200000
6013	Proteasomal ATPase-associated factor 1	PAAF1	9	6	4	4	4	2	4	16.6	42.19	392	1.3691	1.5272	0.71099	0.81521	406410000	52344000	70456000	166060000	117550000
3966	Runt-related transcription factor 3	RUNX3	2	5	2	3	5	2	2	14.2	44.355	415	1.3705	1.5268	0.8617	0.97867	175600000	39068000	50918000	45909000	39702000
5425	SPRY domain-containing protein 4	SPRYD4	1	14	14	14	11	14	11	75.8	23.128	207	1.3878	1.5263	0.48829	0.56215	5278200000	1340400000	1909600000	1376000000	652230000
2805	Tryptophan--tRNA ligase, cytoplasmic;T1-TrpRS;T2-TrpRS	WARS	28	27	27	26	23	26	23	68.2	53.165	471	1.3789	1.5256	0.65781	0.72855	26295000000	6105800000	8241500000	6506400000	5441500000
3118	26S protease regulatory subunit 6B	PSMC4	2	30	30	26	27	26	27	72.2	47.366	418	1.3026	1.5237	0.67813	0.78438	30525000000	6769500000	8658700000	8596500000	6500000000
2417	Integrin beta-3;Integrin beta	ITGB3	5	7	7	5	4	5	4	10.2	87.057	788	1.2691	1.5231	0.53596	0.58923	408110000	89860000	123560000	128320000	66372000
601	WW domain-binding protein 2	WBP2	9	5	5	4	5	4	5	28.7	18.224	167	1.3535	1.5219	0.8766	0.98456	1911200000	702760000	519680000	349120000	339670000
4995	Inositol 1,4,5-trisphosphate receptor-interacting protein	ITPRIP	2	14	14	11	12	11	12	33.6	62.059	547	1.374	1.5219	0.46875	0.51481	1679800000	322810000	393620000	526770000	436620000
7100	CCR4-NOT transcription complex subunit 6	CNOT6	2	7	4	6	3	4	1	16	63.306	557	1.3917	1.5214	0.78955	0.87973	213020000	54614000	59448000	52076000	46884000
2054	Immunoglobulin superfamily member 3	IGSF3	2	5	5	3	3	3	3	5.9	135.19	1194	1.3318	1.5214	1.1142	1.1227	122620000	29288000	38077000	25445000	29815000
6677	ATP-binding cassette sub-family B member 8, mitochondrial	ABCB8	7	14	13	11	8	10	7	31.4	59.382	548	1.3611	1.5201	0.63641	0.72717	2170700000	796660000	927640000	274650000	171790000
191	Zinc finger protein 691	ZNF691	4	3	3	3	2	3	2	13.2	33.708	296	1.3655	1.5196	0.94569	1.075	227430000	53484000	47712000	65339000	60900000
1793	Microsomal glutathione S-transferase 3	MGST3	3	6	6	6	6	6	6	46.4	18.416	166	1.2943	1.5193	0.7354	0.86161	5701200000	1234600000	1579900000	1628600000	1258100000
7093	Protein HEG homolog 1	HEG1	3	6	6	2	6	2	6	7.5	147.46	1381	1.3322	1.5189	1.0804	1.0774	280300000	17479000	22771000	115870000	124170000
2456	Histone H1.0;Histone H1.0, N-terminally processed	H1F0	2	8	8	7	8	7	8	31.4	20.863	194	1.2791	1.5167	0.62635	0.6901	10582000000	2152100000	2812400000	3430300000	2187200000
7189	Proteasome maturation protein	POMP	2	4	4	4	3	4	3	47.5	15.789	141	1.2899	1.5166	0.29885	0.34933	475680000	108460000	167170000	156030000	44024000
4756	Transmembrane and ubiquitin-like domain-containing protein 2	TMUB2	5	4	4	4	3	4	3	23.3	31.607	301	1.2521	1.5134	0.47988	0.56905	1114300000	291240000	358160000	288790000	176090000
2430	Transcription factor AP-1	JUN	1	4	4	2	3	2	3	21.5	35.675	331	1.3527	1.5133	0.66185	0.72245	1814900000	426980000	519270000	500700000	367940000
4384	OCIA domain-containing protein 2	OCIAD2	4	8	8	8	8	8	8	48.7	16.953	154	1.3148	1.5072	0.77564	0.88925	9422200000	1795000000	2663800000	2698000000	2265400000
5602	Interferon-stimulated gene 20 kDa protein	ISG20	4	6	6	5	4	5	4	43.1	20.363	181	1.3191	1.5068	0.82579	1.025	1108100000	276310000	332330000	284750000	214730000
367	Casein kinase I isoform gamma-1	hCG_2004507;CSNK1G1	10	8	2	8	6	2	2	21.3	48.586	422	1.2146	1.5056	0.70174	0.8064	258850000	55674000	76745000	69445000	56986000
6808	CDGSH iron-sulfur domain-containing protein 1	CISD1	1	6	6	5	6	5	6	52.8	12.199	108	1.337	1.5054	0.61686	0.7135	10733000000	1423100000	1902700000	4553200000	2854500000
4235	Alpha-internexin	INA	1	20	19	18	20	17	19	44.9	55.39	499	1.3877	1.5027	0.98921	1.0759	4736300000	856740000	1181800000	1291500000	1406300000
3046	Stress-70 protein, mitochondrial	HSPA9	8	48	48	46	48	46	48	68.8	73.68	679	1.3348	1.4996	0.44566	0.52351	322530000000	63694000000	87639000000	115330000000	55864000000
2615	Electron transfer flavoprotein subunit alpha, mitochondrial	ETFA	9	18	18	16	17	16	17	78.2	30.025	284	1.2707	1.4977	0.39007	0.44587	28028000000	6484900000	8902900000	8794500000	3846000000
1513	Neuralized-like protein 4	NEURL4	6	15	15	11	12	11	12	12.4	164.31	1538	1.2792	1.4976	0.81503	0.85222	715890000	187330000	229540000	168550000	130480000
2522	Ubiquitin carboxyl-terminal hydrolase isozyme L1	UCHL1	5	14	14	14	12	14	12	81.2	24.824	223	1.3164	1.4972	0.74247	0.83437	34462000000	8070900000	10898000000	8843900000	6649900000
5267	N-acylneuraminate cytidylyltransferase	CMAS	4	21	21	20	20	20	20	62.9	48.379	434	1.3196	1.4972	0.68892	0.76826	12349000000	3104800000	3540100000	3483100000	2221000000
174	Myelin expression factor 2	MYEF2	6	15	1	13	13	1	1	32.3	64.149	600	1.3398	1.4971	1.1811	1.3171	281720000	51892000	80687000	54948000	94194000
4275	Phosphoenolpyruvate carboxykinase [GTP], mitochondrial	PCK2	11	24	24	21	19	21	19	39.5	70.698	640	1.3243	1.4965	0.38753	0.43006	6441800000	1390600000	2250400000	1853000000	947850000
4926	Valacyclovir hydrolase	BPHL	6	11	11	10	9	10	9	48.8	32.542	291	1.3105	1.4963	0.6533	0.74449	2240700000	599680000	520480000	743600000	376990000
4305	Putative hexokinase HKDC1	HKDC1	3	20	16	15	19	11	15	24.9	102.54	917	1.3432	1.4956	0.65125	0.719	2231200000	491410000	679170000	665050000	395630000
3015	Hydroxymethylglutaryl-CoA lyase, mitochondrial	HMGCL	10	10	10	7	9	7	9	39.4	34.36	325	1.3589	1.4949	0.47791	0.54439	3007300000	703500000	887240000	965880000	450650000
2419	Plasminogen activator inhibitor 2	SERPINB2	6	25	25	24	23	24	23	69.9	46.596	415	1.2899	1.4948	0.79989	0.90526	85060000000	19728000000	26703000000	20844000000	17785000000
3775	Quinone oxidoreductase	CRYZ	5	13	13	11	13	11	13	59.9	35.206	329	1.3348	1.4928	0.4389	0.48642	7953300000	1871000000	2221100000	2686900000	1174200000
3178	Isocitrate dehydrogenase [NADP], mitochondrial	IDH2	3	27	25	26	27	24	25	53.8	50.909	452	1.3194	1.4923	0.55426	0.62165	67781000000	15194000000	21139000000	19599000000	11849000000
2605	Lysosome-associated membrane glycoprotein 2	LAMP2	4	7	7	6	7	6	7	20.7	44.955	410	1.3747	1.4923	0.64752	0.73436	8047200000	1715600000	2587300000	2233900000	1510500000
690	Signal peptidase complex catalytic subunit SEC11C	SEC11L3;SEC11C	4	6	6	5	6	5	6	44.9	17.404	156	1.2252	1.4893	0.4865	0.569	1884800000	265640000	524660000	634360000	460090000
6604	Epimerase family protein SDR39U1	SDR39U1	9	5	5	5	3	5	3	24.9	31.076	293	1.3494	1.4891	0.50061	0.54292	1076300000	312470000	390190000	249600000	124060000
3539	Histone H4	HIST1H4A	1	12	12	11	9	11	9	65	11.367	103	1.2822	1.4877	0.77983	0.89885	30581000000	5644900000	8087400000	9153700000	7695200000
3751	Glutamine--fructose-6-phosphate aminotransferase [isomerizing] 1	GFPT1	2	29	24	28	25	23	21	54.8	76.758	681	1.3139	1.4861	0.69457	0.80532	5782600000	1428500000	1861600000	1442100000	1050300000
3213	Proteasome subunit beta type-3	PSMB3	4	11	11	11	8	11	8	56.1	22.949	205	1.2648	1.4849	0.78699	0.90331	7574400000	2077700000	2436700000	1661600000	1398400000
7122	Ubiquilin-1	UBQLN1	4	9	4	8	8	3	3	25.5	59.219	561	1.3125	1.4843	0.59972	0.66571	1193600000	254300000	336140000	350240000	252880000
2829	Myosin regulatory light polypeptide 9	MYL9	3	11	5	9	9	4	4	80.2	19.827	172	1.3268	1.4833	0.61864	0.6878	3502100000	832080000	1229900000	884570000	555570000
3248	Hsc70-interacting protein;Putative protein FAM10A5;Putative protein FAM10A4	ST13;ST13P5;ST13P4	7	10	10	8	9	8	9	29.8	41.331	369	1.2867	1.4812	0.70399	0.79072	18078000000	3828100000	4976000000	5216100000	4057800000
2932	CAP-Gly domain-containing linker protein 1	CLIP1	11	10	10	7	8	7	8	8.2	156.78	1392	1.2689	1.481	0.69529	0.73932	449800000	65145000	107380000	154840000	122430000
1239	Sodium-coupled neutral amino acid transporter 1	SLC38A1	3	8	8	8	6	8	6	15.9	56.195	503	1.2943	1.4801	0.8179	0.88344	6239100000	1358600000	2033800000	1559200000	1287500000
1522	Lysine-specific demethylase 2A	KDM2A	6	21	20	15	20	14	20	23.2	130.66	1145	1.3157	1.4793	0.46927	0.52909	5591700000	888400000	1255100000	2082900000	1365300000
1299	DDB1- and CUL4-associated factor 8	DCAF8;PEX19	5	4	2	2	4	1	2	6.8	84.752	751	1.2936	1.4713	1.9978	2.2359	119350000	40390000	45848000	10957000	22156000
3133	Adapter molecule crk	CRK	2	12	3	9	10	3	2	48.4	33.83	304	1.3085	1.4687	1.1519	1.3076	319350000	76590000	92149000	71508000	79100000
1934	Mitochondrial import inner membrane translocase subunit TIM44	TIMM44	5	28	28	27	26	27	26	55.8	51.355	452	1.2503	1.4682	0.48256	0.55676	34765000000	8324600000	10658000000	10203000000	5579300000
5137	ATP synthase mitochondrial F1 complex assembly factor 2	ATPAF2	3	9	9	7	6	7	6	47.8	32.772	289	1.3378	1.4675	0.54011	0.59794	973640000	347700000	408150000	134060000	83726000
800	Succinate-semialdehyde dehydrogenase, mitochondrial	ALDH5A1	3	6	6	5	5	5	5	12.6	53.867	507	1.3256	1.4674	0.49226	0.55428	457570000	101630000	140850000	140140000	74948000
218	Plastin-3	PLS3	5	15	7	12	12	5	6	30.3	69.334	617	1.2442	1.4671	0.47721	0.55737	346270000	58558000	80250000	137260000	70201000
2880	Proteasome subunit beta type-5	PSMB5	6	15	15	13	14	13	14	63.5	28.48	263	1.2904	1.4669	0.71513	0.81822	15036000000	3407100000	4475900000	4054400000	3098900000
522	Inosine-5-monophosphate dehydrogenase;Inosine-5-monophosphate dehydrogenase 1	IMPDH1	13	6	5	6	3	5	2	13.8	54.272	509	1.3251	1.4665	0.67218	0.75829	357220000	106060000	158410000	50606000	42146000
3040	Electron transfer flavoprotein subunit beta	ETFB	3	18	18	17	18	17	18	62.7	27.843	255	1.2717	1.4644	0.39437	0.44337	19839000000	4936300000	6092800000	6194400000	2615600000
4491	Transmembrane protein 59	TMEM59	4	4	4	3	3	3	3	31.2	21.86	192	1.2683	1.4638	0.45671	0.56035	231280000	49730000	64812000	80783000	35954000
3382	Transitional endoplasmic reticulum ATPase	VCP	3	59	59	56	58	56	58	84.7	89.321	806	1.2899	1.4634	0.63292	0.70711	318740000000	67966000000	92753000000	95710000000	62310000000
4262	Gamma-interferon-inducible protein 16	IFI16	17	44	44	39	43	39	43	64.6	88.255	785	1.2846	1.4633	0.72089	0.79581	81080000000	17457000000	21433000000	23938000000	18253000000
2616	Glycogen [starch] synthase, muscle	GYS1	3	7	7	6	5	6	5	14.1	76.482	673	1.2692	1.4622	0.67068	0.77944	821810000	252850000	311150000	166390000	91419000
5761	Succinyl-CoA ligase [GDP-forming] subunit beta, mitochondrial	SUCLG2	4	21	21	19	18	19	18	57.2	46.51	432	1.3224	1.4615	0.39444	0.44581	17083000000	3372300000	6430100000	4004300000	3276300000
483	Succinyl-CoA ligase [ADP-forming] subunit beta, mitochondrial	SUCLA2	13	22	22	21	19	21	19	54.6	43.841	405	1.2256	1.4613	0.47408	0.54079	23180000000	5357000000	7027600000	6885500000	3909600000
1459	Gamma-aminobutyric acid receptor-associated protein	GABARAP	3	3	1	2	3	1	1	35.7	11.658	98	1.1762	1.4603	1.1275	1.3468	770690000	202000000	218560000	146540000	203580000
1802	Hepatocyte growth factor-regulated tyrosine kinase substrate	HGS	6	20	20	18	17	18	17	29.2	86.191	777	1.3103	1.46	1.0283	1.1189	5393300000	1415100000	1588500000	1242700000	1146900000
4411	Melanoma inhibitory activity protein 3	MIA3	5	49	49	47	38	47	38	30.2	213.7	1907	1.2091	1.4597	0.50525	0.51512	8140000000	2323300000	2833200000	1922200000	1061300000
3339	Succinyl-CoA ligase [ADP/GDP-forming] subunit alpha, mitochondrial	SUCLG1	2	12	12	11	11	11	11	41	36.249	346	1.2646	1.4559	0.38916	0.43044	15985000000	4339400000	5124100000	4645700000	1876000000
4068	Golgin subfamily B member 1	GOLGB1	9	211	211	180	183	180	183	68.4	376.01	3259	1.1984	1.4548	0.81957	0.80442	58054000000	14308000000	16776000000	14208000000	12763000000
2395	Catalase	CAT	1	17	17	15	15	15	15	43.6	59.755	527	1.3225	1.4529	0.80593	0.90138	4167900000	1047500000	1450900000	863660000	805800000
448	Protein MON2 homolog	MON2	9	10	10	10	4	10	4	7.4	190.48	1718	1.2355	1.4514	0.95339	1.0195	467040000	165110000	215630000	50069000	36239000
960	Alpha-L-iduronidase	IDUA	6	4	4	4	3	4	3	7.9	57.868	521	1.3476	1.4504	0.84156	0.94675	1138500000	363910000	730510000	27098000	17000000
5505	Protein TFG	TFG	7	8	8	8	6	8	6	29	43.02	396	1.3324	1.4498	0.9925	1.1989	2472800000	749740000	998950000	322760000	401340000
657	Ribose-phosphate pyrophosphokinase 1	PRPS1	6	12	3	10	10	3	3	54.4	31.392	285	1.2908	1.4493	0.69359	0.78267	601580000	169280000	195020000	137340000	99938000
2035	Target of Myb protein 1	TOM1	14	10	10	7	9	7	9	32.9	53.818	492	1.3165	1.4466	0.37353	0.41961	1639300000	303760000	405170000	448580000	481760000
6832	Programmed cell death 1 ligand 1	CD274	3	3	3	3	2	3	2	17.6	33.275	290	1.2749	1.4458	0.49625	0.57548	1657600000	439750000	519960000	465590000	232270000
6071	Dehydrogenase/reductase SDR family member 4	DHRS4	15	6	6	5	4	5	4	25.7	23.916	226	1.301	1.4433	0.45974	0.51924	1840200000	843930000	415450000	402830000	177960000
2420	Plasminogen activator inhibitor 1	SERPINE1	2	13	13	12	10	12	10	41.5	45.059	402	1.2995	1.4431	0.48291	0.55109	3386700000	810920000	986100000	1078800000	510890000
4464	Probable arginine--tRNA ligase, mitochondrial	RARS2	2	18	18	13	15	13	15	40.3	65.505	578	1.2933	1.4429	0.47454	0.53196	2225600000	462820000	650460000	655710000	456570000
543	Male-specific lethal 3 homolog	MSL3	26	4	4	3	3	3	3	13	40.421	354	1.3004	1.4422	0.92536	1.0337	121070000	32795000	45139000	19394000	23746000
1365	N(4)-(beta-N-acetylglucosaminyl)-L-asparaginase;Glycosylasparaginase alpha chain;Glycosylasparaginase beta chain	AGA	2	2	2	2	2	2	2	14.9	16.958	154	1.2282	1.4377	0.55855	0.66327	190270000	32830000	38100000	70569000	48770000
2807	Tyrosine-protein kinase JAK1	JAK1	2	23	22	18	15	17	14	28.5	133.28	1154	1.2341	1.4369	0.5692	0.66205	1360700000	340890000	431290000	357390000	231170000
2539	Lysosomal alpha-glucosidase;76 kDa lysosomal alpha-glucosidase;70 kDa lysosomal alpha-glucosidase	GAA	4	20	20	19	14	19	14	33.5	105.32	952	1.3008	1.4359	0.63887	0.7098	3907300000	991110000	1196700000	1047400000	672100000
1737	Protein CYR61	CYR61	1	7	7	5	6	5	6	18.9	42.026	381	1.1794	1.4354	0.81072	0.95889	769790000	110580000	155680000	279090000	224440000
447	Palmitoyl-protein thioesterase 1	PPT1	11	10	10	9	8	9	8	41	34.136	305	1.2364	1.4354	0.59669	0.68543	3644500000	806690000	1418700000	887940000	531220000
2449	Histone H2B type 2-E;Histone H2B type 1-B;Histone H2B type 1-O;Histone H2B type 1-J;Histone H2B type 3-B;Histone H2B type 1-A	HIST2H2BE;HIST1H2BB;HIST1H2BO;HIST1H2BJ;HIST3H2BB;HIST1H2BA	9	11	2	10	10	2	2	64.3	13.92	126	1.2189	1.4344	0.72085	0.86293	4949700000	754640000	999790000	1794100000	1401100000
695	NAD(P)H dehydrogenase [quinone] 1	NQO1	6	7	7	6	7	6	7	44.1	22.793	202	1.2395	1.4342	0.86852	0.95992	2245500000	464610000	568490000	693070000	519380000
3421	Histone H2B type F-S	H2BFS	1	11	1	10	10	1	1	64.3	13.944	126	1.1844	1.4325	0.78928	0.94175	96793000	17536000	22036000	31481000	25739000
2732	Hexokinase-1	HK1	7	48	41	45	47	38	40	55.1	102.48	917	1.2857	1.4319	0.66877	0.74446	63915000000	13221000000	17796000000	19377000000	13521000000
2320	BAG family molecular chaperone regulator 2	BAG2	2	13	13	13	13	13	13	58.3	23.772	211	1.2304	1.4317	0.83505	0.96737	6730700000	1798000000	2165100000	1538900000	1228700000
5809	Dehydrogenase/reductase SDR family member 1	DHRS1	2	8	8	7	6	7	6	28.1	33.909	313	1.2737	1.4314	0.62512	0.67251	1158700000	261450000	412950000	270010000	214250000
1560		APOL2	1	15	1	13	14	1	1	37.6	48.915	449	1.2873	1.4313	0.40549	0.44295	1134200000	220770000	269520000	409880000	234060000
2663	Short-chain specific acyl-CoA dehydrogenase, mitochondrial	ACADS	2	13	13	13	8	13	8	49.3	44.297	412	1.2838	1.4312	0.56322	0.63593	3147300000	857830000	1113800000	719590000	456070000
6470	GrpE protein homolog 1, mitochondrial	GRPEL1	1	12	12	12	11	12	11	56.2	24.279	217	1.2108	1.4312	0.42225	0.47983	22459000000	5429600000	7284600000	6914600000	2830600000
7075	Teneurin-1;Ten-1 intracellular domain;Teneurin C-terminal-associated peptide	TENM1	2	1	1	1	1	1	1	0.4	305.01	2725	1.2247	1.4303	0.733	0.73739	360930000	91117000	110000000	91728000	68087000
4194	Thyroid receptor-interacting protein 11	TRIP11	4	46	46	38	33	38	33	28.9	227.58	1979	1.2174	1.4302	0.62778	0.67589	4484200000	1215800000	1561700000	891400000	815340000
1668	Prenylated Rab acceptor protein 1	RABAC1	4	3	3	2	3	2	3	24.5	17.056	151	1.2431	1.4288	0.54319	0.64793	1046000000	215570000	331280000	334650000	164500000
5834	Chloride intracellular channel protein 6;Chloride intracellular channel protein 5	CLIC6;CLIC5	8	5	4	4	3	3	2	8.3	70.995	686	1.3032	1.4273	0.57612	0.68167	435230000	45983000	52790000	215140000	121320000
6478	Ras-related GTP-binding protein C;Ras-related GTP-binding protein D	RRAGC;RRAGD	3	13	13	11	11	11	11	41.9	44.223	399	1.2935	1.4272	0.79805	0.91897	2683300000	616220000	733380000	737670000	596060000
2398	Tissue alpha-L-fucosidase	FUCA1	1	5	5	5	5	5	5	12.9	53.688	466	1.2838	1.4271	1.0284	1.1417	2323900000	1210900000	223420000	705920000	183670000
2467	Heat shock protein HSP 90-alpha	HSP90AA1	4	57	33	52	57	30	33	71.7	84.659	732	1.2465	1.4268	0.6539	0.73258	165110000000	34553000000	46201000000	48991000000	35365000000
386	Thioredoxin reductase 2, mitochondrial	TXNRD2	14	12	8	11	9	7	7	39.9	53.567	494	1.2987	1.4268	0.50488	0.55851	2598200000	593650000	674210000	811180000	519200000
667	Guanylate kinase	GUK1	9	7	7	6	5	6	5	44.2	23.711	217	1.1828	1.4266	0.40662	0.4694	563380000	124830000	152410000	200000000	86142000
2535	Adrenodoxin, mitochondrial	FDX1	1	5	5	5	4	5	4	29.9	19.393	184	1.25	1.426	0.46701	0.53355	1492800000	334550000	441870000	476560000	239870000
4650	Acylpyruvase FAHD1, mitochondrial	FAHD1	3	11	11	11	9	11	9	48.2	24.843	224	1.2446	1.4251	0.56019	0.61464	5917800000	1620300000	1894800000	1650600000	752160000
1182	DmX-like protein 1	DMXL1	3	15	14	13	11	12	10	6.5	340.24	3048	1.1848	1.425	1.129	1.1248	337850000	102360000	101000000	65648000	68840000
3039	Transaldolase	TALDO1	4	17	17	17	15	17	15	43.9	37.54	337	1.2741	1.4247	0.7536	0.85308	24660000000	6264600000	7599300000	6132700000	4663200000
3512	Ubiquitin-conjugating enzyme E2 H	UBE2H	7	6	6	5	4	5	4	35.5	20.655	183	1.2039	1.4245	0.70699	0.82126	941120000	188950000	181740000	336510000	233930000
5952	Mothers against decapentaplegic homolog 5	SMAD5	5	9	4	8	8	4	4	19.8	52.258	465	1.2705	1.4234	0.76364	0.85403	571980000	215460000	178380000	103050000	75090000
2843	Proteasome subunit alpha type-3	PSMA3	6	11	11	11	8	11	8	41.9	27.647	248	1.2403	1.423	0.7637	0.8833	13554000000	2921200000	5012400000	3178000000	2442200000
3689	Cerebellar degeneration-related protein 2	CDR2	4	4	4	3	3	3	3	15.2	51.855	454	1.2882	1.4173	0.49427	0.57645	234320000	69726000	69283000	64621000	30687000
370	Receptor expression-enhancing protein 3	REEP3	3	5	5	2	4	2	4	38.1	9.4459	84	1.224	1.4166	0.72017	0.74894	383640000	44835000	63740000	156540000	118530000
3887	Nucleoside diphosphate kinase 3	NME3	5	11	11	11	10	11	10	69.2	19.015	169	1.234	1.4157	0.9317	1.0686	3755600000	793220000	964820000	1066800000	930820000
7196	Cofilin-2	CFL2	4	12	6	11	10	5	6	71.7	18.736	166	1.2495	1.4148	0.82429	0.9505	3501800000	755270000	1190900000	816210000	739380000
3970	Spectrin alpha chain, non-erythrocytic 1	SPTAN1	3	173	3	164	161	2	3	74.5	284.54	2472	1.215	1.4134	0.97622	0.94944	546690000	150390000	181340000	101020000	113930000
6482	Intraflagellar transport protein 122 homolog	IFT122	10	4	4	3	3	3	3	5.3	118.48	1032	1.2388	1.4132	1.0505	1.1362	221440000	40976000	64566000	40628000	75271000
1572	L-xylulose reductase	DCXR	8	12	12	12	10	12	10	65	23.803	223	1.2699	1.4131	0.51686	0.57534	3252300000	1003400000	1152700000	719390000	376810000
1382	Sjoegren syndrome/scleroderma autoantigen 1	SSSCA1	5	3	3	3	2	3	2	22.8	20.916	193	1.253	1.4095	0.52263	0.57699	479680000	102670000	106960000	188670000	81391000
2666	Beta-galactosidase	GLB1	9	14	14	13	9	13	9	28.4	72.75	647	1.3039	1.4092	0.53954	0.60055	2364500000	634750000	941840000	464810000	323120000
1422			7	10	4	8	10	2	4	44.7	27.168	237	1.2245	1.4081	0.62152	0.72542	6202600000	1222300000	1550100000	2091800000	1338400000
7067	E3 ubiquitin-protein ligase AMFR	AMFR	4	10	10	9	7	9	7	21.6	72.995	643	1.2587	1.4076	0.6892	0.77285	1378900000	410190000	514450000	266600000	187690000
1375	BCL2/adenovirus E1B 19 kDa protein-interacting protein 3-like	BNIP3L	3	3	1	3	3	1	1	14.1	20.097	185	1.2704	1.4074	0.68581	0.76869	212100000	50243000	88153000	40181000	33526000
2497	Annexin A5;Annexin	ANXA5	5	32	32	24	32	24	32	79.7	35.936	320	1.2392	1.4063	0.10268	0.1142	195330000000	23120000000	30455000000	126650000000	15100000000
4738	Lipoma HMGIC fusion partner-like 2 protein	LHFPL2	1	2	2	2	2	2	2	7.9	24.486	228	1.2634	1.4062	0.96295	1.1052	301720000	61691000	84332000	65831000	89866000
3279	B-cell receptor-associated protein 31	BCAP31	8	17	17	15	17	15	17	44.7	27.991	246	1.2011	1.4055	0.56481	0.66097	39925000000	9110400000	11318000000	12366000000	7130200000
6585	Ectonucleoside triphosphate diphosphohydrolase 7	ENTPD7	1	6	6	3	5	3	5	13.1	68.959	604	2.8719	1.4038	0.56718	0.63252	269060000	43736000	81613000	94540000	49169000
18	Dystrophin	DMD	22	7	6	6	7	5	6	1.8	426.09	3680	1.2392	1.4033	0.90935	0.9106	971390000	188050000	281800000	249760000	251770000
7364	Melanoma-associated antigen D1	MAGED1	5	9	8	6	8	6	7	15.2	86.16	778	1.1827	1.4019	0.62114	0.68747	529770000	134020000	140610000	161400000	93730000
3962	Four and a half LIM domains protein 3	FHL3	1	3	3	3	3	3	3	12.5	31.192	280	1.1428	1.4015	0.80617	0.97548	382620000	101810000	117370000	94017000	69425000
5708	tRNA (adenine(58)-N(1))-methyltransferase catalytic subunit TRMT61A	TRMT61A	2	11	11	9	10	9	10	65.4	31.381	289	1.2661	1.4014	0.65854	0.71891	3918800000	910650000	1197300000	1060900000	749960000
6787	Sphingosine kinase 1	SPHK1	5	4	4	3	4	3	4	10.9	42.517	384	1.263	1.4008	0.61323	0.70184	233800000	40244000	34971000	101400000	57183000
834	Peptidyl-prolyl cis-trans isomerase;Peptidyl-prolyl cis-trans isomerase G	PPIG	7	4	4	3	4	3	4	17.5	27.409	246	1.1463	1.4001	1.2253	1.352	1689400000	417510000	462690000	335580000	473620000
5311	DnaJ homolog subfamily B member 14	DNAJB14	5	8	8	7	5	7	5	19.8	42.515	379	1.2742	1.3982	0.72607	0.84478	642320000	137890000	184860000	186300000	133270000
7076	Dermatan-sulfate epimerase	DSE	7	3	3	2	3	2	3	4.3	109.77	958	1.1976	1.3976	1.1087	1.2476	107520000	22037000	17605000	29361000	38517000
6977	Ragulator complex protein LAMTOR3	LAMTOR3	2	4	4	2	4	2	4	49.2	13.623	124	1.2038	1.3971	0.71631	0.8279	969280000	190210000	232390000	317110000	229570000
3166	Lanosterol synthase	LSS	7	23	23	22	22	22	22	37.7	83.308	732	1.2077	1.3966	0.459	0.51484	7799900000	1908300000	2281700000	2414700000	1195100000
3069	Malate dehydrogenase, mitochondrial;Malate dehydrogenase	MDH2	3	21	21	20	19	20	19	67.2	35.503	338	1.1923	1.3928	0.52359	0.57656	180190000000	44433000000	58702000000	48873000000	28179000000
3793	FCH domain only protein 2	FCHO2	4	3	3	3	2	3	2	5.1	85.145	777	1.2157	1.3926	0.9891	1.0727	162200000	61864000	49193000	23042000	28104000
4594	Twinfilin-2	TWF2	3	13	8	11	13	7	8	53.6	39.548	349	1.1358	1.391	0.70381	0.80308	3815900000	874820000	786270000	1226400000	928470000
5332	Alanine aminotransferase 2	GPT2	4	11	11	9	8	9	8	25.2	57.903	523	1.2437	1.3904	0.45454	0.4929	1159400000	317720000	402620000	294040000	145000000
4435	Deoxynucleotidyltransferase terminal-interacting protein 2	DNTTIP2	3	14	14	12	13	12	13	23.9	84.468	756	1.2177	1.3901	0.62555	0.67982	2431900000	410210000	553930000	896500000	571270000
4221	NEDD8	NEDD8	1	3	1	2	3	1	1	34.6	9.0714	81	1.2699	1.3899	1.3407	1.4903	982780000	260730000	299180000	172360000	250510000
4498	Protein wntless homolog	WLS	11	11	11	11	9	11	9	23	62.551	543	1.2143	1.3896	0.62822	0.73496	2712000000	496450000	620740000	933830000	660940000
1001	Epididymal secretory protein E1	NPC2	8	6	6	4	5	4	5	52.7	16.23	148	1.1813	1.389	0.59868	0.68896	2219200000	486140000	481960000	770320000	480760000
4082	Cullin-7	CUL7	5	9	9	6	9	6	9	5.8	191.16	1698	1.2053	1.3882	0.57249	0.60052	232470000	37871000	50787000	84560000	59249000
3860	E3 ubiquitin-protein ligase TRIM32	TRIM32	2	6	6	5	2	5	2	11.3	71.988	653	1.2078	1.3871	0.52086	0.56816	273370000	51202000	49067000	106260000	66840000
455	CD9 antigen	CD9	5	3	3	2	3	2	3	10.7	17.764	159	1.1457	1.3869	0.88386	1.037	4407600000	996240000	1228100000	1119800000	1063500000
2867	Dipeptidyl peptidase 4;Dipeptidyl peptidase 4 membrane form;Dipeptidyl peptidase 4 soluble form	DPP4	4	19	19	18	15	18	15	27.2	88.278	766	1.2387	1.3868	1.0477	1.1267	4914700000	1395000000	1567100000	949270000	1003400000
6860	SH3 domain-binding protein 4	SH3BP4	4	26	26	22	20	22	20	31.3	107.49	963	1.2119	1.3867	1.3228	1.4528	3760200000	976840000	1036900000	828880000	917630000
2246	Reticulon-3	RTN3	4	6	1	5	5	1	1	44.9	25.609	236	1.2492	1.3863	0.81684	0.90961	751830000	173910000	232750000	185270000	159900000
4125	Astrocytic phosphoprotein PEA-15	PEA15	3	8	8	8	6	8	6	60	15.04	130	1.1623	1.386	0.81605	0.96631	3170800000	755090000	940690000	802550000	672440000
6112	PHD finger protein 20	PHF20	1	3	3	2	2	2	2	3.2	115.38	1012	1.2779	1.3855	0.96045	1.0184	73129000	16456000	22198000	17733000	16742000
2978	N-acetylgalactosamine-6-sulfatase	GALNS	2	3	3	3	2	3	2	6.7	58.025	522	1.2257	1.3852	0.54778	0.6116	214470000	27482000	28427000	100770000	57787000
6340	Growth hormone-inducible transmembrane protein	GHITM	1	8	8	8	7	8	7	25.2	37.205	345	1.2169	1.3847	0.66535	0.7162	14421000000	2827200000	4134000000	3864400000	3595800000
6331	Inorganic pyrophosphatase 2, mitochondrial	PPA2	11	15	14	15	14	14	13	55.7	37.92	334	1.2273	1.3847	0.54936	0.62363	10855000000	2834300000	3526100000	2807000000	1688000000
3449	Proteasome subunit alpha type-6;Proteasome subunit alpha type	PSMA6	10	14	14	13	11	13	11	64.6	27.399	246	1.223	1.3846	0.7856	0.90605	16620000000	4099400000	5061300000	3993000000	3466000000
3777	Galectin-3-binding protein	LGALS3BP	10	12	12	12	12	12	12	25.3	65.33	585	1.229	1.384	0.64049	0.71329	5971400000	1279100000	1609500000	1754900000	1327800000
3474	Protein max	MAX	12	5	5	4	4	4	4	41.7	17.202	151	1.2382	1.3839	0.70299	0.81883	575530000	137520000	166520000	138580000	132910000
2998	Myosin-9	MYH9	13	153	50	149	145	50	47	66	226.53	1960	1.1417	1.3834	0.60316	0.62346	127250000000	34049000000	44241000000	29749000000	19208000000
26	Nucleobindin-2;Nesfatin-1	DCAF5;NUCB2;Nucb2	12	12	11	11	11	10	10	42.6	40.368	338	1.2626	1.3833	0.46071	0.52238	5813300000	1992700000	2046700000	1124700000	649210000
7149	NSFL1 cofactor p47	NSFL1C	8	20	20	17	18	17	18	61.4	40.572	370	1.2469	1.3826	0.65879	0.74958	8405000000	1819900000	2391100000	2540800000	1653200000
7417	Sulfide:quinone oxidoreductase, mitochondrial	SQRDL	6	13	13	11	10	11	10	32.9	49.96	450	1.2317	1.3825	0.78412	0.89299	2023100000	402130000	482740000	528210000	610020000
2435	Myosin light chain 1/3, skeletal muscle isoform;Myosin light chain 3	MYL1;MYL3	3	2	2	2	2	2	2	10.7	16.684	150	1.1659	1.3815	0.77606	0.89537	2240300000	819220000	1004100000	231270000	185760000
7246	Ubiquinone biosynthesis monooxygenase COQ6	COQ6	8	9	9	9	7	9	7	21.4	48.593	443	1.1982	1.3813	0.59095	0.69086	2384500000	598730000	723930000	617700000	444120000
3943	Calcium/calmodulin-dependent protein kinase type II subunit gamma	CAMK2G	22	12	7	12	9	7	5	33.8	59.606	529	1.2766	1.3803	0.95303	1.0502	2334300000	583490000	798190000	502730000	449910000
1612	Protein FAM32A	FAM32A	6	5	5	4	2	4	2	52.1	10.986	94	1.2067	1.3802	0.65766	0.76103	2035700000	324910000	405530000	410910000	894380000
3017	ADP-ribosylation factor-like protein 2	ARL2	1	8	3	8	8	3	3	50.5	20.878	184	1.2402	1.3796	0.60141	0.69426	1042400000	216920000	293400000	343590000	188460000
6923	Glyoxylate reductase/hydroxypyruvate reductase	GRHPR	3	15	15	14	12	14	12	57.6	35.668	328	1.1583	1.3782	0.60263	0.68301	5740600000	1511000000	1738100000	1561100000	930310000
7191	Phospholipase A-2-activating protein	PLAA	5	36	36	33	35	33	35	57.5	87.156	795	1.2057	1.3775	0.64762	0.7204	15497000000	3568400000	4315700000	4565900000	3047000000
6525	LYR motif-containing protein 4	LYRM4	6	5	5	4	5	4	5	38.5	10.758	91	1.2001	1.3774	0.58832	0.7007	1893800000	300080000	414960000	659510000	519260000
2236	Ubiquitin conjugation factor E4 B	UBE4B	7	26	26	21	23	21	23	32.6	133.27	1173	1.1845	1.3758	0.69362	0.72377	2635300000	764840000	793190000	663970000	413260000
279	Calcium-independent phospholipase A2-gamma	PNPLA8	4	10	9	8	9	7	8	23.3	71.877	639	1.2197	1.3757	0.69306	0.80967	616040000	90762000	96893000	259600000	168780000
6401	WD repeat-containing protein 55	WDR55	4	10	10	6	9	6	9	32.6	42.07	383	1.2507	1.3751	0.85409	0.97325	1448200000	174250000	191840000	573440000	508630000
733	Transmembrane protein 161B	TMEM161B	10	5	5	5	5	5	5	12.2	54.37	476	1.23	1.3748	0.79613	0.90851	251330000	66444000	65890000	64117000	54882000
2362	Superoxide dismutase [Cu-Zn]	SOD1	2	6	6	4	6	4	6	60.4	15.936	154	1.1447	1.3746	0.59677	0.67937	12063000000	2206600000	3018500000	3974000000	2863800000
83	B-cell lymphoma/leukemia 10	BCL10	2	3	3	2	2	2	2	23.9	25.102	222	1.2303	1.3739	0.70159	0.78929	283300000	98762000	89902000	55788000	38846000
2160	Glutamyl-tRNA(Gln) amidotransferase subunit B, mitochondrial	PET112	7	14	14	13	13	13	13	36.4	61.863	557	1.2464	1.3738	0.46333	0.51699	4527800000	1295500000	1482400000	1151000000	598830000
2879	Proteasome subunit beta type-6	PSMB6	3	8	8	8	7	8	7	48.5	25.357	239	1.2174	1.3735	0.74673	0.84468	10016000000	2250800000	2939700000	2729900000	2095400000
2640	Glutamine synthetase	GLUL	2	8	8	6	6	6	6	23.9	42.064	373	1.2205	1.373	1.4707	1.7635	759670000	226590000	299670000	85187000	148220000
2769	Glutathione S-transferase Mu 3	GSTM3	11	8	8	7	5	7	5	42.2	26.559	225	1.237	1.3726	0.91089	1.0286	1195800000	364290000	459640000	182380000	189530000
2714	ADP-ribosylation factor 4	ARF4	7	12	7	11	12	7	7	81.1	20.511	180	1.1845	1.372	0.80819	0.92932	23100000000	4553400000	5744100000	6890800000	5912000000
7252	Thioredoxin-related transmembrane protein 2	TMX2	7	13	13	11	13	11	13	50.7	34.037	296	1.286	1.3719	0.49694	0.53398	6190400000	1169300000	1597000000	2236800000	1187300000
1229	Autophagy-related protein 101	ATG101	4	3	3	2	2	2	2	22.6	21.926	190	1.2649	1.3714	1.036	1.1379	135300000	27081000	31317000	36553000	40354000
3084	Glycine--tRNA ligase	GARS	3	29	29	25	23	25	23	47.8	83.165	739	1.1864	1.3711	0.46389	0.55151	17775000000	4366500000	5921400000	4819100000	2668500000
5177	Glycerophosphodiester phosphodiesterase domain-containing protein 1	GDPD1	6	6	6	5	5	5	5	26.1	36.167	314	1.2187	1.3697	0.97402	1.0736	526680000	135040000	169470000	100420000	121740000
1891	26S proteasome non-ATPase regulatory subunit 3	PSMD3	3	32	32	29	26	29	26	57.1	60.977	534	1.2196	1.3687	0.67758	0.75415	24619000000	6126100000	7765600000	6330400000	4397100000
2841	Cathepsin S	CTSS	4	4	4	3	3	3	3	14.6	31.626	281	1.2277	1.3677	2.0922	2.3031	578500000	73904000	94374000	88348000	321870000
1730	Serine/threonine-protein kinase 25	STK25	12	13	6	11	11	4	5	30.3	48.111	426	1.225	1.3662	1.2284	1.4343	448580000	128000000	114450000	93897000	112230000
431	Glycine cleavage system H protein, mitochondrial	GCSH	9	3	3	3	3	3	3	67	10.999	100	1.1956	1.3659	0.34199	0.39284	1602100000	313210000	468300000	608760000	211800000
2273	Phosphoacetylglucosamine mutase	PGM3	12	9	9	7	5	7	5	26.9	59.851	542	1.2475	1.3653	0.71445	0.79914	1093000000	350810000	353420000	223250000	165550000
2466	Cathepsin B;Cathepsin B light chain;Cathepsin B heavy chain	CTSB	2	7	7	5	6	5	6	29.8	37.821	339	1.2254	1.3652	0.69128	0.77957	1945000000	421500000	711420000	428530000	383600000
5556	Protein kinase C delta-binding protein	PRKCDBP	2	10	10	10	10	10	10	34.9	27.701	261	1.2326	1.3648	0.853	0.97484	10053000000	1969600000	2592600000	2779300000	2711800000
6822	Mitochondrial carrier homolog 1	MTCH1	5	17	17	15	17	15	17	44.9	39.919	372	1.1789	1.3629	0.56881	0.66147	11865000000	2653500000	3314700000	3552800000	2343600000
6043	Protein YIPF4	YIPF4	2	4	4	4	3	4	3	24.2	27.082	244	1.2124	1.3628	0.91273	1.0076	1958300000	427590000	496500000	548110000	486070000
6435	Golgi reassembly-stacking protein 2	GORASP2	3	13	12	12	11	11	10	41.2	47.145	452	1.154	1.3627	1.0397	1.2584	7461000000	1757900000	2236600000	1658000000	1808600000
5333	Methyltransferase-like protein 9	PAP1;METTL9	6	4	4	4	3	4	3	18.8	32.884	282	1.2367	1.3612	0.62255	0.73563	691580000	157690000	194440000	191250000	148190000
7214	Disks large-associated protein 4	DLGAP4	6	6	6	4	6	4	6	14.8	49.478	453	1.2212	1.3608	0.59647	0.66248	565480000	116300000	134110000	191450000	123620000
4365	Protein Hikeshi	C11orf73	4	5	5	4	4	4	4	23.9	21.627	197	1.172	1.3604	0.78958	0.91598	413300000	84640000	99889000	123940000	104820000
2816	Carnitine O-palmitoyltransferase 2, mitochondrial	CPT2	9	21	21	19	20	19	20	42.1	73.776	658	1.1559	1.36	0.52579	0.60656	8987800000	2379300000	2670400000	2520000000	1418000000
3961	Trophoblast glycoprotein	TPBG	1	7	7	7	7	7	7	18.1	46.031	420	1.2026	1.3598	0.65493	0.74023	2313400000	582480000	801660000	563370000	365870000
4419	Alanine--tRNA ligase, mitochondrial	AARS2	1	33	32	31	27	30	27	42.7	107.34	985	1.2335	1.3595	0.48173	0.54096	8640100000	1871700000	2419700000	2840900000	1507800000
774	Sorcin	SRI	5	11	11	9	11	9	11	84.5	17.605	155	1.1964	1.3593	0.31195	0.35994	7143300000	968330000	1239500000	3737800000	1197700000
5940	DnaJ homolog subfamily C member 7	DNAJC7	13	27	27	26	22	26	22	52.8	56.44	494	1.2032	1.3571	0.72873	0.82495	12889000000	3247800000	4042000000	3121600000	2477700000
5954	Sigma non-opioid intracellular receptor 1	SIGMAR1	6	6	6	6	6	6	6	40.8	25.127	223	1.2126	1.3568	0.67495	0.76444	3795400000	823420000	976700000	1204000000	791320000
5034	Probable ATP-dependent RNA helicase DDX60	DDX60	4	37	32	33	28	29	26	26.2	197.85	1712	1.1551	1.3565	0.99489	1.0223	2932900000	842260000	973270000	573910000	543500000
2858	Threonine--tRNA ligase, cytoplasmic	TARS	9	37	33	36	35	32	31	58.9	83.434	723	1.1971	1.3563	0.97784	1.0958	18022000000	4118100000	5222400000	4323600000	4357500000
5722	Fumarylacetoacetate hydrolase domain-containing protein 2A;Fumarylacetoacetate hydrolase domain-containing protein 2B	FAHD2A;FAHD2B	4	10	10	9	8	9	8	51.3	34.596	314	1.1718	1.3562	0.40308	0.44598	2285000000	576870000	693830000	706230000	308070000
7066	Isobutyryl-CoA dehydrogenase, mitochondrial	ACAD8	4	6	6	4	4	4	4	17.3	45.069	415	1.2242	1.3558	0.50422	0.56912	980540000	291590000	330750000	242420000	115780000
148	Proteasome activator complex subunit 2	PSME2	6	15	15	12	14	12	14	69.3	29.126	254	1.1893	1.3557	1.1107	1.23	12337000000	2835700000	3434600000	2902200000	3164400000
6408	Tudor domain-containing protein 3	TDRD3	3	5	5	3	2	3	2	9.5	83.102	744	1.1688	1.3551	0.89977	1.0225	230820000	42895000	173330000	6709000	7887800
2936	Aldehyde dehydrogenase X, mitochondrial	ALDH1B1	4	20	16	17	19	14	15	43.1	57.206	517	1.2552	1.3551	0.41741	0.4515	11589000000	3203000000	2782600000	4049400000	1553600000
4426	Guanine nucleotide-binding protein G(s) subunit alpha isoforms XLas;Guanine nucleotide-binding protein G(s) subunit alpha isoforms short	GNAS	17	20	17	19	16	16	14	25.1	109.62	1023	1.1949	1.3544	0.8581	0.96578	27556000000	5437400000	6281900000	9312100000	6524900000
2761	Proteasome subunit beta type-1	PSMB1	1	14	14	13	12	13	12	70.5	26.489	241	1.2504	1.354	0.75691	0.86442	17538000000	3885900000	4695300000	5297700000	3659000000
7431		PSMC3	5	22	1	22	20	1	1	60	47.352	423	1.2128	1.3532	0.96608	1.0818	714470000	177750000	194780000	179170000	162770000
6254	Putative GTP cyclohydrolase 1 type 2 NIF3L1	NIF3L1	8	8	8	8	5	8	5	30.3	38.983	350	1.2464	1.3526	0.64445	0.76925	937700000	305980000	292790000	185270000	153660000
2450	Glia-derived nexin	SERPINE2	4	8	8	5	7	5	7	27	44	397	1.1693	1.3523	0.81434	0.97058	551570000	154270000	180750000	105180000	111360000
2525	Histone H2A.V;Histone H2A.Z;Histone H2A	H2AFV;H2AFZ	8	6	4	5	6	3	4	60.2	13.509	128	1.1624	1.3519	0.75481	0.87116	6183400000	1010500000	1348700000	2144700000	1679500000
773	Profilin;Profilin-2	PFN2	5	6	2	5	5	2	2	65.9	9.8402	91	1.2333	1.3519	0.91967	1.0543	433420000	86812000	101880000	136210000	108510000
7388	Glucocorticoid modulatory element-binding protein 1	GMEB1	2	6	6	5	5	5	5	12.4	61.327	563	1.1995	1.351	1.4554	1.6382	298400000	50756000	59805000	67237000	120600000
2471	Fumarate hydratase, mitochondrial	FH	2	23	23	23	20	23	20	65.1	50.212	467	1.1583	1.3504	0.42392	0.48023	46993000000	11780000000	14256000000	13934000000	7023200000
1904	Adenylate cyclase type 6;Adenylate cyclase type 5	ADCY6;ADCY5	7	4	4	4	3	4	3	3.9	124.86	1115	1.1899	1.3493	2.5502	2.6675	126280000	32360000	50442000	11759000	31721000
6973	Armadillo repeat-containing X-linked protein 3	ARMCX3	3	18	18	17	16	17	16	60.4	42.5	379	1.1989	1.3488	0.70999	0.80736	11799000000	2619100000	3225300000	3434300000	2520300000
3848	Vesicle transport protein SEC20	BNIP1	4	11	11	6	10	6	10	51.8	26.132	228	1.2252	1.3486	0.68544	0.76494	2726000000	466980000	617680000	1008200000	633110000
3612	Disintegrin and metalloproteinase domain-containing protein 17	ADAM17	5	21	21	20	17	20	17	32.4	93.02	824	1.1343	1.3477	0.58609	0.62122	2978400000	797010000	931230000	744800000	505320000
5812	RNA-binding protein 40	RNPC3	5	6	6	4	4	4	4	12.8	58.487	516	1.1963	1.3476	1.238	1.3716	215690000	51947000	58153000	46430000	59158000
1308	Zinc finger FYVE domain-containing protein 1	ZFYVE1	3	4	4	3	4	3	4	5.8	88.422	789	1.2066	1.3475	1.0391	1.1593	197340000	44863000	58417000	43565000	50495000
181	A-kinase anchor protein 9	AKAP9	16	28	28	20	19	20	19	8.8	453.49	3910	1.1005	1.3474	0.62629	0.64779	1023600000	167990000	200650000	322360000	332650000
2060	Probable phospholipid-transporting ATPase IIA	ATP9A	5	6	6	3	6	3	6	6.1	118.58	1047	1.2143	1.3474	0.6096	0.65628	171110000	38191000	46727000	48985000	37211000
2233	Mitofusin-2	MFN2	3	29	27	25	26	23	25	41.2	86.401	757	1.1538	1.347	0.72424	0.83513	7951500000	1565100000	1745600000	2679100000	1961700000
3799	Ragulator complex protein LAMTOR4;Ragulator complex protein LAMTOR4, N-terminally processed	LAMTOR4	5	3	3	3	1	3	1	36.4	10.741	99	1.1172	1.3469	0.96981	1.1093	730020000	169460000	259330000	157360000	143870000
5282	Anaphase-promoting complex subunit CDC26	CDC26	1	2	2	2	1	2	1	14.1	9.7769	85	1.1112	1.3469	1.1259	1.3353	73026000	14755000	18321000	17390000	22561000
1135	Fatty acid desaturase 3	FADS3	7	10	10	8	10	8	10	32.4	48.166	417	1.2152	1.3461	0.66059	0.79401	2204600000	403420000	449240000	864300000	487690000
3289	N-sulphoglucosamine sulphohydrolase	SGSH	5	6	5	4	6	4	5	14.5	56.695	502	1.2071	1.346	0.74129	0.80624	418750000	92422000	122040000	104630000	99663000
3729	Neurogenic locus notch homolog protein 2;Notch 2 extracellular truncation;Notch 2 intracellular domain	NOTCH2	2	20	18	17	17	15	16	9.7	265.4	2471	1.158	1.346	0.68226	0.69006	1553700000	390790000	482900000	404450000	275550000
7318	Ubiquitin carboxyl-terminal hydrolase 15	USP15	10	13	13	11	6	11	6	18.4	109.3	952	1.1388	1.3452	0.84561	0.91673	470780000	160360000	126850000	105470000	78101000
5873	Elongation factor G, mitochondrial	GFM1	5	29	29	25	25	25	25	49.5	83.471	751	1.2041	1.345	0.46806	0.52288	14521000000	3772000000	4234600000	4390200000	2123900000
3679	Adenylyl cyclase-associated protein 1	CAP1	13	23	22	23	20	22	20	59.4	51.901	475	1.23	1.3448	0.6755	0.76754	15903000000	3533800000	5332000000	4157500000	2880200000
3171	26S proteasome non-ATPase regulatory subunit 8	PSMD8	6	12	12	10	10	10	10	49.5	32.551	287	1.2034	1.3445	0.71018	0.78631	6831500000	1395500000	1691300000	2136800000	1608000000
1752	Transmembrane protein 194A	TMEM194A	3	6	6	5	6	5	6	11.5	50.639	444	1.2026	1.3439	0.89013	0.95716	1496900000	352830000	507050000	339420000	297630000
3239	Matrix metalloproteinase-14	MMP14	2	13	12	11	11	11	10	27.1	65.893	582	1.1726	1.3436	0.56968	0.65327	7015000000	1872100000	2082900000	1854800000	1205200000
5478	UBX domain-containing protein 4	UBXN4	4	17	17	17	14	17	14	43.5	56.777	508	1.2266	1.3436	0.47965	0.52307	12585000000	2948800000	3845200000	3882600000	1908500000
4893	Solute carrier organic anion transporter family member 6A1	SLCO6A1	5	2	2	2	1	2	1	3.3	72.575	657	1.1748	1.3425	0.7197	0.80063	1962700000	384980000	493130000	583130000	501480000
5511	Signal transducing adapter molecule 1	STAM	4	10	8	8	8	6	6	33.7	44.971	403	1.2343	1.341	0.7937	0.91099	478310000	85332000	133540000	141170000	118270000
1647	Branched-chain-amino-acid aminotransferase;Branched-chain-amino-acid aminotransferase, mitochondrial	BCAT2	7	13	13	13	10	13	10	35.3	49.967	445	1.1734	1.3407	0.49031	0.59477	2305500000	667560000	825250000	542370000	270290000
3214	Proteasome subunit beta type-2	PSMB2	2	16	16	12	16	12	16	86.6	22.836	201	1.2051	1.3403	0.64987	0.74639	21764000000	4088900000	4984800000	7695200000	4994800000
5548	V-type proton ATPase 116 kDa subunit a isoform 1	ATP6V0A1	16	19	17	15	16	13	15	25.3	95.755	831	1.1931	1.3394	0.72314	0.80473	2412300000	711750000	593490000	630810000	476300000
5039	Angiomotin-like protein 1	AMOTL1	6	8	8	5	6	5	6	10.2	101.18	906	1.193	1.3392	0.684	0.7505	346310000	68813000	78340000	112330000	86831000
4869	Glutaredoxin-related protein 5, mitochondrial	GLRX5	1	4	4	4	4	4	4	28.7	16.628	157	1.1803	1.3391	0.44845	0.52908	2708100000	732700000	826880000	774400000	374110000
2836	3-mercaptopyruvate sulfurtransferase;Sulfurtransferase	MPST	3	9	9	7	9	7	9	44.4	33.178	297	1.0946	1.339	0.52251	0.59367	3165900000	879170000	903450000	917840000	465420000
7097	Vang-like protein 2	VANGL2	1	4	4	2	3	2	3	9.6	59.714	521	1.2172	1.3389	0.98493	1.1103	98282000	14049000	15411000	35518000	33305000
7025	tRNA (adenine(58)-N(1))-methyltransferase non-catalytic subunit TRM6	TRMT6	4	22	22	20	19	20	19	50.3	55.799	497	1.2132	1.3375	0.79639	0.89506	8054200000	1764200000	2228200000	2203600000	1858300000
4412	Presequence protease, mitochondrial	PITRM1	8	37	37	33	30	33	30	47.8	117.41	1037	1.1697	1.3368	0.51241	0.55283	18562000000	4602600000	5157600000	5735900000	3065500000
7259	Dehydrogenase/reductase SDR family member 7	DHRS7	7	13	13	12	12	12	12	53.1	38.298	339	1.1924	1.3364	0.62127	0.71742	6185400000	1516000000	1851400000	1733800000	1084200000
5180	Protein BANP	BANP	7	6	6	4	5	4	5	13.1	56.494	519	1.2058	1.3362	1.1369	1.2981	530960000	165420000	179080000	90658000	95804000
5961	Mitochondrial intermediate peptidase	MIPEP	1	26	26	21	19	21	19	44	80.64	713	1.1897	1.3352	0.52465	0.6058	3463500000	768530000	927010000	1057500000	710390000
6627	1-acyl-sn-glycerol-3-phosphate acyltransferase delta	AGPAT4	5	6	6	4	4	4	4	15.6	44.021	378	1.2343	1.3339	0.87395	0.97786	400480000	81176000	100990000	160680000	57630000
4819	Myosin-14	MYH14	7	11	2	10	11	2	2	5.5	227.87	1995	1.1855	1.3327	0.66856	0.69738	3519500000	788800000	993100000	922500000	815110000
5741	Cysteine-rich with EGF-like domain protein 1	CRELD1	4	7	7	6	5	6	5	15.2	45.439	420	1.1924	1.3327	0.70926	0.81552	2493200000	355410000	1008000000	284960000	844860000
6933	Protein sel-1 homolog 1	SEL1L	3	27	27	25	27	25	27	56.2	88.754	794	1.1948	1.3318	0.659	0.73273	12760000000	2815000000	3556200000	3616900000	2771400000
6760	Transmembrane protein 161A	TMEM161A	9	9	9	9	8	9	8	23	53.601	479	1.1877	1.3317	0.50449	0.56434	2399700000	573240000	750840000	687360000	388260000
3779	Lactadherin;Lactadherin short form;Medin	MFGE8	7	7	7	6	5	6	5	25.7	37.504	335	1.1925	1.3316	0.93623	1.059	4090600000	583390000	1537200000	685950000	1284100000
3507	26S protease regulatory subunit 8	PSMC5	10	25	24	23	25	22	24	64	45.626	406	1.1967	1.3313	0.70221	0.80061	24477000000	5443200000	6824000000	7455400000	4754300000
5026	Kelch-like protein 7	KLHL7	4	8	7	5	8	4	7	20.8	60.725	538	1.236	1.3305	1.105	1.2353	816480000	134360000	242150000	147740000	292220000
1355	U3 small nucleolar ribonucleoprotein protein IMP4	IMP4	6	11	11	8	10	8	10	45.4	31.835	280	1.1699	1.3304	0.52523	0.58737	3150800000	628490000	754830000	1096400000	671090000
2208	UBX domain-containing protein 7	UBXN7	4	9	9	7	7	7	7	22.5	54.862	489	1.2111	1.3301	0.8312	0.94404	2933500000	598170000	783820000	501360000	1050200000
3896	Voltage-gated potassium channel subunit beta-2	KCNAB2	18	8	8	8	5	8	5	38	33.656	300	1.1428	1.3301	1.2611	1.4446	1620500000	487090000	582960000	261090000	289370000
7112	Transcription factor MafF	MAFF	4	5	5	5	4	5	4	47	17.76	164	1.1724	1.3295	0.55218	0.63734	6331300000	1118000000	1467900000	2273100000	1472300000
3865	Zinc finger and BTB domain-containing protein 17	ZBTB17	5	8	8	6	3	6	3	12.3	87.927	803	1.1996	1.3291	0.77056	0.85277	293730000	81017000	102250000	59615000	50852000
2103	Pre-mRNA-processing factor 40 homolog A	PRPF40A	5	31	2	23	29	2	2	31.2	108.8	957	1.1556	1.3289	1.2828	1.4037	767430000	185440000	223060000	170630000	188300000
4793	Charged multivesicular body protein 1b	CHMP1B	1	3	3	3	2	3	2	12.6	22.109	199	1.2061	1.3276	0.96367	1.0658	3527000000	788840000	1138700000	791380000	808140000
1199	Cyclin-dependent kinase 17	CDK17	3	7	4	6	6	3	3	16.2	53.533	470	1.1614	1.327	0.64845	0.72572	212020000	45379000	64108000	65360000	37177000
7258	Ubiquitin-conjugating enzyme E2 J1	UBE2J1	1	6	6	5	5	5	5	31.8	35.198	318	1.0988	1.327	0.46948	0.52832	2483600000	604170000	671380000	802450000	405620000
6575	Omega-amidase NIT2	NIT2	3	12	12	11	11	11	11	54.7	30.608	276	1.1996	1.3266	0.56159	0.6299	2368200000	529350000	644110000	752390000	442400000
5857	Sodium-coupled neutral amino acid transporter 2	SLC38A2	4	5	5	4	5	4	5	14	56.025	506	1.2237	1.3265	0.94492	0.99315	9939700000	2065200000	2541200000	2675500000	2657800000
5148	Solute carrier family 15 member 4	SLC15A4	1	2	2	2	2	2	2	4.9	62.033	577	1.18	1.3262	0.89262	0.99117	102740000	20343000	18625000	27897000	35875000
5652	AarF domain-containing protein kinase 4	ADCK4	4	4	4	4	3	4	3	10.1	55.852	503	1.2198	1.3255	0.77112	0.87767	262120000	76176000	71220000	65769000	48958000
41	Magnesium transporter protein 1	MAGT1	3	8	8	7	8	7	8	21.5	41.531	367	1.1694	1.3253	0.8244	0.87127	6193800000	1302000000	2089600000	1518800000	1283400000
1644		SMCR7L	1	3	3	2	3	2	3	40	8.4447	70	1.0431	1.3248	0.93773	1.1639	816980000	129370000	133130000	277710000	276780000
156	26S protease regulatory subunit 10B	PSMC6	7	19	19	18	18	18	18	60	45.796	403	1.1927	1.3246	0.79843	0.90545	20858000000	4891100000	5748600000	5553400000	4664700000
3767	Apoptosis regulator BAX	BAX	11	10	10	10	10	10	10	67.6	19.718	179	1.1424	1.3244	1.1562	1.3244	5167200000	1421300000	1698000000	976280000	1071700000
592	Protein FAM83G	FAM83G	2	7	7	5	6	5	6	14.1	90.834	823	1.1786	1.3243	0.67422	0.75672	587970000	177810000	137490000	162980000	109690000
7325	Hypoxia up-regulated protein 1	HYOU1	13	46	45	44	42	43	41	55.5	111.33	999	1.1358	1.3237	0.55203	0.57057	45271000000	11822000000	14385000000	12000000000	7064300000
2058	EF-hand calcium-binding domain-containing protein 14	EFCAB14	1	4	4	3	4	3	4	13.5	55.031	495	1.2105	1.3236	0.6316	0.73771	302150000	56396000	63619000	104890000	77246000
5009	E3 ubiquitin-protein ligase UBR2	UBR2	4	11	11	8	5	8	5	8	200.54	1755	1.1862	1.3235	1.0034	1.0521	234880000	66199000	81822000	47391000	39466000
87	Nucleolar protein of 40 kDa	ZCCHC17	7	5	5	4	4	4	4	31.3	20.451	179	1.159	1.3234	0.82159	0.87256	611260000	140040000	150520000	185530000	135170000
629	Reticulon;Reticulon-1	RTN1	5	2	2	2	2	2	2	8.3	21.862	193	1.1682	1.3234	0.67058	0.7695	4573900000	1180600000	1345300000	1156400000	891590000
2922	Peptidyl-prolyl cis-trans isomerase F, mitochondrial	PPIF	4	11	10	10	10	9	9	68.6	22.04	207	1.0987	1.3226	0.73317	0.81712	25608000000	5649100000	6326800000	7704000000	5928300000
38	CASP8-associated protein 2	CASP8AP2	2	2	2	2	2	2	2	1.1	221.36	1972	1.1284	1.3222	1.4186	1.4261	34361000	6746200	7224400	9594400	10796000
5266	Alpha/beta hydrolase domain-containing protein 11	ABHD11	10	9	9	6	9	6	9	38.7	34.69	315	1.1416	1.3208	0.42338	0.47746	6099200000	732920000	1225100000	1888100000	2253000000
6966	Solute carrier family 2, facilitated glucose transporter member 6	SLC2A6	3	3	2	3	3	2	2	8.5	48.04	445	1.1936	1.3206	0.6565	0.74573	294990000	36550000	67398000	97608000	93431000
7137	26S proteasome non-ATPase regulatory subunit 13	PSMD13	9	27	27	27	24	27	24	80.9	42.945	376	1.1425	1.3204	0.84025	0.9576	36815000000	8655500000	10946000000	8619200000	8594300000
2334	N(G),N(G)-dimethylarginine dimethylaminohydrolase 2	DDAH2	5	11	10	10	10	9	9	50.2	29.644	285	1.1917	1.3203	1.2834	1.4271	2392000000	615110000	740140000	489230000	547500000
4983	Formin-like protein 3	FMNL3	4	21	14	15	18	9	13	24.7	117.21	1028	1.1859	1.3199	0.75296	0.8439	1878100000	357880000	436650000	580170000	503420000
269	Meckelin	TMEM67	5	3	3	2	3	2	3	3.7	110.87	985	1.1408	1.3199	0.91068	1.0057	182970000	43141000	50833000	47442000	41557000
6407	WD repeat-containing protein 26	WDR26	4	11	11	11	10	11	10	22.5	72.123	661	1.1557	1.3191	0.84432	0.94217	2016000000	486110000	624960000	484940000	419960000
6864	Vacuolar protein sorting-associated protein 54	VPS54	5	4	4	2	3	2	3	4	109.36	965	1.2004	1.3188	1.056	1.1631	122450000	14557000	20899000	36133000	50864000
6477	Calcyclin-binding protein	CACYBP	4	20	20	18	19	18	19	74.6	26.21	228	1.1148	1.3186	0.78081	0.91434	27270000000	6185200000	7335700000	7601800000	6147200000
5845	E3 ubiquitin-protein ligase NEDD4-like	NEDD4L;ZNF227	13	8	5	7	5	4	3	9.4	100.75	871	1.1822	1.3181	0.53835	0.59264	216190000	67986000	87455000	34024000	26728000
2577	Cation-independent mannose-6-phosphate receptor	IGF2R	2	124	124	118	116	118	116	59.5	274.37	2491	1.0628	1.3174	0.73913	0.72062	165740000000	41247000000	45367000000	43866000000	35263000000
3402	Succinyl-CoA:3-ketoacid coenzyme A transferase 1, mitochondrial	OXCT1	4	24	24	19	23	19	23	61.5	56.157	520	1.153	1.3171	0.40776	0.45686	20622000000	5799000000	6800600000	5603300000	2419200000
2648	Fos-related antigen 1	FOSL1	3	6	4	6	6	4	4	26.9	29.413	271	1.0851	1.3168	0.51923	0.56179	3399700000	732900000	731030000	1181500000	754230000
4871	Type 1 phosphatidylinositol 4,5-bisphosphate 4-phosphatase	TMEM55B	4	4	4	4	3	4	3	19.1	29.469	277	1.1923	1.3166	0.97471	1.0848	655770000	179990000	160560000	179220000	136000000
3884	26S proteasome non-ATPase regulatory subunit 2	PSMD2	7	51	51	44	49	44	49	65.6	100.2	908	1.1672	1.3154	0.58904	0.65517	63644000000	14775000000	17908000000	19308000000	11652000000
5346	RB1-inducible coiled-coil protein 1	RB1CC1	5	23	23	14	16	14	16	17.2	182.85	1591	1.1394	1.3153	0.92592	0.97914	1594500000	350640000	374990000	399850000	468980000
5398	DDB1- and CUL4-associated factor 4	DCAF4;B3GNT4	7	4	4	4	2	4	2	10.4	44.161	395	1.2048	1.3145	0.87282	0.97959	177890000	53860000	44125000	45698000	34207000
7120	NFU1 iron-sulfur cluster scaffold homolog, mitochondrial	NFU1	6	6	6	6	6	6	6	33.5	25.923	230	1.1359	1.3134	0.37443	0.42245	5757200000	1380600000	1560700000	2201500000	614440000
7414	Sodium bicarbonate cotransporter 3	SLC4A7	33	31	31	27	30	27	30	29.1	127.36	1131	1.1377	1.3133	0.58125	0.60164	12661000000	3451400000	3588700000	3457600000	2163200000
2813	Plasma membrane calcium-transporting ATPase 4	ATP2B4	11	28	11	26	28	10	11	26.2	132.59	1193	1.2143	1.3124	0.46353	0.49217	2326300000	571970000	585800000	699830000	468670000
780	E3 ubiquitin-protein ligase Hakai	CBLL1	4	4	4	3	3	3	3	15.5	36.301	322	1.1338	1.3123	1.2219	1.3666	363090000	69505000	56452000	108380000	128750000
2848	Moesin	MSN	2	55	39	53	52	37	37	73.1	67.819	577	1.1627	1.3123	0.7249	0.82671	151090000000	36378000000	43685000000	40333000000	30696000000
3922	Golgin subfamily A member 4	GOLGA4	9	97	96	84	79	83	78	46.6	260.32	2223	1.0701	1.3121	0.92782	0.96269	17385000000	4703800000	5212400000	3668000000	3800600000
4672	Zinc finger CCCH domain-containing protein 14	ZC3H14	18	25	1	20	22	1	1	45.5	82.311	730	1.1648	1.312	1.6047	1.7557	214700000	38295000	61551000	37834000	77018000
6982	Cysteine and histidine-rich domain-containing protein 1	CHORDC1	7	13	13	11	13	11	13	60.8	37.489	332	1.1005	1.3119	0.64431	0.8152	4353400000	988690000	1231600000	1194200000	938930000
4609	Molybdate-anion transporter	MFSD5	3	4	4	3	3	3	3	12	49.764	450	1.193	1.3112	0.63858	0.71478	260390000	70849000	62984000	82681000	43878000
2692	Transcription factor jun-B	JUNB	1	8	8	5	8	5	8	33.7	35.879	347	1.1656	1.3105	0.57186	0.64268	2132700000	384080000	476400000	804410000	467770000
2844	Proteasome subunit alpha type-4;Proteasome subunit alpha type;Proteasome subunit beta type	PSMA4	12	13	13	13	13	13	13	68.2	29.483	261	1.1674	1.3104	0.816	0.89817	20131000000	4067500000	5108800000	6074300000	4880500000
6825	Methionine adenosyltransferase 2 subunit beta	MAT2B	7	9	9	6	8	6	8	35.6	34.583	306	1.1777	1.3103	1.1233	1.1994	1427000000	340810000	390490000	333390000	362310000
2586	Histidine--tRNA ligase, cytoplasmic	HARS	11	28	21	25	27	19	20	64.2	54.846	489	1.1331	1.3097	1.0572	1.1572	17025000000	4264300000	5053100000	3733100000	3974100000
537	Insulin-degrading enzyme	IDE	4	22	22	17	14	17	14	27.9	117.94	1019	1.1576	1.3095	0.7127	0.81056	3460800000	840300000	880250000	934810000	805400000
5890	Ubiquitin-like protein 7	UBL7	5	8	8	5	8	5	8	31.8	40.51	380	1.1073	1.3088	0.5261	0.6466	1075100000	215950000	211070000	381720000	266390000
4646	Adrenodoxin-like protein, mitochondrial	FDX1L	4	3	3	3	3	3	3	23.1	19.888	186	1.1808	1.3085	0.45168	0.51497	529990000	114580000	139390000	184670000	91352000
4358	Programmed cell death protein 4	PDCD4	3	8	8	6	7	6	7	27.5	50.576	458	1.203	1.3084	0.51038	0.57069	1006100000	248650000	312110000	276830000	168550000
2652	N-acetylglucosamine-6-sulfatase	GNS	6	10	10	10	9	10	9	23	62.081	552	1.1931	1.3084	0.74981	0.85767	4353500000	1097900000	1197900000	1229500000	828200000
7114	Transmembrane and coiled-coil domain-containing protein 1	TMCO1	7	7	7	6	7	6	7	37.3	24.67	220	1.1661	1.308	0.64481	0.73474	12982000000	2587800000	2837700000	4629400000	2927200000
3016	26S protease regulatory subunit 7	PSMC2	4	32	32	28	31	28	31	73	48.633	433	1.1473	1.3078	0.65383	0.74931	30436000000	6816300000	8314000000	9013600000	6291800000
1907	Eukaryotic translation elongation factor 1 epsilon-1	EEF1E1;EEF1E1-BLOC1S5	7	10	10	9	9	9	9	64.4	19.81	174	1.1609	1.3073	0.87536	0.99909	4431400000	1257600000	1169100000	1061200000	943410000
2182	Wolframin	WFS1	2	8	8	5	6	5	6	12.2	100.29	890	1.1867	1.3072	0.71121	0.77594	788130000	169700000	220750000	233460000	164220000
2982	Heat shock 70 kDa protein 4	HSPA4	4	50	47	43	46	40	43	70.5	94.33	840	1.1554	1.3069	0.79025	0.88225	41371000000	9991700000	11913000000	10540000000	8925200000
6834	Charged multivesicular body protein 5	CHMP5	2	6	6	6	3	6	3	40.6	24.57	219	1.1729	1.3068	0.65218	0.72228	1154900000	397020000	496440000	154600000	106830000
2871	CD82 antigen	CD82	8	4	4	4	3	4	3	20.6	29.625	267	1.0575	1.306	1.0142	1.2263	1763000000	619800000	522470000	305860000	314890000
2567	Lysosome-associated membrane glycoprotein 1	LAMP1	2	8	8	7	8	7	8	19.4	44.882	417	1.1616	1.3053	0.67463	0.75491	24837000000	5820800000	7037900000	6242300000	5736600000
568	UHRF1-binding protein 1-like	UHRF1BP1L	4	5	5	4	2	4	2	4	164.2	1464	1.1715	1.3052	0.77026	0.8313	89336000	27332000	29776000	16818000	15410000
6098	THUMP domain-containing protein 3	THUMPD3	4	7	7	7	3	7	3	15.6	57.002	507	1.2159	1.3051	1.0677	1.2266	374560000	141100000	148740000	42484000	42241000
1955	Small glutamine-rich tetratricopeptide repeat-containing protein alpha	SGTA	3	9	9	8	9	8	9	34.8	34.063	313	1.1732	1.305	0.87408	0.94551	4676600000	1123500000	1355100000	1058600000	1139500000
3487	10 kDa heat shock protein, mitochondrial	HSPE1	3	17	8	17	13	8	8	91.2	10.932	102	1.05	1.304	0.48971	0.59289	63168000000	12432000000	14285000000	24124000000	12328000000
4772	BTB/POZ domain-containing protein KCTD9	KCTD9	3	6	6	5	4	5	4	24.2	42.566	389	1.1837	1.3033	0.58095	0.65426	318680000	102230000	129690000	54953000	31801000
1674	PDZ and LIM domain protein 1	PDLIM1	1	16	16	12	15	12	15	66.9	36.071	329	1.0974	1.3032	0.54998	0.61311	6544200000	1261100000	2025800000	1934100000	1323300000
2713	Integrin beta-5;Integrin beta	ITGB5	7	10	10	8	9	8	9	14.9	88.053	799	1.1701	1.3032	0.83521	0.91222	2091800000	433420000	560930000	600930000	496510000
2110	Mitochondrial-processing peptidase subunit beta	PMPCB	5	22	22	20	21	20	21	57.9	54.366	489	1.1505	1.3026	0.59659	0.6741	32066000000	7542800000	8759100000	9571200000	6193100000
6700	ADP-ribosylation factor-like protein 8B	ARL8B	2	11	5	11	11	5	5	70.4	21.539	186	1.1547	1.3026	0.60333	0.68963	4655700000	1088500000	1094400000	1608200000	864440000
5573	Mitochondrial ubiquitin ligase activator of NFKB 1	MUL1	1	5	5	4	4	4	4	21.9	39.8	352	1.0683	1.3024	0.63175	0.75466	596600000	109440000	132820000	183410000	170930000
2359	Cytochrome c oxidase subunit 1	MT-CO1	1	4	4	4	4	4	4	13.6	57.041	513	1.1523	1.3021	0.958	1.065	5776700000	1484600000	1626300000	1305400000	1360300000
3196	Beta-arrestin-1	ARRB1	4	5	5	3	5	3	5	10.7	46.308	410	1.0919	1.3004	1.2703	1.4654	382490000	75998000	81259000	96189000	129050000
5335	Serine/threonine-protein kinase BRSK1	BRSK1	7	3	2	2	2	1	2	12.5	38.781	343	1.1347	1.3001	0.63748	0.66096	1441500000	385320000	404640000	389100000	262410000
4083	Sarcolemmal membrane-associated protein	SLMAP	16	14	14	10	11	10	11	22	90.828	790	1.1565	1.2999	0.67155	0.72763	1214200000	200830000	236760000	445150000	331510000
5613	E3 ubiquitin-protein ligase RNF25	RNF25	1	4	4	3	4	3	4	14.4	51.218	459	1.1819	1.2993	0.65967	0.72412	1337800000	159740000	880170000	174880000	123000000
5917	26S proteasome non-ATPase regulatory subunit 1	PSMD1	7	44	44	35	40	35	40	63.8	105.84	953	1.1129	1.2993	0.72297	0.77899	25844000000	5421200000	7492000000	6744600000	6186100000
5638	Acyl-CoA synthetase family member 2, mitochondrial	ACSF2	6	14	14	10	12	10	12	33.1	66.798	602	1.1796	1.2992	0.49396	0.55315	3291700000	1424100000	861030000	584890000	421610000
3432	Zinc finger protein 121	ZNF121	2	3	2	2	3	1	2	9.5	44.694	390	1.1677	1.2988	1.8327	2.0913	189740000	33774000	46920000	35820000	73223000
4505	NADH dehydrogenase [ubiquinone] 1 alpha subcomplex assembly factor 5	NDUFAF5	3	9	9	6	7	6	7	37.4	38.918	345	1.1597	1.2987	0.69459	0.78554	822030000	171920000	177210000	308160000	164740000
227	Isovaleryl-CoA dehydrogenase, mitochondrial	IVD	8	16	16	15	14	15	14	53.3	46.65	426	1.1561	1.2984	0.5085	0.58515	13358000000	3782900000	4326600000	3467600000	1780900000
6363	Golgi-associated plant pathogenesis-related protein 1	GLIPR2	3	4	4	3	4	3	4	45.5	17.218	154	1.1872	1.2979	1.1074	1.2618	1753800000	427270000	501630000	384670000	440250000
4406	2-methoxy-6-polyprenyl-1,4-benzoquinol methylase, mitochondrial	COQ5	7	7	7	5	5	5	5	33.6	37.14	327	1.1745	1.2973	0.75979	0.86745	520230000	145420000	147910000	123360000	103540000
2675	Tyrosine-protein kinase Fer	FER;Pe1Fe10	4	4	4	4	3	4	3	9.4	74.265	647	1.198	1.2967	0.81426	0.8918	4910700000	1107300000	1400500000	1540900000	862040000
6569	Reticulon-4;Reticulon	RTN4	2	15	2	15	14	2	2	64.6	40.317	373	1.1516	1.2967	0.78636	0.86835	5059500000	1149300000	1759600000	1140200000	1010300000
3037	Squalene synthase	FDFT1	12	21	21	19	19	19	19	60	48.115	417	1.166	1.296	0.7065	0.80034	9808200000	2553200000	2537300000	2786800000	1930900000
3120	Peptidyl-prolyl cis-trans isomerase C	PPIC	1	3	3	2	3	2	3	13.2	22.763	212	1.1532	1.296	0.91615	1.037	617690000	61336000	70755000	265990000	219610000
5726	Uncharacterized protein C17orf59	C17orf59	1	4	4	4	2	4	2	14	37.226	357	1.167	1.296	0.76048	0.86549	458080000	308600000	68346000	44661000	36468000
3842	Heat shock protein 75 kDa, mitochondrial	TRAP1	6	41	41	40	39	40	39	66.8	74.267	651	1.1407	1.2959	0.4711	0.5354	96068000000	24017000000	28935000000	28952000000	14164000000
6701	FGFR1 oncogene partner 2	FGFR1OP2	3	3	3	2	3	2	3	13.8	29.426	253	1.1726	1.2957	0.65054	0.75041	161210000	29008000	31193000	56888000	44121000
1546	Probable E3 ubiquitin-protein ligase HECTD4	HECTD4	8	10	10	7	6	7	6	2.9	484.35	4416	1.1169	1.2955	0.69483	0.69265	175560000	56391000	69010000	27107000	23052000
94	Integrin beta;Integrin beta-6	ITGB6	4	1	1	1	1	1	1	1.3	75.849	693	1.2037	1.2941	0.79163	0.82144	5065900000	1032400000	1240800000	1536500000	1256200000
4256	Bcl-2 homologous antagonist/killer	BAK1	3	9	9	7	9	7	9	64.9	23.408	211	1.1789	1.2938	0.77002	0.85533	1746300000	360730000	390940000	571330000	423320000
6959	Peptide chain release factor 1-like, mitochondrial	MTRF1L	6	6	6	4	5	4	5	21.3	43.599	380	1.1397	1.2938	0.69011	0.78663	425660000	99390000	123640000	115130000	87504000
1320	Sp110 nuclear body protein	SP110	9	3	3	2	3	2	3	6.8	61.739	547	1.1637	1.2938	0.72078	0.80365	395530000	104260000	144990000	74330000	71954000
77	GMP reductase;GMP reductase 2	GMPR2	17	3	3	3	2	3	2	10.8	33.921	315	1.0898	1.2929	1.0362	1.1982	124060000	28928000	35715000	30657000	28756000
1593	Pyridoxine-5-phosphate oxidase	PNPO	6	5	5	4	3	4	3	25.6	27.312	238	1.0831	1.2929	0.71364	0.82886	396260000	90558000	99369000	117910000	88419000
5526	Ubiquitin fusion degradation protein 1 homolog	UFD1L	5	16	13	12	15	9	12	55.4	34.5	307	1.147	1.2926	0.61812	0.70006	10412000000	1931800000	2261000000	3792100000	2426700000
1002	Mitogen-activated protein kinase kinase kinase kinase 4	MAP4K4	2	36	1	32	29	1	1	33	144.92	1272	1.1423	1.2925	1.0495	1.1356	279800000	91768000	92114000	51480000	44436000
5319	Interferon-induced protein 44	IFI44	4	18	18	18	17	18	17	49.5	50.49	444	1.1416	1.2919	0.67515	0.78154	8438000000	1984500000	2180100000	2582300000	1691000000
1781	Tripeptidyl-peptidase 1	TPP1	11	13	13	11	12	11	12	40.7	61.247	563	1.1497	1.2918	0.55307	0.64926	42871000000	10024000000	11741000000	12422000000	8685100000
4865	Pleckstrin homology-like domain family B member 2	PHLDB2	9	19	18	12	15	11	14	21.2	136.88	1210	1.102	1.2911	1.0579	1.1662	1249600000	333570000	408510000	251710000	255820000
5114	D-2-hydroxyglutarate dehydrogenase, mitochondrial	D2HGDH	9	6	6	4	4	4	4	14.8	56.415	521	1.1594	1.2911	0.48062	0.53688	311420000	85929000	74038000	108460000	42991000
4592	Elongator complex protein 2	ELP2	7	6	6	6	4	6	4	8.5	78.576	705	1.1529	1.2908	0.69722	0.78518	361550000	116150000	128840000	62423000	54129000
5270	Tetraspanin-14	TSPAN14	5	6	6	5	6	5	6	23.7	28.876	253	1.1481	1.2904	0.76009	0.85313	1693200000	434730000	495930000	441830000	320680000
2445	DNA polymerase beta	POLB	8	11	11	7	9	7	9	39.1	38.177	335	1.1546	1.2895	0.81342	0.94447	1342800000	216690000	253270000	490190000	382670000
4386	Putative heat shock protein HSP 90-beta 4	HSP90AB4P	1	8	2	7	8	1	2	14.1	58.264	505	1.1547	1.2884	0.76143	0.88599	4726400000	919630000	1267900000	1355600000	1183300000
4719	Kynurenine--oxoglutarate transaminase 3	CCBL2	4	11	11	10	9	10	9	34.5	47.752	420	1.1461	1.2873	0.52826	0.59751	2748000000	537180000	955460000	508170000	747200000
6994	NADH-cytochrome b5 reductase 1	CYB5R1	2	20	20	16	19	16	19	67.9	34.094	305	1.1503	1.287	0.49618	0.56157	13194000000	2760700000	3356400000	4438200000	2638900000
461	Girdin	CCDC88A	24	4	4	4	1	4	1	3.2	165.1	1406	1.158	1.2866	0.70934	0.74432	123050000	29194000	35697000	31376000	26779000
3532	Protein yippee-like 5	YPEL5	1	5	5	2	3	2	3	52.9	13.841	121	1.1538	1.2865	1.0126	1.1467	228730000	58577000	51915000	53336000	64900000
3506	26S protease regulatory subunit 4	PSMC1	3	25	25	22	25	22	25	64.5	49.184	440	1.1189	1.2863	0.59771	0.67079	26267000000	6217700000	7343900000	7637300000	5068200000
6776	BTB/POZ domain-containing protein KCTD5	KCTD5	2	6	6	5	6	5	6	41.5	26.092	234	1.159	1.2858	0.52034	0.59269	1214800000	293800000	366790000	344280000	209920000
4652	Pyridoxal-dependent decarboxylase domain-containing protein 1;Putative pyridoxal-dependent decarboxylase domain-containing protein 2	PDXDC1;PDXDC2P	13	4	4	2	3	2	3	6.2	83.571	760	1.1397	1.2858	0.84853	0.94012	149450000	29015000	38602000	44375000	37453000
7111	A-kinase anchor protein 8-like	AKAP8L	6	8	8	4	8	4	8	16.9	71.639	646	1.1702	1.2854	1.038	1.1767	1251500000	212390000	218140000	431060000	389870000
7227	Ragulator complex protein LAMTOR2	LAMTOR2	3	7	7	5	7	5	7	90.4	13.507	125	1.1341	1.285	0.92773	1.0615	1688100000	309430000	340100000	549080000	489500000
1326	Chondroitin sulfate glucuronyltransferase	CHPF2	5	15	15	11	10	11	10	23.2	85.146	764	1.1222	1.2848	0.718	0.80564	1072600000	301740000	301480000	240290000	229120000
5813	Bcl10-interacting CARD protein	C9orf89	2	9	9	8	9	8	9	57.9	20.625	183	1.1528	1.2846	0.77115	0.87843	2214500000	400080000	457450000	760270000	596720000
3105	3-ketoacyl-CoA thiolase, mitochondrial	ACAA2	6	22	22	21	20	21	20	73	41.924	397	1.1454	1.2845	0.54494	0.62053	33691000000	8295800000	11117000000	8947200000	5330700000
6028	Endoplasmic reticulum resident protein 44	ERP44	1	18	18	15	16	15	16	49.3	46.971	406	1.1216	1.2842	1.0661	1.2484	21100000000	4445900000	6990100000	4629700000	5034300000
289	CD276 antigen	CD276	11	10	10	7	7	7	7	34.3	41.767	388	1.1903	1.284	0.42427	0.47377	3097500000	924150000	1005300000	733340000	434690000
1266	Vezatin	VEZT	4	5	5	5	5	5	5	10	82.277	723	1.112	1.2837	0.82281	0.88432	681350000	181610000	181800000	172160000	145790000
2878	Proteasome subunit beta type-4	PSMB4	1	11	11	8	11	8	11	63.6	29.204	264	1.1368	1.2823	0.7808	0.89481	13682000000	3067600000	4078600000	3407000000	3128600000
5535	Glutaryl-CoA dehydrogenase, mitochondrial	GCDH	8	12	12	12	11	12	11	52.3	48.127	438	1.144	1.2814	0.55667	0.63196	6112200000	1295600000	2786600000	1278700000	751320000
2156	Carbonyl reductase [NADPH] 3	CBR3	1	6	4	6	4	4	2	27.4	30.85	277	1.1616	1.2811	0.72912	0.81	948740000	265650000	315440000	187550000	180100000
5926	Synaptic vesicle membrane protein VAT-1 homolog	VAT1	9	17	17	15	17	15	17	67.7	41.92	393	1.1396	1.2811	0.86732	0.97493	19149000000	4502300000	4942400000	5020000000	4684200000
4389	Transmembrane protein 41B	TMEM41B	4	9	9	8	8	8	8	36.8	32.513	291	1.1861	1.2808	0.66943	0.74034	4987500000	1075200000	1350800000	1625500000	935970000
1391	Protein DDI1 homolog 2	DDI2	5	2	2	2	2	2	2	23.2	11.255	99	1.1477	1.2808	0.69603	0.78528	165490000	42229000	53861000	39209000	30191000
2280	Activator of 90 kDa heat shock protein ATPase homolog 1	AHSA1	7	15	15	14	13	14	13	64.2	38.274	338	1.1568	1.2805	0.75607	0.8552	14899000000	4081000000	5097800000	3181800000	2538400000
737	Transcription factor COE2	EBF2	2	1	1	1	1	1	1	2.6	45.967	427	1.1581	1.2804	0.70568	0.79119	38260000000	9131000000	11433000000	9959500000	7735900000
3149	Ras GTPase-activating-like protein IQGAP1	IQGAP1	7	105	98	103	99	96	92	72.8	189.25	1657	1.0742	1.2797	0.75593	0.7816	155970000000	41888000000	48823000000	36534000000	28725000000
2819	Rab proteins geranylgeranyltransferase component A 1	CHM	1	3	2	3	2	2	2	4	73.475	653	1.1292	1.2797	1.1124	1.2203	99545000	25819000	24681000	21113000	27932000
6274	BTB/POZ domain-containing protein 1	BTBD1	2	2	2	2	2	2	2	5.5	42.117	385	1.1767	1.278	0.87644	0.98732	162100000	36114000	56987000	24679000	44321000
7203	Trafficking protein particle complex subunit 4	TRAPPC4	8	12	12	10	10	10	10	55.3	24.34	219	1.0991	1.2779	0.89291	1.0149	3708500000	1150300000	1327400000	576120000	654650000
1977	NADH dehydrogenase [ubiquinone] iron-sulfur protein 5	NDUFS5	1	8	8	8	7	8	7	58.5	12.517	106	1.0956	1.2778	0.85047	0.96739	11198000000	2313000000	3009800000	2674300000	3201100000
6287	Glutamyl-tRNA(Gln) amidotransferase subunit A, mitochondrial	QRSL1	3	13	13	11	11	11	11	34.3	57.46	528	1.1615	1.2773	0.59224	0.66183	3876500000	963740000	1075500000	1115000000	722210000
3197	Elongation factor Tu, mitochondrial	TUFM	2	32	32	32	32	32	32	74.6	49.541	452	1.1016	1.2772	0.47213	0.56438	203390000000	50394000000	60406000000	60118000000	32475000000
5743	Proline-rich protein 11	PRR11	3	8	7	7	6	6	5	30.8	40.085	360	1.1222	1.2767	0.67569	0.77497	781190000	153470000	153640000	237540000	236530000
5608	Transmembrane protein 186	TMEM186	1	4	4	4	3	4	3	21.6	24.893	213	1.1377	1.2757	1.0742	1.1905	288560000	86877000	65107000	73766000	62811000
2011	Protein-tyrosine sulfotransferase 1	TPST1	2	5	5	5	5	5	5	16.8	42.188	370	1.1543	1.2752	0.70214	0.79822	739490000	132910000	160520000	244110000	201950000
2743	Plasma membrane calcium-transporting ATPase 1;Calcium-transporting ATPase	ATP2B1	16	47	29	44	44	27	26	49.8	130.62	1184	1.0913	1.2751	0.48812	0.51122	24102000000	6129600000	7109600000	6904900000	3957600000
1224	Tumor necrosis factor receptor superfamily member 10A	TNFRSF10A	2	3	3	2	2	2	2	13.9	33.91	310	1.1466	1.2749	0.44858	0.49013	158400000	42721000	53399000	39996000	22283000
5258	FAD synthase;Molybdenum cofactor biosynthesis protein-like region;FAD synthase region	FLAD1	8	16	16	14	15	14	15	48	54.187	490	1.1515	1.2747	0.49804	0.56324	2414900000	475950000	794530000	536750000	607640000
4994	Choline transporter-like protein 2	SLC44A2	8	11	11	10	9	10	9	17	79.845	704	1.0545	1.2744	0.65744	0.71896	1610900000	427620000	529060000	363330000	290930000
3637	Mothers against decapentaplegic homolog 3	SMAD3	7	13	5	12	11	5	4	31.1	48.08	425	1.1631	1.2743	1.0352	1.1468	1230100000	305850000	346470000	270150000	307650000
403	Zinc finger E-box-binding homeobox 2	ZEB2	12	13	13	9	13	9	13	17.5	123.89	1102	1.0801	1.2742	1.7258	1.8128	1276900000	327890000	352390000	243810000	352820000
6157	TBC1 domain family member 10A	TBC1D10A	10	10	10	9	8	9	8	20.9	57.117	508	1.1205	1.2735	0.83969	0.9307	2207500000	579090000	670450000	511490000	446510000
5552	Protein tyrosine phosphatase type IVA 1	PTP4A1	2	6	3	6	4	3	2	37.6	19.815	173	1.1502	1.2729	0.61732	0.70556	369190000	94168000	112680000	99511000	62832000
6821	Hexaprenyldihydroxybenzoate methyltransferase, mitochondrial	COQ3	2	5	5	5	3	5	3	18.7	41.054	369	1.1695	1.2727	0.56407	0.6355	732190000	226010000	262220000	143030000	100930000
6757	E3 ubiquitin-protein ligase MARCH5	MARCH5	1	13	13	12	12	12	12	58.6	31.231	278	1.1421	1.2723	0.67081	0.74341	10433000000	2336100000	2632500000	3119900000	2344700000
7271	Oligoribonuclease, mitochondrial	REXO2	6	6	6	4	5	4	5	27.8	23.754	205	1.1501	1.272	0.59037	0.65951	1910100000	332770000	410420000	691260000	475660000
449	Golgin subfamily A member 2	GOLGA2	16	37	36	35	30	34	29	48.2	111.66	990	1.1218	1.2717	0.84566	0.89842	13450000000	3298700000	3999200000	3251300000	2901200000
2613	HLA class I histocompatibility antigen, alpha chain E	HLA-E	1	9	6	6	6	4	3	27.9	40.057	358	1.1616	1.2717	1.2946	1.4635	455910000	102390000	117290000	105570000	130660000
6652	Zinc finger protein 64 homolog, isoforms 3 and 4	ZFP64	6	3	3	3	2	3	2	7	48.164	426	1.6094	1.2706	1.0346	1.2018	217930000	41648000	68725000	55328000	52230000
2788	Multifunctional protein ADE2;Phosphoribosylaminoimidazole-succinocarboxamide synthase;Phosphoribosylaminoimidazole carboxylase	PAICS	4	22	22	20	21	20	21	64.5	47.079	425	1.1275	1.2701	1.1295	1.3224	27311000000	6671300000	7700400000	5824600000	7114800000
1625	Glucosidase 2 subunit beta	PRKCSH	7	20	20	17	19	17	19	35.3	60.192	535	1.0351	1.2701	0.74079	0.84849	17658000000	4215000000	4607100000	4956800000	3878800000
3117	Nicotinamide phosphoribosyltransferase	NAMPT	4	31	31	31	31	31	31	71.9	55.52	491	1.1766	1.27	0.81825	0.88115	113370000000	29066000000	34996000000	26563000000	22745000000
9	Proteasome subunit alpha type;Proteasome subunit alpha type-2	PSMA2	5	15	15	14	12	14	12	77.4	25.898	234	1.0917	1.2699	0.7663	0.86678	14267000000	3727400000	4364200000	3379000000	2796000000
6812	Glycerophosphodiester phosphodiesterase 1	GDE1	4	3	3	2	3	2	3	8.2	37.718	331	1.0599	1.2697	0.47053	0.55335	185320000	17059000	24591000	99558000	44116000
1756	Acyl carrier protein, mitochondrial;Acyl carrier protein	NDUFAB1	3	4	4	4	4	4	4	21.2	17.417	156	0.99881	1.2696	0.60144	0.71136	1163600000	249680000	244650000	411290000	257980000
2642	Aminopeptidase N	ANPEP	4	46	46	44	44	44	44	49.7	109.54	967	1.0903	1.2695	1.0703	1.1116	55581000000	14096000000	15863000000	12143000000	13479000000
6663	Mycophenolic acid acyl-glucuronide esterase, mitochondrial	ABHD10	3	14	14	12	12	12	12	57.8	33.932	306	1.1228	1.2679	0.62543	0.69909	8566900000	2002800000	2422100000	2472100000	1670000000
1483	Carboxy-terminal domain RNA polymerase II polypeptide A small phosphatase 1;CTD small phosphatase-like protein	CTDSP1;CTDSPL	8	2	2	2	2	2	2	8.3	28.395	254	1.0921	1.2675	1.4077	1.645	484460000	104120000	162850000	61511000	155980000
6336	Tumor protein 63	TP63	12	2	2	1	2	1	2	4.1	55.687	487	1.1107	1.2675	0.80923	0.90797	207390000	30548000	33282000	70105000	73457000
1615	Histone H3;Histone H3.3	H3F3B;H3F3A	2	5	1	4	5	1	1	47	14.914	132	1.1118	1.2671	0.84422	0.96688	1938800000	276130000	702190000	511920000	448560000
242	Membralin	TMEM259	6	9	9	8	8	8	8	26.1	46.22	406	1.1272	1.2671	0.73166	0.81272	2783400000	611330000	739420000	816050000	616620000
3013	Protein phosphatase 1A	PPM1A	13	5	5	2	5	2	5	16	42.447	382	1.1504	1.2662	0.90167	1.0259	367070000	85223000	82717000	94955000	104170000
3008	DNA damage-inducible transcript 3 protein	DDIT3	2	3	3	3	3	3	3	10.7	19.175	169	1.0232	1.266	1.0223	1.1389	1169000000	244120000	298160000	293750000	332980000
3912	Origin recognition complex subunit 1	ORC1	1	13	13	8	12	8	12	19.6	97.349	861	1.0562	1.2658	0.59524	0.68448	1606200000	355110000	339290000	538410000	373400000
4441	Transmembrane protein 201	TMEM201	4	11	11	10	8	10	8	23.1	72.235	666	1.1469	1.2657	0.86665	0.98241	3384800000	654980000	766230000	944610000	1019000000
5913	Proteasome subunit beta type-7	PSMB7	3	11	11	11	10	11	10	72.2	29.965	277	1.0458	1.2655	0.64343	0.8087	9174100000	2333400000	2821900000	2264300000	1754500000
1804	Ras-related protein Rab-7L1	RAB29	4	6	5	6	6	5	5	33.5	23.155	203	1.0767	1.2654	0.93566	1.0822	809220000	149400000	174920000	217640000	267260000
6140	FUN14 domain-containing protein 2	FUNDC2	2	7	7	5	6	5	6	50.3	20.675	189	1.0445	1.2654	0.91857	1.0899	3187200000	399730000	471480000	1354800000	961250000
2448	Integrin alpha-V;Integrin alpha-V heavy chain;Integrin alpha-V light chain	ITGAV	4	32	32	30	26	30	26	37.7	111.13	1002	1.1177	1.2651	0.7592	0.81189	9804200000	2275300000	2926800000	2580200000	2022000000
1327	Amyloid beta A4 precursor protein-binding family B member 2	APBB2	14	9	8	7	7	7	6	13.7	79.972	728	1.1344	1.2644	0.76834	0.8643	762530000	228530000	273230000	140360000	120400000
5133	Dehydrogenase/reductase SDR family member on chromosome X	DHRSX	4	9	9	7	6	7	6	33	36.443	330	1.1337	1.2643	0.81236	0.90538	1132800000	209760000	322820000	268610000	331640000
2306	E3 ubiquitin-protein ligase HERC2	HERC2	9	104	104	83	83	83	83	28.1	527.22	4834	1.0409	1.2638	0.87448	0.87737	8224500000	2267200000	2456400000	1867800000	1633100000
2955	Stress-induced-phosphoprotein 1	STIP1	6	41	41	38	39	38	39	61.9	62.639	543	1.1311	1.2637	0.69228	0.7845	50863000000	13215000000	14766000000	13633000000	9249100000
6941	Cytochrome b-c1 complex subunit 9	UQCR10	2	3	3	3	3	3	3	50.8	7.3084	63	1.123	1.2637	1.0642	1.224	2889600000	603600000	622360000	778690000	884920000
2461	Beta-hexosaminidase subunit beta;Beta-hexosaminidase subunit beta chain B;Beta-hexosaminidase subunit beta chain A	HEXB	6	15	15	12	13	12	13	34	63.111	556	1.1295	1.2632	0.82033	0.92435	7730800000	1835600000	2275000000	1981400000	1639000000
237	Protein FAM65A	FAM65A	13	16	16	13	12	13	12	17	134.07	1238	1.0739	1.2628	1.1672	1.2171	797240000	218410000	215180000	178710000	184940000
2426	Intercellular adhesion molecule 1	ICAM1	3	21	21	21	20	21	20	45.5	57.825	532	1.1126	1.262	0.56392	0.62504	63729000000	14689000000	16370000000	20911000000	11760000000
2278	Supervillin	SVIL	5	21	21	16	11	16	11	13.4	200.84	1788	1.0805	1.2616	0.89631	0.92211	1289600000	218710000	295370000	536260000	239240000
5764	Mannose-1-phosphate guanyltransferase alpha	GMPPA	7	11	11	8	10	8	10	33.6	46.291	420	1.1267	1.26	0.68219	0.75887	1880700000	438440000	485340000	568080000	388830000
1609	Katanin p60 ATPase-containing subunit A-like 2	KATNAL2	4	1	1	1	1	1	1	9.4	13.999	128	1.1704	1.2599	0.63869	0.73905	10346000000	2334200000	3028300000	3105100000	1878600000
1618	Lon protease homolog, mitochondrial	LONP1	9	55	55	53	51	53	51	73.3	95.179	845	1.1145	1.259	0.69234	0.77525	141480000000	34281000000	37033000000	41020000000	29145000000
3243	Carnitine O-palmitoyltransferase 1, liver isoform	CPT1A	6	31	30	25	30	24	29	48.4	88.367	773	1.1469	1.259	0.70333	0.77212	12242000000	2907500000	3239800000	3339800000	2755000000
2210	Proline synthase co-transcribed bacterial homolog protein	PROSC	5	6	6	6	4	6	4	29.8	30.344	275	1.0706	1.2585	0.73081	0.86833	502750000	178380000	155600000	100150000	68624000
1050	Filamin-binding LIM protein 1	FBLIM1	10	5	5	5	2	5	2	33.3	15.934	144	1.1292	1.2581	0.77018	0.87992	718550000	386000000	214600000	59675000	58284000
2596	Alpha-actinin-1	ACTN1	17	69	44	68	68	43	43	83.7	103.06	892	1.0941	1.258	0.63819	0.71682	216610000000	54640000000	63718000000	58052000000	40195000000
5138	Tetratricopeptide repeat protein 9C	TTC9C	5	5	5	5	4	5	4	27.5	20.012	171	1.13	1.2578	1.096	1.265	520570000	112790000	125400000	134680000	147700000
1788	Proteasome subunit alpha type-7	PSMA7	8	15	6	14	15	6	6	66.9	27.887	248	1.0892	1.2577	0.8145	0.94531	10082000000	2395000000	2519300000	2826400000	2341700000
206	Poliovirus receptor	PVR	6	7	7	7	7	7	7	21.2	42.882	392	1.1411	1.2576	0.54244	0.61622	6609600000	1550800000	1656700000	2111400000	1290700000
6651	Copper homeostasis protein cutC homolog	CUTC	3	9	9	6	8	6	8	42.5	29.341	273	1.1288	1.2576	0.99392	1.1288	3739600000	563330000	846970000	1006200000	1323000000
3712	Dystonin	DST	17	178	12	152	136	10	7	29.2	860.65	7570	1.0326	1.2571	0.67315	0.66439	1044500000	138800000	125640000	86445000	693590000
2397	Glucosylceramidase	GBA	8	23	23	19	22	19	22	66.4	50.316	449	1.1498	1.257	0.61701	0.67079	18190000000	4022200000	4929900000	5611600000	3626600000
3762	Peroxiredoxin-1	PRDX1	3	20	15	20	19	15	14	75.9	22.11	199	1.0857	1.2569	0.75785	0.92352	74625000000	15627000000	18805000000	21759000000	18434000000
1590	LIM domain-containing protein 2	LIMD2	4	5	5	4	5	4	5	57.8	12.013	109	0.99732	1.2567	0.848	1.0048	1532200000	205790000	234420000	609720000	482270000
811	Angio-associated migratory cell protein	AAMP	5	11	11	10	11	10	11	30.1	44.693	415	1.0978	1.256	0.65235	0.72681	2795300000	566800000	691700000	965070000	571760000
3210	Caspase-4;Caspase-4 subunit 1;Caspase-4 subunit 2	CASP4	8	5	5	3	3	3	3	19.3	36.704	321	1.0659	1.2557	0.6592	0.81038	330100000	95384000	102690000	81181000	50842000
2551	60 kDa heat shock protein, mitochondrial	HSPD1	9	73	73	64	69	64	69	88.7	61.054	573	1.1219	1.2552	0.45219	0.50269	1021300000000	241700000000	284150000000	325330000000	170150000000
4092	26S proteasome non-ATPase regulatory subunit 6	PSMD6	7	26	26	24	24	24	24	61.4	45.531	389	1.1075	1.2552	0.86292	0.98494	21837000000	5446100000	6183200000	5421400000	4786800000
5227	Pyruvate dehydrogenase phosphatase regulatory subunit, mitochondrial	PDPR	8	32	32	25	28	25	28	47.1	99.363	879	1.1118	1.2548	0.51216	0.58448	9354900000	2480800000	2429000000	2887900000	1557200000
3511	Ubiquitin-conjugating enzyme E2 G1;Ubiquitin-conjugating enzyme E2 G1, N-terminally processed	UBE2G1	5	7	7	6	6	6	6	44.7	19.509	170	1.1222	1.2547	0.69872	0.82919	691580000	134750000	226790000	136750000	193300000
2563	Glycogen phosphorylase, brain form	PYGB	2	31	22	29	27	21	18	45.2	96.695	843	1.138	1.2545	0.72973	0.78652	6657100000	1387500000	2084100000	1769100000	1416400000
724	Small integral membrane protein 7	SMIM7	8	5	5	4	4	4	4	40.8	11.8	103	1.077	1.2542	0.59531	0.69763	513350000	117960000	134640000	152570000	108170000
979	Sorting nexin-14	SNX14	7	3	3	3	2	3	2	4	97.125	833	1.1039	1.2541	0.56886	0.62148	258050000	93385000	85522000	49140000	30004000
6023	Protein pelota homolog	PELO	1	15	15	15	15	15	15	44.2	43.359	385	1.1178	1.2534	0.67476	0.77197	13017000000	2843800000	3331200000	3954000000	2888100000
670	Epidermal growth factor receptor substrate 15	EPS15	4	7	7	7	3	7	3	13.6	83.653	762	1.1032	1.2533	0.95658	1.0428	254410000	97805000	119110000	16310000	21188000
2571	Glucose-6-phosphate 1-dehydrogenase	G6PD	6	29	29	27	25	27	25	57.5	59.256	515	1.1102	1.2532	1.0194	1.1807	10607000000	2910800000	3215700000	2230700000	2250000000
4081	Proteasome activator complex subunit 4	PSME4	5	19	19	18	13	18	13	13.9	211.33	1843	1.0835	1.2531	0.95841	0.96804	1196300000	379980000	381780000	221400000	213180000
4633	Putative deoxyribonuclease TATDN1	TATDN1	14	11	11	9	9	9	9	43.4	33.601	297	1.1187	1.253	0.61803	0.68675	1590600000	325540000	378260000	519790000	367000000
2249	Zinc finger Ran-binding domain-containing protein 2	ZRANB2	2	12	12	11	11	11	11	34.7	36.318	320	1.0462	1.2527	0.81041	0.94469	8217600000	1588000000	2176900000	2261900000	2190800000
1578	F-box/LRR-repeat protein 20	FBXL20	12	4	4	4	3	4	3	8.9	48.575	438	1.1283	1.2518	0.88497	1.0058	444610000	88704000	118720000	123520000	113660000
2889	Tripeptidyl-peptidase 2	TPP2	2	43	43	35	38	35	38	39.3	138.35	1249	1.0734	1.2517	0.5924	0.64777	7444200000	2031100000	2042900000	2021500000	1348700000
3146	E3 ubiquitin-protein ligase NEDD4	NEDD4	6	10	8	10	5	8	4	13.9	104.22	900	1.1002	1.2513	0.78402	0.85111	390310000	133180000	139130000	65154000	52847000
2933	Leukocyte elastase inhibitor	SERPINB1	5	10	9	7	7	6	6	26.6	42.741	379	1.1093	1.2512	0.99122	1.1562	2486300000	1348600000	789410000	177810000	170520000
185	Serine/threonine-protein kinase MRCK alpha	CDC42BPA	12	20	16	11	14	9	11	13.8	193.63	1699	1.1166	1.2512	0.94545	0.99124	1880700000	385380000	408030000	615480000	471870000
6019	Ubiquinol-cytochrome-c reductase complex assembly factor 2	UQCC2	3	8	8	7	8	7	8	61.1	14.743	126	1.0653	1.2511	0.93092	1.0824	5965600000	1158200000	1306600000	1737100000	1763800000
4877	E3 ubiquitin-protein ligase synoviolin	SYVN1	7	7	7	6	7	6	7	10.7	67.613	616	1.1093	1.2504	0.74416	0.8165	2279400000	440640000	493030000	745320000	600420000
3145	Glucosamine-6-phosphate isomerase 1	GNPDA1	14	13	13	12	11	12	11	66.8	32.668	289	1.1302	1.2503	0.9168	1.0028	2850500000	756740000	878920000	637010000	577830000
5668	Nogo-B receptor	NUS1	1	3	3	2	2	2	2	17.4	33.224	293	1.1221	1.2498	0.43255	0.49033	341290000	91831000	102590000	103760000	43107000
298	Dolichyl-diphosphooligosaccharide--protein glycosyltransferase 48 kDa subunit	DDOST	5	22	22	22	22	22	22	64.5	48.799	439	1.0856	1.2494	0.71874	0.80987	116940000000	27587000000	29148000000	33406000000	26797000000
4215	Methylsterol monooxygenase 1	MSMO1	5	5	5	4	2	4	2	24.6	35.215	293	1.1336	1.2486	1.1061	1.2311	1077900000	276130000	261500000	238810000	301470000
1565	Tubulin-specific chaperone D	TBCD	18	8	8	6	5	6	5	7.4	136.55	1230	1.0779	1.2484	1.0229	1.0809	728390000	190830000	133290000	216120000	188150000
4036	DNA replication licensing factor MCM6	MCM6	1	49	49	43	45	43	45	58.8	92.888	821	1.1029	1.2484	1.5315	1.6853	47958000000	11197000000	13122000000	9335200000	14304000000
3322	Hexokinase-2	HK2	3	42	38	38	40	34	36	58.5	102.38	917	1.1165	1.2483	0.82761	0.88331	17596000000	3869100000	4667200000	4776500000	4283600000
4482	Protrudin	ZFYVE27	6	1	1	1	1	1	1	4.9	31.611	286	1.1425	1.2482	0.49676	0.56348	209680000	45687000	58551000	71734000	33712000
2480	Heat shock protein HSP 90-beta	HSP90AB1	2	56	29	53	51	28	26	69.9	83.263	724	1.0725	1.2473	0.74183	0.85466	179740000000	44600000000	51005000000	46478000000	37657000000
3302	6-phosphogluconate dehydrogenase, decarboxylating	PGD	6	23	23	22	21	22	21	66.8	51.872	470	1.0753	1.2471	0.93384	1.1015	18822000000	4367000000	5085000000	4654700000	4715600000
6245	PITH domain-containing protein 1	PITHD1	4	8	8	6	7	6	7	42.7	24.178	211	1.0816	1.2469	0.83643	0.97215	959390000	252580000	271340000	240860000	194630000
4701	Protein PET117 homolog, mitochondrial	PET117	1	3	3	2	3	2	3	46.9	9.2227	81	1.083	1.2469	1.1019	1.291	247380000	47039000	59370000	62368000	78599000
5625	MOB kinase activator 3A	MOB3A	7	5	5	3	2	3	2	28.1	25.464	217	1.0792	1.2468	0.52277	0.58217	829290000	91159000	587020000	87214000	63898000
1009	Inhibitor of Bruton tyrosine kinase	IBTK	5	8	8	5	7	5	7	7.4	149.01	1338	1.0983	1.2466	0.64312	0.67455	516470000	177100000	78331000	193300000	67741000
2519	Cytochrome c oxidase subunit 6C	COX6C	1	9	9	8	9	8	9	74.7	8.7813	75	1.0695	1.2464	0.8845	1.0466	12437000000	2526200000	2699200000	3893700000	3318100000
4373	Beta-lactamase-like protein 2	LACTB2	1	10	10	10	7	10	7	39.9	32.805	288	1.1286	1.2463	0.69414	0.77463	1252700000	400980000	354170000	297260000	200290000
6022	rRNA-processing protein UTP23 homolog	UTP23	6	3	3	2	2	2	2	16.5	28.402	249	1.1312	1.246	0.7296	0.82001	236780000	47777000	52882000	89785000	46333000
4103	Probable leucine--tRNA ligase, mitochondrial	LARS2	3	25	24	21	21	21	20	35.1	101.97	903	1.1124	1.2456	0.48988	0.51824	4988600000	1108600000	1193100000	1609200000	1077800000
2558	Solute carrier family 2, facilitated glucose transporter member 3;Solute carrier family 2, facilitated glucose transporter member 14	SLC2A3;SLC2A14	6	4	4	3	4	3	4	10.7	53.924	496	1.0548	1.2456	0.77872	0.85184	569520000	145730000	167470000	138830000	117490000
1975	Exostosin-like 3	EXTL3	4	9	9	4	6	4	6	12.3	104.75	919	1.0867	1.2448	0.96598	1.0665	330510000	75720000	82154000	86830000	85806000
5585	Isochorismatase domain-containing protein 2, mitochondrial	ISOC2	5	6	6	4	6	4	6	57.1	22.337	205	1.0484	1.2448	0.28651	0.34012	985260000	230930000	205560000	416810000	131960000
7355	Mannose-1-phosphate guanyltransferase beta	GMPPB	2	8	8	6	5	6	5	29.7	39.834	360	1.117	1.2446	0.97372	1.1106	944350000	247720000	278640000	195890000	222100000
1693	Membrane-associated progesterone receptor component 1	PGRMC1	2	13	12	12	12	11	11	62.1	21.671	195	1.0606	1.2441	0.61138	0.68545	33200000000	6598100000	7541100000	11988000000	7072700000
2375	GTPase NRas	NRAS	1	11	2	11	10	2	2	66.7	21.229	189	1.0837	1.2441	0.65501	0.75139	1152600000	242600000	303160000	360140000	246670000
2315	Probable ATP-dependent RNA helicase DDX58	DDX58	3	9	9	5	7	5	7	11.9	106.6	925	1.0332	1.2437	0.81117	0.96659	470330000	111240000	106110000	130990000	121980000
5825	Lysophospholipid acyltransferase 7	MBOAT7	6	11	1	11	10	1	1	25.8	52.764	472	1.1236	1.2436	0.97357	1.0922	2328700000	593660000	587590000	569010000	578390000
633	Transmembrane protein 147	TMEM147	3	2	2	1	2	1	2	15.8	21.141	184	1.0877	1.2432	0.88636	1.0156	1057200000	247370000	259520000	284590000	265750000
3879	Peroxiredoxin-4	PRDX4	4	15	11	13	14	9	10	60.1	30.54	271	1.1139	1.2432	0.73383	0.80539	5869600000	845740000	941000000	2307000000	1775900000
6640	Isoleucine--tRNA ligase, mitochondrial	IARS2	1	36	36	36	30	36	30	43.9	113.79	1012	1.1081	1.2427	0.52818	0.58422	23482000000	6194200000	6717400000	6775200000	3795400000
3062	ADP-ribosylation factor-like protein 1	ARL1	7	9	9	9	9	9	9	68.3	18.565	164	1.0572	1.2426	0.98176	1.1385	9406400000	2093500000	2324800000	2279700000	2708400000
7138	FAS-associated factor 1	FAF1	4	19	19	18	17	18	17	37.2	73.953	650	1.1006	1.2425	0.7016	0.80359	8250100000	1938500000	2215800000	2095700000	2000100000
5061	ELMO domain-containing protein 2	ELMOD2	4	11	11	11	8	11	8	34.5	34.96	293	1.064	1.2422	0.81485	0.89935	2608000000	666860000	789630000	629220000	522280000
4114	Kinesin-like protein KIF14	KIF14	1	27	27	23	14	23	14	19.4	186.49	1648	1.0571	1.2421	0.84031	0.85235	3122200000	999200000	1222300000	475620000	425090000
3222	Dual specificity protein kinase CLK3	CLK3	9	11	11	9	9	9	9	19.9	73.514	638	1.1181	1.2421	0.97265	1.0929	1423500000	392280000	408690000	314630000	307850000
3455	Signal peptidase complex subunit 3	SPCS3	1	5	5	5	5	5	5	28.9	20.313	180	1.0638	1.242	0.79217	0.88975	15552000000	3768500000	3968700000	4151200000	3663900000
7206	N-acetylglucosaminyl-phosphatidylinositol de-N-acetylase	PIGL	8	2	2	1	2	1	2	15.1	28.531	252	1.1139	1.2415	0.46132	0.52052	337700000	62607000	72244000	123860000	78988000
7213	DnaJ homolog subfamily C member 16	DNAJC16	4	17	17	15	13	15	13	30.1	90.59	782	1.0793	1.2412	0.68751	0.78351	2133400000	506090000	634160000	562420000	430790000
4619	Transmembrane anterior posterior transformation protein 1 homolog	TAPT1	3	4	4	2	4	2	4	6.7	64.259	567	1.1255	1.2412	0.9727	1.1443	160020000	30148000	37097000	50320000	42455000
3036	Hippocalcin-like protein 1;Neuron-specific calcium-binding protein hippocalcin	HPCAL1;HPCA	20	15	15	13	14	13	14	77.2	22.313	193	1.0447	1.2404	1.3469	1.5758	15609000000	3377500000	4039600000	3437800000	4754200000
5755	Probable 2-oxoglutarate dehydrogenase E1 component DHKTD1, mitochondrial	DHTKD1	4	19	19	17	17	17	17	27.1	103.08	919	1.0327	1.2398	0.98395	1.0609	4830400000	1250500000	1217700000	1202800000	1159500000
3505	Neuronal calcium sensor 1	NCS1	2	8	8	6	8	6	8	46.8	21.878	190	1.1162	1.2396	1.0056	1.1394	2413100000	492290000	561890000	666870000	692030000
1990	Zinc finger C3H1 domain-containing protein	ZFC3H1	4	45	45	33	40	33	40	27.4	226.35	1989	1.0395	1.2395	0.78841	0.81926	4057300000	1102000000	1140800000	966680000	847810000
43	Signal peptidase complex subunit 2	SPCS2	6	14	14	13	12	13	12	57.7	25.09	227	1.0927	1.2394	0.77204	0.91546	44538000000	11039000000	12548000000	11131000000	9819400000
2876	Proteasome subunit beta type;Proteasome subunit beta type-8	PSM8;PSMB8	5	8	8	8	7	8	7	30.1	30.354	276	1.0144	1.2391	1.0666	1.2065	4604800000	1068200000	1289800000	1072400000	1174300000
2548	Carboxypeptidase;Lysosomal protective protein;Lysosomal protective protein 32 kDa chain;Lysosomal protective protein 20 kDa chain	CTSA	7	11	11	11	9	11	9	29.7	54.255	481	1.1042	1.238	0.85619	0.96318	6641700000	2028600000	2057000000	1399200000	1156900000
1775	CDP-diacylglycerol--inositol 3-phosphatidyltransferase	CDIPT	5	7	7	6	7	6	7	52.6	23.539	213	1.1155	1.2378	0.82848	0.94776	4756700000	1063100000	1190600000	1280000000	1222900000
3216	Very long-chain specific acyl-CoA dehydrogenase, mitochondrial	ACADVL	10	37	36	36	37	35	36	69.6	70.389	655	1.1271	1.2376	0.58874	0.64314	80563000000	19066000000	22997000000	23861000000	14639000000
3085	Isoleucine--tRNA ligase, cytoplasmic	IARS	6	58	58	54	52	54	52	54.4	144.5	1262	1.0457	1.2356	0.77366	0.77673	29439000000	7566700000	8442000000	7342200000	6088300000
7117	Neurogenic locus notch homolog protein 3;Notch 3 extracellular truncation;Notch 3 intracellular domain	NOTCH3	1	1	1	1	1	1	1	0.4	243.63	2321	1.1009	1.2353	0.75195	0.77292	278860000	63250000	70919000	75097000	69593000
5587	Patatin-like phospholipase domain-containing protein 2	PNPLA2	2	5	5	4	4	4	4	11.5	55.315	504	1.1094	1.2352	0.659	0.73523	348620000	94940000	107780000	87274000	58625000
439	Lysosome membrane protein 2	SCARB2	14	15	15	13	13	13	13	40.6	53.891	475	1.1244	1.2347	0.66196	0.75381	21674000000	4744300000	4723200000	7290600000	4915600000
3269	Ras-related protein Rab-9A	RAB9A	3	7	7	6	6	6	6	38.3	22.837	201	1.0843	1.2346	0.94593	1.0628	2342300000	490580000	596540000	637970000	617170000
16	Phospholipid-transporting ATPase IG	ATP11C	7	15	14	11	9	10	9	16.6	127.68	1113	0.9918	1.2345	0.81643	0.83718	1024200000	265900000	301400000	262710000	194150000
4620	Polymerase I and transcript release factor	PTRF	3	19	19	18	17	18	17	51	43.476	390	1.0791	1.2343	0.87514	0.98028	49429000000	13112000000	14715000000	11176000000	10426000000
1792	Interferon-induced protein with tetratricopeptide repeats 3	IFIT3	1	5	5	3	3	3	3	15.3	55.984	490	1.1363	1.234	0.95897	1.065	306570000	54631000	82111000	66981000	102850000
3780	Peptidyl-prolyl cis-trans isomerase D	PPID	2	16	16	10	15	10	15	44.6	40.763	370	1.0041	1.2339	0.93667	1.0951	4144700000	842400000	914660000	1227000000	1160600000
336	Abhydrolase domain-containing protein 16A	ABHD16A	6	16	16	15	11	15	11	33.1	67.518	601	1.1109	1.2338	0.67764	0.76483	3252200000	849300000	864840000	939250000	598810000
2864	14-3-3 protein theta	YWHAQ	2	20	14	19	19	13	14	62	27.764	245	1.0422	1.2337	0.93387	1.07	46416000000	11979000000	13076000000	10920000000	10442000000
62	Protocadherin Fat 1;Protocadherin Fat 1, nuclear form	FAT1	3	57	56	40	46	39	46	17	506.37	4590	1.041	1.2332	0.71919	0.73351	3502200000	962620000	1041400000	847580000	650630000
3807	Mitochondrial-processing peptidase subunit alpha	PMPCA	3	29	29	27	26	27	26	65.3	58.252	525	1.0913	1.2332	0.58101	0.65352	35332000000	9093200000	10826000000	9328500000	6084000000
2479	Beta-glucuronidase	GUSB	5	7	7	5	7	5	7	18.6	58.345	505	1.0412	1.2331	0.9199	1.0536	811770000	117000000	132350000	270890000	291530000
2404	Ornithine aminotransferase, mitochondrial;Ornithine aminotransferase, hepatic form;Ornithine aminotransferase, renal form	OAT	2	23	23	22	21	22	21	73.6	48.534	439	1.0792	1.2331	0.4394	0.50491	38459000000	9490900000	10430000000	12492000000	6046000000
2261	NADH dehydrogenase [ubiquinone] 1 subunit C2;NADH dehydrogenase [ubiquinone] 1 subunit C2, isoform 2	NDUFC2;NDUFC2-KCTD14	9	10	10	9	10	9	10	47.1	14.187	119	1.0332	1.2331	0.84722	0.99908	8840500000	1956200000	1903200000	2724700000	2256400000
3584	Signal peptidase complex catalytic subunit SEC11A	SEC11A	8	8	8	7	8	7	8	46.4	20.625	179	1.0186	1.2329	0.7611	0.84288	19562000000	4182100000	4488000000	5837700000	5053900000
3536	Rho-related GTP-binding protein RhoB	RHOB	1	8	6	7	8	5	6	63.8	22.123	196	1.0605	1.2328	0.62508	0.69732	2305300000	413200000	601830000	769240000	521040000
560	Integral membrane protein 2B;BRI2, membrane form;BRI2 intracellular domain;BRI2C, soluble form;Bri23 peptide	ITM2B	4	6	6	5	4	5	4	56.2	24.2	210	1.1112	1.2327	0.99188	1.1248	913600000	170470000	152870000	181380000	408870000
265	Maleylacetoacetate isomerase	GSTZ1	12	10	10	6	9	6	9	50.9	24.114	216	1.0302	1.2327	0.51175	0.58491	1435000000	344590000	273610000	581620000	235190000
5286	Protein phosphatase PTC7 homolog	PPTC7	1	3	3	3	3	3	3	16.8	32.645	304	1.1149	1.2324	0.78399	0.9269	511070000	160440000	170000000	100440000	80189000
1970	Calumenin	CALU	10	19	5	18	18	5	5	63.2	37.106	315	1.009	1.2324	0.77811	1.0274	3133600000	824990000	914840000	703490000	690260000
7081	Ras-related protein Rab-21	RAB21	1	12	12	11	12	11	12	59.6	24.347	225	1.0886	1.2319	0.7768	0.86056	22591000000	5436400000	6001900000	6075800000	5077000000
6167	Cat eye syndrome critical region protein 5	CECR5	3	15	15	12	13	12	13	51.4	43.588	393	1.1185	1.2318	0.44726	0.51363	11135000000	2541300000	3083900000	3527000000	1983200000
7208	A-kinase anchor protein 2	AKAP2	6	31	27	26	25	23	22	37.4	120.63	1090	1.063	1.2316	0.65646	0.70339	5686700000	1382300000	1488500000	1691800000	1124100000
692	Citrate synthase;Citrate synthase, mitochondrial	CS	20	22	21	21	20	20	19	60.7	50.431	453	1.0677	1.2314	0.52673	0.596	112170000000	28331000000	29680000000	35537000000	18622000000
1800	Phospholipase D2	PLD2	5	7	7	4	6	4	6	11.1	104.66	922	1.0705	1.2309	1.1156	1.2158	361110000	67622000	63442000	110740000	119300000
2097	NADH dehydrogenase [ubiquinone] iron-sulfur protein 6, mitochondrial	NDUFS6	2	8	8	7	6	7	6	59.7	13.711	124	1.0105	1.2307	0.89791	1.0585	6369000000	1487900000	1474800000	1783800000	1622400000
5568	Zinc finger protein 622	ZNF622	1	18	18	17	17	17	17	42.1	54.271	477	1.0827	1.2303	0.65496	0.74115	6353000000	1771200000	1860400000	1585400000	1136000000
1573	Transmembrane protein 199	TMEM199	3	8	8	4	8	4	8	60.8	14.209	125	1.1134	1.2303	0.61077	0.70376	1468400000	215470000	209190000	616750000	426980000
3287	26S proteasome non-ATPase regulatory subunit 7	PSMD7	4	14	14	14	13	14	13	63	37.025	324	1.0748	1.2302	0.84386	1.012	18169000000	4556100000	4906300000	4625000000	4081800000
4655	Round spermatid basic protein 1-like protein	RSBN1L	4	12	10	7	11	5	9	18.4	94.868	846	1.092	1.2301	1.1332	1.2794	891640000	227410000	215420000	225490000	223320000
4146	Reticulocalbin-1	RCN1	3	18	18	16	17	16	17	73.1	38.89	331	1.0405	1.2299	0.87447	1.0111	17097000000	4191000000	4586900000	4324900000	3994000000
552	Ras-related protein Rab-12	RAB12	2	14	14	9	13	9	13	40.3	36.315	340	1.1081	1.2292	0.89827	1.0091	3894400000	751510000	727450000	1288500000	1126900000
4469	Zinc finger CCCH domain-containing protein 13	ZC3H13	4	16	16	14	14	14	14	11	196.63	1668	1.0449	1.2289	1.1241	1.1566	1840600000	397320000	452140000	423910000	567240000
6498	Glyoxalase domain-containing protein 4	GLOD4	11	15	15	15	10	15	10	61.4	33.232	298	1.1026	1.2286	0.88602	1.0354	3302900000	966960000	1034900000	625900000	675120000
1357		CALM2;CALM1;CALM3	15	13	13	12	12	12	12	73.8	16.837	149	1.0542	1.2284	0.92519	1.0803	33516000000	7165300000	8381200000	8873500000	9095900000
2245	Reticulon-3	RTN3	7	16	11	13	9	9	5	26.5	110.65	1013	1.1065	1.2281	0.70272	0.79147	433320000	70770000	69011000	177420000	116120000
2690	Aspartate aminotransferase, cytoplasmic	GOT1	2	17	17	17	14	17	14	52.5	46.247	413	1.0996	1.2278	0.8874	0.99362	11413000000	3301400000	3518800000	2381100000	2211400000
2962	Deoxycytidylate deaminase	DCTD	8	7	7	6	5	6	5	43.8	20.016	178	1.0754	1.2276	0.95954	1.1368	832030000	231810000	255060000	168370000	176800000
1285	Ankyrin repeat and MYND domain-containing protein 2	ANKMY2	2	2	2	2	2	2	2	9.4	38.072	341	1.1188	1.2274	0.7047	0.79877	204550000	46905000	63246000	43539000	50861000
7045	Cyclin-L1	CCNL1	5	11	10	10	8	9	7	32	47.788	428	1.1156	1.2274	0.87068	0.97887	1358400000	360500000	380340000	323190000	294410000
7403	Ubiquitin carboxyl-terminal hydrolase 3;Ubiquitin carboxyl-terminal hydrolase	USP3	13	17	17	14	15	14	15	39.6	58.896	520	1.0788	1.2273	0.83385	0.92207	3701800000	786580000	817620000	1064300000	1033300000
5768	Kinetochore-associated protein NSL1 homolog	NSL1	3	5	4	4	4	3	4	22.1	32.162	281	1.111	1.227	1.04	1.1854	604730000	109390000	146460000	143480000	205390000
663	Ubiquitin-conjugating enzyme E2 J2	UBE2J2	12	5	5	4	4	4	4	37.2	22.322	196	1.1202	1.2268	0.71551	0.83834	1555600000	430260000	408450000	398360000	318530000
5228	Uncharacterized protein ZMYM6NB	ZMYM6NB	2	4	4	4	3	4	3	32.5	16.884	154	1.0734	1.2265	0.62521	0.71427	386030000	100770000	127170000	85158000	72932000
6848	Ankycorbin	RAI14	13	46	46	41	31	41	31	57.5	109.08	972	1.0469	1.2265	0.73544	0.82232	7766300000	2166800000	2259000000	1906000000	1434500000
46	Synaptojanin-2-binding protein	SYNJ2BP	6	10	8	10	9	8	7	64	20.774	186	1.0853	1.2262	0.83174	0.97026	8119200000	1805000000	1915800000	2487300000	1911000000
1726	26S proteasome non-ATPase regulatory subunit 14	PSMD14	2	13	13	10	12	10	12	62.9	34.577	310	1.109	1.2261	0.73448	0.86139	10982000000	3218400000	3266600000	2675900000	1821500000
5781	Deubiquitinating protein VCIP135	VCPIP1	1	12	12	10	7	10	7	12.4	134.32	1222	1.0929	1.226	0.91592	0.96064	321590000	96156000	114780000	59169000	51483000
1689	26S proteasome non-ATPase regulatory subunit 12	PSMD12	4	25	25	24	24	24	24	54.8	52.904	456	1.1047	1.2259	0.81891	0.94366	21084000000	5628100000	6130900000	5043000000	4281800000
5934	Protein S100-A13	S100A13	1	5	5	5	4	5	4	40.8	11.471	98	1.0691	1.2258	1.0134	1.1752	2557600000	657340000	705490000	578600000	616200000
5596	Pre-B-cell leukemia transcription factor-interacting protein 1	PBXIP1	5	18	18	14	15	14	15	30.5	77.683	702	1.0923	1.2258	0.77035	0.82614	4316800000	1122700000	1204100000	1227000000	763120000
3198	Alpha-aminoadipic semialdehyde dehydrogenase	ALDH7A1	20	22	22	18	18	18	18	56.9	55.366	511	1.0215	1.2257	0.51858	0.58601	6292300000	1376200000	1574100000	2107300000	1234700000
291	Protein Churchill	CHURC1;CHURC1-FNTB	7	2	2	2	2	2	2	27.4	11.018	95	1.0531	1.2256	0.57771	0.64693	66316000	17977000	17709000	21515000	9115700
6643	Three-prime repair exonuclease 1	TREX1	4	9	9	9	5	9	5	32.9	32.276	304	1.1195	1.2249	0.67608	0.75644	1454100000	548610000	493410000	274770000	137290000
1069	Zinc finger X-chromosomal protein;Zinc finger Y-chromosomal protein	ZFX;ZFY	10	5	5	3	5	3	5	6.6	85.197	755	1.0876	1.2241	1.2608	1.3677	628720000	69491000	96706000	153290000	309230000
1253	Acyl-CoA dehydrogenase family member 10	ACAD10	6	4	4	4	3	4	3	7.5	80.464	710	1.1307	1.2238	0.6799	0.76009	306740000	95894000	97525000	63579000	49743000
5852	CCA tRNA nucleotidyltransferase 1, mitochondrial	TRNT1	5	11	11	10	10	10	10	30.4	47.828	414	1.0955	1.2237	0.59759	0.68085	2175000000	500620000	551390000	693130000	429820000
5430	Cytoskeleton-associated protein 2	CKAP2	5	9	9	6	7	6	7	16.9	76.899	682	1.0564	1.2234	0.70561	0.82015	1655800000	394020000	384530000	421210000	456010000
5306	Golgin subfamily A member 5	GOLGA5	3	28	28	21	25	21	25	43.9	83.023	731	1.0034	1.2233	0.73078	0.81359	4336900000	829240000	870420000	1463500000	1173700000
3292	H(+)/Cl(-) exchange transporter 7	CLCN7	3	6	6	4	4	4	4	7.3	86.025	781	1.0401	1.2232	0.66894	0.69388	542910000	322030000	134070000	52254000	34559000
2506	Dihydropteridine reductase	QDPR	6	6	6	3	3	3	3	32.8	25.789	244	1.0944	1.2229	0.88198	0.98191	171800000	46041000	49225000	41813000	34717000
4914	Protein FAM134C	FAM134C	10	7	7	6	6	6	6	18.9	51.396	466	1.0951	1.2227	0.44967	0.51244	1277300000	299170000	292560000	441420000	244150000
6568	Reticulon-4	RTN4	3	23	10	21	20	8	8	31.9	129.93	1192	1.0296	1.2227	0.60436	0.62808	485930000	131240000	136490000	133770000	84434000
3826	Syntaxin-4	STX4	5	11	11	10	9	10	9	51.9	34.18	297	1.0921	1.222	0.6656	0.7759	5449900000	1373900000	1577700000	1397900000	1100500000
6101	Trans-2-enoyl-CoA reductase, mitochondrial	MECR	3	9	9	8	8	8	8	31.4	40.461	373	1.1076	1.2215	0.63613	0.70931	3068700000	873450000	838980000	830730000	525580000
85	NADH dehydrogenase [ubiquinone] 1 alpha subcomplex subunit 10, mitochondrial	NDUFA10	9	17	17	15	17	15	17	58.6	40.836	355	1.0069	1.2215	0.88513	1.007	27301000000	6401200000	7250800000	6941500000	6707500000
1914	Thioredoxin-like protein 1	TXNL1	6	11	11	11	10	11	10	51.2	32.251	289	1.0943	1.2212	0.64169	0.71462	3874200000	966610000	1213600000	993150000	700900000
5435	Reticulon-4-interacting protein 1, mitochondrial	RTN4IP1	4	11	11	9	10	9	10	42.4	43.589	396	1.0222	1.2204	0.54369	0.66267	2114700000	521580000	505710000	651170000	436280000
6693	TBC1 domain family member 13	TBC1D13	3	10	10	8	10	8	10	29	46.553	400	1.0889	1.22	1.0589	1.2189	1095600000	325860000	230310000	266220000	273220000
2809	Nuclear autoantigen Sp-100	SP100	11	12	6	12	10	6	4	11.8	100.42	879	1.0707	1.2194	0.8699	0.9542	771660000	176830000	222930000	163670000	208230000
654	26S proteasome non-ATPase regulatory subunit 10	PSMD10	5	5	5	4	3	4	3	35.7	20.217	185	1.0828	1.2193	0.83034	0.9532	410800000	174460000	175500000	31048000	29793000
7395	Mitochondrial carrier homolog 2	MTCH2	1	14	3	14	14	3	3	57.4	33.331	303	1.0029	1.219	0.81767	0.95497	3853600000	713930000	761350000	1193500000	1184800000
2757	Interferon-induced GTP-binding protein Mx1;Interferon-induced GTP-binding protein Mx1, N-terminally processed	MX1	2	30	6	27	25	5	5	59.4	75.519	662	1.0908	1.2189	0.61458	0.68566	3281200000	751850000	861370000	1054600000	613350000
6817	39S ribosomal protein L35, mitochondrial	MRPL35	3	3	3	3	2	3	2	10.1	21.514	188	1.0632	1.2188	0.99426	1.1402	669280000	160800000	204430000	155390000	148650000
6939	Alpha-aminoadipic semialdehyde synthase, mitochondrial;Lysine ketoglutarate reductase;Saccharopine dehydrogenase	AASS	3	39	39	33	34	33	34	54.8	102.13	926	1.0658	1.2181	0.68071	0.75057	18867000000	4612800000	5043200000	5505600000	3705800000
5064	Protein-associating with the carboxyl-terminal domain of ezrin	SCYL3	3	5	5	5	3	5	3	11.1	65.298	588	1.0741	1.218	0.84447	0.96007	273620000	68975000	98352000	60165000	46125000
5160	ER membrane protein complex subunit 1	EMC1	8	48	48	44	43	44	43	61.5	111.63	992	1.0862	1.2179	0.69873	0.74596	61639000000	15093000000	15766000000	18047000000	12734000000
2076	Ubiquinone biosynthesis protein COQ9, mitochondrial	COQ9	9	7	7	6	7	6	7	29.9	35.509	318	1.095	1.2179	0.59701	0.66752	2595400000	656060000	586120000	885520000	467670000
1750	Succinate dehydrogenase [ubiquinone] cytochrome b small subunit, mitochondrial	SDHD	8	3	3	3	3	3	3	35.8	12.615	120	1.1041	1.2177	0.89298	1.0025	3168600000	357250000	420080000	1245400000	1145800000
2159	Isocitrate dehydrogenase [NADP] cytoplasmic	IDH1	4	15	13	14	12	12	10	44	46.659	414	1.0687	1.2176	1.1291	1.2969	3092200000	849570000	889070000	647350000	706160000
1741	Transcription factor E2F3;Transcription factor E2F2	E2F3;E2F2	4	4	4	4	2	4	2	13.5	37.01	334	1.1462	1.2175	1.0403	1.1281	338000000	95063000	99114000	74942000	68884000
2718	Protein SON	SON	15	36	36	30	34	30	34	21.7	267.03	2459	1.0344	1.2172	1.196	1.1934	9945000000	2694200000	2437800000	2242100000	2570900000
1284	Fasciculation and elongation protein zeta-2	FEZ2	5	3	3	3	2	3	2	10.2	34.269	305	1.0464	1.2169	1.9391	2.2101	101380000	25216000	33400000	16671000	26095000
3666	Receptor expression-enhancing protein 5	REEP5	6	7	7	6	6	6	6	25.9	21.493	189	1.0201	1.2163	0.66915	0.77909	11520000000	2854900000	3165000000	3163400000	2336900000
3760	Fragile X mental retardation protein 1	FMR1	14	23	2	20	22	2	2	48.4	68.454	607	1.0982	1.2162	0.93472	1.0517	320790000	89160000	96556000	66608000	68463000
2388	NADH-ubiquinone oxidoreductase chain 2	MT-ND2	1	2	2	2	1	2	1	7.5	38.96	347	1.0707	1.2155	0.84978	0.94647	1931800000	403420000	448170000	531910000	548320000
3983	Core-binding factor subunit beta	CBFB	5	7	7	6	6	6	6	35.7	21.508	182	1.0486	1.2152	0.99729	1.1668	4202000000	809520000	907480000	1247500000	1237500000
3895	N-myc-interactor	NMI	2	10	10	9	4	9	4	35.2	35.056	307	1.0421	1.2152	1.2564	1.4322	1514000000	911370000	359490000	109040000	134140000
1227	Bax inhibitor 1	TMBIM6	12	3	3	3	2	3	2	53.7	4.7756	41	0.99305	1.2148	0.82634	0.93469	822260000	239590000	272320000	149070000	161280000
297	NADH dehydrogenase [ubiquinone] 1 alpha subcomplex subunit 6	NDUFA6	4	7	7	7	7	7	7	47.7	15.136	128	1.0369	1.2145	0.75024	0.88344	20165000000	4626500000	5315500000	5747900000	4474700000
3411	Integrin alpha-1	ITGA1	1	16	16	12	11	12	11	16.3	130.85	1179	1.0668	1.2145	0.84187	0.89487	1947800000	502350000	545700000	482470000	417320000
656	Nardilysin	NRD1	6	24	24	22	17	22	17	23.1	139.41	1219	1.077	1.2138	0.86216	0.94462	2136800000	522470000	602130000	551330000	460900000
5499	Acidic leucine-rich nuclear phosphoprotein 32 family member B	ANP32B	2	10	7	10	10	7	7	45.1	22.276	195	1.0079	1.2137	0.84234	0.98222	32504000000	7633300000	8231400000	8727100000	7911700000
5323	Dolichyl-diphosphooligosaccharide--protein glycosyltransferase subunit STT3B	STT3B	1	18	17	16	17	15	17	25.8	93.673	826	1.0298	1.2136	0.75652	0.79988	18194000000	3954800000	4294800000	5527900000	4416300000
144	Arf-GAP with coiled-coil, ANK repeat and PH domain-containing protein 2	ACAP2	5	4	4	2	3	2	3	8.4	88.02	777	1.0794	1.2134	0.74746	0.87601	145420000	32274000	37078000	47533000	28537000
1346	Inosine-5-monophosphate dehydrogenase 2	IMPDH2	3	23	22	22	18	21	17	57.4	50.957	470	1.0952	1.2132	0.89836	1.0341	16277000000	4111400000	4782000000	3716400000	3666700000
3204	Cysteine--tRNA ligase, cytoplasmic	CARS	7	39	39	33	33	33	33	52.9	94.637	831	1.0865	1.2127	0.82079	0.94689	13877000000	3424900000	3692800000	3449400000	3310300000
813	Choline-phosphate cytidylyltransferase A	PCYT1A	14	8	8	7	6	7	6	28.2	43.263	380	1.0854	1.2124	0.65576	0.74587	1515900000	450310000	463860000	363540000	238160000
6065	Phosphatidylinositol 4-kinase type 2-alpha	PI4K2A	2	28	28	24	25	24	25	66.4	54.022	479	1.0913	1.2124	0.74454	0.83717	13558000000	2333900000	2686800000	4813500000	3724000000
2739	Sodium/hydrogen exchanger 1	SLC9A1	4	6	6	6	4	6	4	9.4	90.762	815	1.0836	1.2119	0.42605	0.48325	799630000	212400000	210930000	192440000	183850000
5575	tRNA modification GTPase GTPBP3, mitochondrial	GTPBP3	6	10	10	10	6	10	6	32.1	49.846	471	1.0925	1.2112	0.42115	0.48186	1691900000	604190000	535700000	346410000	205600000
1413	NEDD8 ultimate buster 1	NUB1	10	5	5	3	3	3	3	9.3	71.921	625	1.0926	1.2106	1.3315	1.4802	209020000	45183000	44664000	55201000	63967000
4848	E3 ubiquitin-protein ligase HUWE1	HUWE1	11	107	103	94	89	90	85	33.6	481.01	4365	1.0229	1.2105	1.1065	1.097	10664000000	2972300000	3008100000	2306400000	2377100000
2046	Protein CutA	CUTA	5	5	5	5	5	5	5	46.8	16.832	156	1.0774	1.2104	0.59061	0.71366	3318900000	832520000	805380000	1027600000	653410000
3384	Trifunctional enzyme subunit beta, mitochondrial;3-ketoacyl-CoA thiolase	HADHB	7	30	30	30	28	30	28	71.9	51.294	474	1.0165	1.2099	0.73855	0.85344	85240000000	20093000000	21898000000	23550000000	19699000000
2707	Galectin-3;Galectin	LGALS3	2	9	9	8	8	8	8	34.4	26.152	250	1.0371	1.2099	0.9005	1.035	12568000000	3465200000	3401500000	3008100000	2693200000
3364	Ubiquitin carboxyl-terminal hydrolase 14;Ubiquitin carboxyl-terminal hydrolase	USP14	6	22	22	20	17	20	17	59.7	52.385	459	1.0854	1.2098	0.76092	0.897	8104400000	2116200000	2346100000	1978600000	1663400000
2568	Medium-chain specific acyl-CoA dehydrogenase, mitochondrial	ACADM	7	17	17	14	14	14	14	39.4	50.27	454	1.0682	1.209	0.59206	0.66952	16361000000	3402400000	4226100000	5590500000	3142100000
3578	Actin, cytoplasmic 2;Actin, cytoplasmic 2, N-terminally processed	ACTG1	8	30	2	30	29	2	2	80.8	41.792	375	1.0243	1.2089	0.7181	0.79543	14780000000	3767300000	4102400000	3936400000	2973500000
4359	Fibronectin type III domain-containing protein 3B	FNDC3B	3	29	29	27	27	27	27	38	132.89	1204	0.98547	1.2083	0.70703	0.74405	9760900000	2519100000	2608400000	2682600000	1950700000
4366	ORM1-like protein 2	ORMDL2	3	6	4	6	6	4	4	51.6	17.363	153	1.0732	1.2083	0.57112	0.65651	2741600000	672070000	741590000	804240000	523650000
5844	E3 ubiquitin-protein ligase UHRF2	UHRF2	4	17	16	12	13	11	12	26.6	89.984	802	1.0673	1.208	0.89428	0.9752	2587300000	626620000	643030000	686000000	631640000
1952	Syntaxin-6	STX6	2	11	11	10	10	10	10	65.9	29.176	255	1.0959	1.2077	0.76333	0.8879	3910000000	927380000	1161400000	948970000	872280000
3215	DNA replication licensing factor MCM2	MCM2	6	45	45	41	44	41	44	59.8	101.89	904	1.0706	1.2071	1.3793	1.5435	49011000000	11759000000	12687000000	9742400000	14824000000
2504	Glutathione S-transferase P	GSTP1	5	12	12	11	12	11	12	66.2	23.356	210	1.0713	1.2071	0.90537	1.0269	39454000000	9768200000	11089000000	9751200000	8845500000
3224	Histidine triad nucleotide-binding protein 1	HINT1	5	7	7	7	6	7	6	71.4	13.802	126	1.0135	1.2069	0.98765	1.1121	4897800000	1229100000	1261500000	1219800000	1187400000
6763	NAD-dependent protein deacylase sirtuin-5, mitochondrial	SIRT5	4	4	4	2	4	2	4	18.1	32.673	299	1.1094	1.2068	0.6019	0.66613	213110000	42204000	43095000	74494000	53315000
3268	Ras-related protein Rab-7a	RAB7A	7	19	19	18	19	18	19	80.7	23.489	207	1.0768	1.2064	0.7845	0.88012	96156000000	21624000000	23669000000	28386000000	22477000000
4157	GTP-binding protein Rheb	RHEB	4	10	10	10	7	10	7	51.6	20.497	184	1.0615	1.2064	0.75732	0.89038	3605300000	995450000	1141400000	836720000	631740000
3048	DNA-binding protein SMUBP-2	IGHMBP2	4	20	20	15	17	15	17	28	109.15	993	1.0643	1.2059	0.54638	0.60186	1667700000	405810000	430100000	524680000	307110000
47	Glutathione peroxidase 1	GPX1	4	11	11	11	11	11	11	61.9	21.938	202	1.0362	1.2057	0.50152	0.57978	5665700000	1268900000	1467200000	1921000000	1008600000
1598	Myosin regulatory light chain 12A;Myosin regulatory light chain 12B	MYL12A;MYL12B	3	10	4	9	9	4	4	61	20.457	177	1.0683	1.2055	0.71112	0.83431	9731100000	2063900000	2456900000	2924000000	2286400000
2411	Dolichyl-diphosphooligosaccharide--protein glycosyltransferase subunit 2	RPN2	7	26	26	26	26	26	26	63.7	69.283	631	1.0666	1.2051	0.68585	0.75212	194600000000	45682000000	50523000000	57737000000	40656000000
6091	3-hydroxybutyrate dehydrogenase type 2	BDH2;SLC9B2	8	2	2	2	2	2	2	9	26.724	245	1.0794	1.2049	1.1116	1.2563	335130000	82843000	104400000	68170000	79711000
2260	Myelin protein zero-like protein 1	MPZL1	6	6	6	6	6	6	6	22	28.981	268	1.0341	1.2049	0.73982	0.80212	2170800000	529940000	449750000	710070000	480980000
3363	Tyrosine--tRNA ligase, cytoplasmic;Tyrosine--tRNA ligase, cytoplasmic, N-terminally processed	YARS	2	32	32	29	28	29	28	63.6	59.143	528	1.117	1.2042	0.74584	0.83191	12274000000	3106700000	3583500000	3090200000	2493900000
6646	Ubiquitin-like-conjugating enzyme ATG3	ATG3	4	7	7	7	6	7	6	25.8	35.864	314	1.0711	1.204	0.82269	0.93111	4780500000	2584800000	196420000	1830100000	169140000
6570	Reticulon-4;Reticulon	RTN4	4	14	1	14	13	1	1	60.5	42.274	392	1.09	1.2039	0.63269	0.70695	438750000	95894000	115730000	136740000	90378000
353	DnaJ homolog subfamily B member 6	DNAJB6	15	8	6	8	5	6	3	31.7	36.657	334	1.0586	1.2039	0.62606	0.69881	1295300000	404930000	505340000	223590000	161480000
7052	F-box/WD repeat-containing protein 11	FBXW11	4	8	5	7	8	5	5	23.8	58.422	508	1.0886	1.2038	0.7132	0.79569	618830000	134350000	168530000	173450000	142500000
2564	Ras-related protein Ral-A	RALA	3	10	6	9	9	5	5	56.3	23.567	206	1.0351	1.2038	0.71624	0.81821	6124500000	1421600000	1841300000	1435300000	1426300000
3370	UV excision repair protein RAD23 homolog B	RAD23B	5	15	12	15	14	12	12	51.1	43.171	409	1.047	1.2035	0.71382	0.81873	8887200000	2293000000	2402200000	2387900000	1804000000
3458	Ras-related protein Rab-2A	RAB2A	5	16	7	16	16	7	7	75	23.545	212	1.0097	1.2032	0.83683	0.97092	17688000000	4248400000	5171800000	4304400000	3963300000
5816			1	2	2	2	2	2	2	14	18.264	157	1.0595	1.203	0.81141	0.89209	135460000	22677000	23388000	49258000	40140000
4781	Protein FAM73B	FAM73B	4	3	3	3	2	3	2	8.3	65.53	593	1.0911	1.203	0.74039	0.81438	269530000	79906000	75703000	75166000	38756000
961		PACRGL	1	1	1	1	1	1	1	12.6	9.3634	87	1.0912	1.203	0.9664	1.0709	1075700000	245720000	276480000	274170000	279330000
736	Kinesin-like protein KIFC3	KIFC3	10	2	2	2	1	2	1	8.9	30.662	280	1.0769	1.2026	0.55891	0.61429	63511000	17512000	16092000	17843000	12064000
2423	Propionyl-CoA carboxylase alpha chain, mitochondrial	PCCA	13	25	25	20	22	20	22	47.2	77.047	702	1.0663	1.2025	0.83457	0.9333	5652700000	1290900000	1340100000	1643100000	1378600000
6840	NADH dehydrogenase [ubiquinone] 1 alpha subcomplex assembly factor 4	NDUFAF4	1	10	10	9	8	9	8	58.9	20.266	175	1.0541	1.2019	0.79248	0.92767	6764700000	1282700000	2155400000	1851700000	1474900000
1482	Apolipoprotein O	APOO	6	9	9	9	8	9	8	80.9	20.08	178	1.0751	1.2015	0.81301	0.93706	5052300000	964720000	1063600000	1663500000	1360500000
419	Probable JmjC domain-containing histone demethylation protein 2C	JMJD1C	5	20	20	14	15	14	15	11.5	263.14	2358	0.97442	1.2015	0.80378	0.84952	1411100000	289880000	469730000	342150000	309360000
4144	Ras-related protein Rab-35	RAB35	5	11	10	10	11	9	10	65.2	23.025	201	1.0378	1.2008	0.84199	0.95183	14218000000	3855200000	4264600000	3219600000	2878500000
2730	Vascular cell adhesion protein 1	VCAM1	4	12	11	10	7	9	7	19.5	81.275	739	1.0764	1.2007	1.127	1.2497	1682900000	567770000	490970000	170460000	453710000
556	Echinoderm microtubule-associated protein-like 1	EML1	26	20	20	16	17	16	17	31.5	88.716	803	1.0841	1.2006	1.1126	1.2667	2253900000	475280000	525890000	580680000	672080000
4896	Kinectin	KTN1	13	98	97	94	90	93	89	66	156.27	1357	1.0085	1.2005	0.82891	0.8648	119900000000	31700000000	33796000000	28626000000	25783000000
6109	Transmembrane protein 109	TMEM109	1	5	5	5	5	5	5	13.2	26.21	243	1.0868	1.2004	0.59188	0.69064	8304400000	2014300000	2372800000	2397600000	1519800000
3356	Arginine--tRNA ligase, cytoplasmic	RARS	4	42	42	36	42	36	42	65.6	75.378	660	1.0849	1.2004	0.83776	0.93944	30626000000	6696200000	7274400000	8987000000	7668900000
374	Calcium uptake protein 1, mitochondrial	MICU1	12	11	11	8	11	8	11	25.9	54.578	478	1.0801	1.2	0.77682	0.9206	3821400000	982880000	852240000	1021300000	965040000
1925	Ragulator complex protein LAMTOR5	LAMTOR5	4	4	4	3	4	3	4	70.3	9.6138	91	1.023	1.1998	0.86696	1.0062	1267900000	149940000	164700000	537080000	416210000
6030	Cancer-related nucleoside-triphosphatase	NTPCR	2	12	12	11	12	11	12	71.6	20.713	190	1.0192	1.1997	0.8995	1.026	5728200000	1281000000	1344700000	1525700000	1576900000
2817	Thymidylate kinase	DTYMK	6	16	16	15	15	15	15	71.7	23.819	212	1.061	1.1997	0.7801	0.88686	12964000000	1839600000	2005900000	4353200000	4765600000
1751	C2 domain-containing protein 2-like	C2CD2L	3	10	10	6	10	6	10	21.8	76.18	706	1.062	1.1994	0.88924	0.99553	815920000	157410000	175930000	267840000	214730000
2632	Myosin light chain 6B	MYL6B	3	12	9	9	9	6	7	59.1	22.764	208	0.90398	1.199	0.82527	0.93949	1194800000	368950000	381440000	237070000	207340000
6257	Cytochrome c oxidase assembly factor 1 homolog	COA1	3	5	5	3	5	3	5	41.1	16.694	146	1.0606	1.1989	0.80853	0.92403	877300000	150330000	231960000	289960000	205050000
1121	Proton-coupled amino acid transporter 4	SLC36A4	2	1	1	1	1	1	1	13.5	12.041	111	1.0474	1.1987	0.86681	0.97508	202280000	72320000	53336000	40210000	36414000
6980	AF4/FMR2 family member 4	AFF4	5	17	17	11	12	11	12	17.7	127.46	1163	1.0199	1.1985	1.2678	1.3691	1293500000	398760000	363300000	253230000	278190000
425	NAD-dependent malic enzyme, mitochondrial	ME2	14	33	31	31	33	29	31	78	61.221	546	1.0854	1.1982	0.47967	0.54483	45638000000	12174000000	13170000000	13681000000	6612800000
1637	3-ketodihydrosphingosine reductase	KDSR	4	8	8	8	6	8	6	38.6	32.726	298	1.1038	1.1982	0.646	0.71066	1585100000	425170000	549440000	381450000	229080000
6063	Mediator of RNA polymerase II transcription subunit 10	MED10	1	2	2	2	2	2	2	16.3	15.688	135	1.0298	1.198	0.91871	1.0669	167790000	35582000	44383000	42314000	45517000
3547	Guanine nucleotide-binding protein G(I)/G(S)/G(T) subunit beta-1	GNB1	5	17	6	16	16	6	5	69.4	37.377	340	1.0411	1.1978	0.8811	0.99012	19901000000	5377200000	5885100000	4355900000	4282600000
119	Isocitrate dehydrogenase [NAD] subunit beta, mitochondrial	IDH3B	6	19	19	19	19	19	19	54.8	42.41	387	1.0711	1.1973	0.62594	0.71101	24047000000	6073700000	6627200000	6765700000	4580200000
7152	Solute carrier family 12 member 4	SLC12A4	14	29	21	24	22	16	16	31.2	120.65	1085	1.0457	1.1972	0.92117	0.9925	3677800000	1154300000	1210100000	679670000	633750000
6519	Prolactin regulatory element-binding protein	PREB	5	16	16	15	15	15	15	61.4	45.468	417	1.062	1.1971	0.65993	0.74126	5613700000	1682400000	1774700000	1275200000	881480000
4720	Ceramide synthase 6	CERS6	2	3	3	3	3	3	3	10.7	44.889	384	1.0724	1.197	0.83029	0.9753	630910000	176360000	198170000	138990000	117400000
5640	GRIP and coiled-coil domain-containing protein 1	GCC1	1	10	10	7	7	7	7	14.7	87.81	775	1.0291	1.1968	0.63535	0.70113	490730000	172660000	196890000	76506000	44681000
2465	Bifunctional glutamate/proline--tRNA ligase;Glutamate--tRNA ligase;Proline--tRNA ligase	EPRS	3	76	75	68	71	67	70	63.4	170.59	1512	1.0391	1.1965	0.79158	0.81084	42063000000	11863000000	13005000000	9459800000	7735800000
4785	NADH dehydrogenase [ubiquinone] complex I, assembly factor 7	NDUFAF7	8	13	13	13	11	13	11	39	49.237	441	1.0697	1.1963	0.94054	1.074	3037000000	834810000	838560000	720560000	643120000
3343	Coatomer subunit alpha;Xenin;Proxenin	COPA	13	82	82	77	73	77	73	76.8	138.34	1224	1.0287	1.1963	0.58556	0.60561	97913000000	29345000000	30786000000	23149000000	14633000000
3754	Proteasome activator complex subunit 1	PSME1	5	16	16	16	14	16	14	56.2	28.723	249	1.0607	1.1962	1.0503	1.1912	11475000000	2894100000	3070300000	2734200000	2776700000
3238	Isocitrate dehydrogenase [NAD] subunit alpha, mitochondrial	IDH3A	13	18	18	15	18	15	18	51.1	39.591	366	1.0817	1.1961	0.55483	0.61893	29372000000	7249500000	8632400000	8367200000	5122700000
4413	WD repeat-containing protein 44	WDR44	5	10	10	8	8	8	8	16.4	91.271	824	1.0433	1.1958	0.71497	0.78539	657870000	148060000	150060000	188670000	171080000
1318	Protein GPR107	GPR107	5	8	8	6	8	6	8	20	63.984	571	1.0739	1.1957	0.86765	0.97923	1660300000	333640000	430950000	462640000	433070000
2877	Proteasome subunit alpha type-5	PSMA5	2	12	12	12	11	12	11	60.6	26.411	241	1.0969	1.1955	0.78654	0.8768	22126000000	5607200000	6539000000	5592400000	4387000000
2150	Cell division cycle protein 123 homolog	CDC123	5	9	9	7	7	7	7	30.1	39.134	336	1.0614	1.1953	0.60758	0.69927	1591200000	326170000	356320000	548810000	359890000
599	ADP-sugar pyrophosphatase	NUDT5	6	11	11	10	8	10	8	47.8	25.895	232	1.0631	1.1953	0.87592	1.0381	1389700000	431860000	378220000	302860000	276710000
2400	Cystatin-B	CSTB	3	4	4	3	4	3	4	55.1	11.139	98	1.0511	1.195	1.0417	1.2307	1776000000	416060000	376620000	458470000	524830000
6552	Inositol-3-phosphate synthase 1	ISYNA1	5	8	8	8	3	8	3	22.1	47.146	430	1.1221	1.1948	1.56	1.7413	412860000	173920000	138660000	35508000	64769000
3121	Voltage-dependent anion-selective channel protein 2	VDAC2	7	18	18	17	18	17	18	71.8	31.566	294	1.0472	1.1946	0.92164	1.0236	107070000000	26036000000	27697000000	27025000000	26312000000
3068	Malate dehydrogenase, cytoplasmic	MDH1	10	15	15	14	10	14	10	52.7	36.426	334	1.0524	1.1945	1.0358	1.1742	11335000000	3264400000	3383900000	2193100000	2493300000
4581	Zinc finger protein 787	ZNF787	1	7	7	5	4	5	4	24.3	40.428	382	1.0517	1.1945	1.1025	1.2486	607800000	176700000	186670000	125210000	119230000
1093	Tumor protein p53-inducible protein 11	TP53I11	13	4	4	3	3	3	3	56.5	6.8649	62	1.036	1.1942	1.1509	1.3479	428610000	95150000	105480000	109710000	118270000
5317	Retinol dehydrogenase 11	RDH11	8	14	10	13	13	9	9	67.9	35.386	318	1.0707	1.1941	0.77042	0.8666	16239000000	3932900000	4450700000	4319100000	3536700000
446	D-3-phosphoglycerate dehydrogenase	PHGDH	14	14	14	13	10	13	10	32.3	55.938	526	1.0899	1.1938	0.69224	0.75983	4709100000	1305200000	1539500000	997990000	866400000
5959	Thioredoxin, mitochondrial	TXN2	3	6	6	6	6	6	6	52.4	18.383	166	1.0395	1.1931	0.42036	0.56623	5113000000	585530000	1056500000	1203400000	2267700000
4230	Proteasomal ubiquitin receptor ADRM1	ADRM1	3	10	10	9	9	9	9	26.5	42.153	407	1.004	1.1929	0.79279	0.90276	5767700000	1453500000	1607000000	1471000000	1236200000
955	Tumor necrosis factor alpha-induced protein 8	TNFAIP8	6	1	1	1	1	1	1	29.4	7.935	68	1.0517	1.1927	1.3005	1.4696	238780000	49801000	58249000	59774000	70956000
1757	Cytochrome b561 domain-containing protein 2	CYB561D2	2	1	1	1	1	1	1	24	5.212	50	1.0463	1.1926	0.86651	0.91405	556420000	117820000	116620000	154070000	167900000
2476	Rho-related GTP-binding protein RhoC	RHOC	10	10	2	10	10	2	2	67.6	21.523	188	1.0561	1.1924	0.57514	0.6735	1778200000	378140000	433270000	612400000	354440000
6631	Glutaredoxin-2, mitochondrial	GLRX2	2	3	3	3	3	3	3	28	18.051	164	1.0495	1.1923	0.51022	0.59996	414910000	54355000	66637000	179410000	114500000
2059	WD repeat-containing protein 1	WDR1	3	30	30	30	27	30	27	66.2	66.193	606	1.0794	1.1922	0.95318	1.074	33238000000	9036100000	9674600000	7340900000	7186100000
2078	NADH dehydrogenase [ubiquinone] iron-sulfur protein 7, mitochondrial	NDUFS7	6	7	7	6	7	6	7	42.3	23.563	213	1.0645	1.1921	0.7758	0.88506	6568400000	1133700000	1182300000	2443200000	1809200000
6681	U3 small nucleolar ribonucleoprotein protein IMP3	IMP3	1	9	9	9	8	9	8	65.8	21.85	184	1.0475	1.1912	0.51488	0.59123	3012300000	655650000	680260000	1118300000	558030000
4270	Thiosulfate sulfurtransferase	TST	2	13	13	13	11	13	11	59.3	33.429	297	1.069	1.1911	0.47046	0.54597	4538100000	1308900000	1500900000	1134100000	594240000
1315	Translocating chain-associated membrane protein 1	TRAM1	3	5	5	4	5	4	5	18.1	33.435	288	1.0623	1.1908	0.78912	0.88357	4169200000	1219300000	1180600000	950120000	819100000
6582	Bridging integrator 3	BIN3	6	5	5	3	3	3	3	22.5	29.665	253	1.0867	1.1908	0.6754	0.73163	272420000	68004000	110710000	60691000	33013000
6805	Actin-related protein 10	ACTR10	6	9	9	8	8	8	8	29.3	46.306	417	1.0655	1.1906	0.59856	0.68565	1997800000	584540000	627710000	508370000	277180000
6727	Arginine and glutamate-rich protein 1	ARGLU1	3	3	3	3	3	3	3	12.1	23.834	198	1.0522	1.1906	1.1433	1.2872	5763300000	1332600000	1441600000	1419100000	1570000000
1449	Zinc finger protein 106	ZNF106	8	11	11	5	10	5	10	8.1	211.95	1906	1.0124	1.1904	0.98314	0.98223	402070000	75464000	79630000	129380000	117590000
1831	Secretory carrier-associated membrane protein 2	SCAMP2	5	4	4	4	3	4	3	14.3	36.648	329	1.0569	1.1903	0.9423	1.0487	2776000000	520190000	567450000	857250000	831140000
6139	Sodium channel modifier 1	SCNM1	3	4	4	4	3	4	3	20.9	25.949	230	1.0699	1.1903	0.87323	0.97232	696220000	143330000	136440000	273630000	142820000
6545	Neugrin	NGRN	1	4	4	3	3	3	3	19.9	32.407	291	1.0806	1.1901	1.0999	1.1932	272000000	79707000	102840000	48193000	41262000
6373	Alpha-1,3/1,6-mannosyltransferase ALG2	ALG2	3	22	22	20	22	20	22	53.1	47.091	416	1.0522	1.19	0.75584	0.90698	13770000000	3416800000	2925400000	4504700000	2923100000
1645	Serine--tRNA ligase, mitochondrial	SARS2	9	18	18	15	17	15	17	47.7	58.182	518	1.066	1.1891	0.55131	0.62663	3399700000	928620000	914420000	962020000	594660000
6888	Leucine--tRNA ligase, cytoplasmic	LARS	4	47	47	40	43	40	43	47	134.46	1176	1.046	1.1891	0.79809	0.84833	30589000000	7803500000	8906200000	7531900000	6347600000
6953	CCR4-NOT transcription complex subunit 8	CNOT8	10	6	6	6	6	6	6	31.9	27.415	238	1.0566	1.1887	0.88605	0.94191	749190000	205640000	193250000	179440000	170870000
5305	Pumilio homolog 2	PUM2	7	12	7	9	11	5	6	12	114	1064	1.0556	1.1885	1.1116	1.26	1158900000	251620000	271130000	278910000	357280000
1442	RNA polymerase II-associated protein 1	RPAP1	5	5	5	2	5	2	5	7.4	123.07	1128	1.0124	1.1884	0.86094	0.89177	129930000	20683000	20515000	55660000	33072000
3410	Methionine--tRNA ligase, cytoplasmic	MARS	14	38	38	31	36	31	36	61	101.11	900	1.0245	1.1878	0.7552	0.82973	27217000000	6850900000	7363700000	7475300000	5527400000
5874	Methylcrotonoyl-CoA carboxylase subunit alpha, mitochondrial	MCCC1	9	20	20	16	16	16	16	44.1	80.472	725	1.0202	1.1876	0.65469	0.73919	4484700000	1041100000	1120200000	1404200000	919240000
4453	Protein odr-4 homolog	ODR4	4	15	15	14	14	14	14	37.7	51.103	454	1.054	1.1875	0.66663	0.74625	4053000000	985930000	1007000000	1246100000	814010000
3426	Transmembrane protein 33	TMEM33	5	12	12	12	11	12	11	42.5	27.978	247	1.0467	1.1875	0.71256	0.79509	39483000000	9485200000	10397000000	11079000000	8521700000
6541	ER membrane protein complex subunit 7	EMC7	3	6	6	6	6	6	6	33.9	26.47	242	1.0522	1.1874	0.56985	0.63217	9804300000	2376700000	2339000000	3064900000	2023800000
5557	Riboflavin kinase	RFK	2	5	5	3	3	3	3	46.5	17.623	155	0.94214	1.1873	0.63203	0.76448	325490000	87043000	92211000	80816000	65422000
95	Required for meiotic nuclear division protein 1 homolog	RMND1	7	15	15	12	13	12	13	61.3	32.26	279	1.0557	1.1873	0.85534	0.95835	7914500000	1837500000	2027200000	2139800000	1910100000
7347	Mitochondrial import inner membrane translocase subunit Tim10 B	TIMM10B	2	5	5	4	3	4	3	69.9	11.586	103	1.0618	1.1873	0.95337	1.0915	742210000	194400000	151660000	187020000	209140000
1108	Probable RNA-binding protein EIF1AD	EIF1AD	6	4	4	3	4	3	4	49.6	13.062	113	1.0814	1.1865	0.64838	0.74417	451320000	78072000	86936000	105160000	181160000
1688	26S proteasome non-ATPase regulatory subunit 11	PSMD11	5	29	29	29	28	29	28	69.2	47.463	422	1.0429	1.1865	0.84508	0.96658	32176000000	8355000000	8977000000	7730200000	7113800000
6454	L-2-hydroxyglutarate dehydrogenase, mitochondrial	L2HGDH	5	15	15	15	13	15	13	40.4	50.315	463	1.0696	1.1865	0.55624	0.63086	5979700000	1893600000	1804100000	1521700000	760330000
5275	Atlastin-2	ATL2	14	20	20	19	17	19	17	48.2	66.228	583	1.0458	1.1863	0.68543	0.78865	9338500000	2594200000	2703000000	2507400000	1533800000
835	O-acetyl-ADP-ribose deacetylase 1	OARD1	7	7	7	4	6	4	6	55.7	14.67	131	0.95136	1.1862	1.1944	1.3719	760970000	62263000	61278000	287970000	349460000
4521	Alpha/beta hydrolase domain-containing protein 17B	ABHD17B	2	5	4	4	3	3	3	27.8	32.214	288	1.0566	1.1862	0.67181	0.7275	620160000	148050000	166950000	181620000	123540000
4226	Zinc finger homeobox protein 3	ZFHX3	2	13	10	8	9	6	7	4.2	404.41	3703	1.0158	1.1859	1.1885	1.257	584810000	78160000	72604000	227780000	206270000
995	Tubulin-specific chaperone A	TBCA	6	10	10	9	9	9	9	67.9	10.08	84	1.0422	1.1858	0.77697	0.92052	3602700000	772070000	875500000	1090900000	864180000
4324	Inactive hydroxysteroid dehydrogenase-like protein 1	HSDL1	5	10	10	9	10	9	10	37.9	37.001	330	1.071	1.1856	0.9868	1.0937	5443100000	1267300000	1333500000	1379600000	1462700000
157	WD repeat-containing protein 20	WDR20;ANO6	10	5	5	4	4	4	4	8.5	67.475	612	1.005	1.1853	1.3579	1.4342	410140000	101430000	114710000	83043000	110960000
7247	Acyl-coenzyme A thioesterase 9, mitochondrial	ACOT9	6	29	29	26	27	26	27	69	49.901	439	1.0426	1.1852	0.58733	0.66054	26658000000	7017300000	7169500000	7695400000	4775400000
6692	F-box only protein 28	FBXO28	3	11	11	10	9	10	9	41.3	41.149	368	1.0464	1.1851	1.0132	1.1861	1923800000	557900000	563070000	384350000	418480000
3202	Signal recognition particle 9 kDa protein	SRP9	3	5	5	5	5	5	5	53.5	10.112	86	1.0539	1.1848	0.9621	1.0946	12404000000	2826100000	2983000000	3373900000	3220600000
6589	Diablo homolog, mitochondrial	DIABLO;hCG_1782202	7	8	8	7	7	7	7	56.5	21.232	186	1.0669	1.1847	0.57653	0.64724	4895800000	1130700000	1284500000	1528500000	952080000
2138	Mitochondrial tRNA-specific 2-thiouridylase 1	TRMU	11	15	15	13	14	13	14	42.8	47.744	421	1.0465	1.1847	0.71149	0.81423	3698300000	558420000	1355500000	713470000	1070900000
3486	N-alpha-acetyltransferase 20	NAA20	3	9	9	9	8	9	8	57.9	20.368	178	1.0736	1.1846	0.76251	0.89215	4623800000	1049900000	1010900000	1408100000	1154900000
420	RNA-binding motif protein, X-linked 2	RBMX2	3	5	5	3	4	3	4	16.7	31.522	276	1.0551	1.1844	1.068	1.2027	1283600000	604200000	402770000	128290000	148310000
3150	Dolichyl-diphosphooligosaccharide--protein glycosyltransferase subunit STT3A	STT3A	6	23	22	21	21	20	21	29.5	80.529	705	1.0699	1.1841	0.81826	0.88447	53827000000	13287000000	15079000000	13433000000	12028000000
1555	Peptidyl-tRNA hydrolase 2, mitochondrial	PTRH2	2	8	8	7	8	7	8	58.9	19.325	180	1.067	1.1839	0.76778	0.87874	16132000000	3400500000	4510600000	4761100000	3460200000
4434	Breast cancer metastasis-suppressor 1-like protein	BRMS1L	3	7	7	3	6	3	6	32.7	32.344	275	1.0684	1.1839	1.3045	1.5158	561530000	149480000	142970000	112180000	156900000
4612	Calcium-binding mitochondrial carrier protein SCaMC-1	SLC25A24	5	27	27	26	26	26	26	60.6	53.354	477	1.0291	1.1837	1.0581	1.2108	58377000000	13565000000	12798000000	15541000000	16473000000
5004	GRIP and coiled-coil domain-containing protein 2	GCC2	7	31	27	26	22	22	19	22.2	195.91	1684	0.99404	1.1836	1.1265	1.1944	2039400000	525570000	614670000	434400000	464730000
1401	AP-3 complex subunit sigma-2	AP3S2	8	7	7	6	5	6	5	38	23.398	205	1.0514	1.1834	0.8143	0.94011	761540000	212320000	220740000	181450000	147030000
4582	Atlastin-3	ATL3	3	26	26	22	23	22	23	67.7	60.541	541	1.0702	1.183	0.68277	0.76321	14840000000	3718200000	4118000000	4063000000	2940500000
3278	Translocon-associated protein subunit delta	SSR4	2	6	6	5	6	5	6	39.9	18.998	173	1.0265	1.1829	0.80849	0.9349	46053000000	10829000000	11395000000	12879000000	10950000000
4350	Coiled-coil domain-containing protein 58	CCDC58	4	7	7	7	6	7	6	60.4	16.62	144	1.0455	1.1827	0.65115	0.74671	5511800000	1120000000	1301800000	1604400000	1485700000
1158	Dolichyl-diphosphooligosaccharide--protein glycosyltransferase subunit DAD1	DAD1	4	5	5	5	5	5	5	47.1	9.5541	85	1.0532	1.1827	0.75785	0.84078	21998000000	4889300000	5587500000	6346500000	5174300000
4367	Interferon-induced protein 44-like	IFI44L	4	17	17	15	9	15	9	41.4	51.322	452	1.0739	1.1826	0.54079	0.62265	2878000000	816390000	770370000	796840000	494410000
4107	Lysine--tRNA ligase	KARS	6	34	34	29	30	29	30	73.2	68.047	597	1.0365	1.1825	0.75252	0.86927	35838000000	8801900000	9381500000	9781500000	7873500000
4539	Partitioning defective 3 homolog	PARD3	14	5	5	5	3	5	3	6.1	110	1001	1.0374	1.1824	0.78405	0.81987	319250000	171580000	76946000	43541000	27187000
6362	Band 4.1-like protein 1	EPB41L1	10	8	5	6	4	4	2	13.7	87.644	779	0.99872	1.182	0.8505	0.94586	305830000	98314000	103510000	49384000	54626000
6993	B-cell receptor-associated protein 29	BCAP29	11	8	8	8	8	8	8	31.5	28.32	241	1.0564	1.1819	0.75333	0.88094	1564000000	450650000	423350000	384960000	305060000
5471	Inositol hexakisphosphate kinase 1	IP6K1	4	7	7	6	5	6	5	27.2	31.524	276	1.0505	1.1816	0.76476	0.8261	603110000	132840000	173200000	162790000	134280000
2624	Farnesyl pyrophosphate synthase	FDPS	6	11	11	10	6	10	6	39.4	40.532	353	1.0818	1.1815	1.0477	1.2076	4389300000	1385800000	1398600000	769290000	835620000
2977	DNA replication licensing factor MCM7	MCM7	4	40	40	38	39	38	39	63.4	81.307	719	1.033	1.1814	1.399	1.6056	48824000000	10780000000	12182000000	10709000000	15153000000
5946	Calcineurin B homologous protein 1	CHP1	6	12	12	11	11	11	11	65.1	22.456	195	0.98266	1.1813	0.67535	0.81888	8469600000	1520000000	1860000000	2709700000	2380000000
4767	Mitochondrial ribonuclease P protein 1	TRMT10C	2	29	29	25	27	25	27	68.2	47.346	403	1.0493	1.1808	0.69779	0.7973	35408000000	8431900000	9003200000	10375000000	7598300000
3707	Nucleobindin-1	NUCB1	4	20	17	19	16	16	13	51.4	53.879	461	1.0546	1.1808	0.80383	0.94332	10328000000	3111600000	3275800000	2139700000	1801100000
6031	Homocysteine-responsive endoplasmic reticulum-resident ubiquitin-like domain member 2 protein	HERPUD2	1	2	2	2	2	2	2	5.7	45.147	406	1.025	1.1807	0.63688	0.7325	353120000	76598000	83254000	126570000	66705000
4666	F-box only protein 38	FBXO38	3	11	11	10	9	10	9	13.4	125.96	1113	1.0418	1.1803	0.86577	0.91858	638030000	168310000	165820000	164420000	139480000
392	Paxillin	PXN	9	7	7	4	6	4	6	17	64.232	589	1.0593	1.1802	0.88567	1.0667	896280000	327890000	368820000	98076000	101490000
4023	Protein FRG1	FRG1	5	18	18	17	17	17	17	66.7	29.172	258	1.0302	1.1799	0.77545	0.88195	8354900000	2112500000	2235100000	2273300000	1734000000
2372	Argininosuccinate synthase	ASS1	3	5	5	5	5	5	5	15	46.53	412	1.0669	1.1797	1.0757	1.2173	668270000	150990000	178810000	170900000	167570000
4455	DNL-type zinc finger protein	DNLZ	2	3	3	2	3	2	3	20.8	19.204	178	1.072	1.1796	0.42587	0.48531	593180000	143720000	154330000	195880000	99245000
6087	Derlin-1	DERL1	4	8	8	8	7	8	7	33.1	28.8	251	1.0544	1.1796	0.7136	0.78283	8983800000	1952000000	2233500000	2663900000	2134400000
739	Golgi pH regulator A;Golgi pH regulator B	GPR89A;GPR89B	8	6	6	6	5	6	5	26.9	38.484	335	1.0522	1.1795	0.75396	0.76379	1042700000	222800000	264300000	295160000	260410000
2572	Ubiquitin-like protein 4A	UBL4A	3	7	7	6	7	6	7	45.9	17.776	157	1.0497	1.1794	0.86796	1.0018	778590000	152640000	169520000	227330000	229090000
2207	CSC1-like protein 1	TMEM63A	2	3	3	2	3	2	3	3.8	92.125	807	1.0774	1.1793	0.97682	1.0496	248200000	52925000	53116000	68439000	73722000
2112	Katanin p60 ATPase-containing subunit A1	KATNA1	4	7	5	7	6	5	4	14.9	55.964	491	1.0338	1.1793	0.75875	0.84969	991640000	290870000	238390000	265140000	197240000
3852	Delta(3,5)-Delta(2,4)-dienoyl-CoA isomerase, mitochondrial	ECH1	2	13	9	12	13	8	9	58.8	35.816	328	1.0736	1.1792	0.89641	1.0142	9910200000	2093200000	2303200000	2755000000	2758800000
475	Probable histidine--tRNA ligase, mitochondrial	HARS2	10	23	16	21	19	15	12	55.1	57.531	512	1.0673	1.1791	0.73959	0.81237	5444200000	1673900000	1556900000	1140200000	1073100000
1881	mRNA cap guanine-N7 methyltransferase	RNMT	5	11	11	10	8	10	8	29.6	54.843	476	1.0239	1.1791	0.78133	0.88496	3320800000	988280000	1045500000	717570000	569510000
6740	BRISC and BRCA1-A complex member 1	BABAM1	12	6	6	5	6	5	6	24.9	36.56	329	1.067	1.1789	0.81494	0.92672	808340000	153480000	201900000	233120000	219840000
6474	UPF0160 protein MYG1, mitochondrial	C12orf10	4	12	12	8	9	8	9	38	42.449	376	0.94909	1.1789	0.67985	0.78306	2675100000	678600000	682330000	721060000	593090000
6235	Protein lunapark	LNP	6	11	11	11	11	11	11	34.8	47.094	423	1.0147	1.1789	0.38905	0.43486	3830100000	936970000	1062500000	1254700000	575980000
243	Golgi apparatus membrane protein TVP23 homolog C;Golgi apparatus membrane protein TVP23 homolog B	TVP23B;TVP23C;FAM18B2	13	3	3	1	3	1	3	18.3	19.015	164	1.0582	1.1786	0.83393	0.90614	509090000	78457000	83436000	187060000	160140000
624	Phosphatidylinositol 4-phosphate 5-kinase type-1 alpha	PIP5K1A	16	20	8	17	17	8	7	39.6	61.257	550	1.0682	1.1786	0.86285	1.0082	2834400000	818550000	750570000	698680000	566560000
544	DNA replication licensing factor MCM4	MCM4	10	45	45	43	37	43	37	55.3	100.73	904	1.0365	1.1785	1.4235	1.5539	45080000000	11429000000	12447000000	8517400000	12686000000
2676	Sarcoplasmic/endoplasmic reticulum calcium ATPase 2	ATP2A2	20	54	54	53	52	53	52	54.1	114.76	1042	1.0263	1.1783	0.80196	0.87101	147090000000	35724000000	38787000000	39143000000	33436000000
2673	NADPH--cytochrome P450 reductase	POR	5	39	39	35	36	35	36	65.6	76.689	677	1.0178	1.1781	0.75039	0.85704	29651000000	7182100000	6936700000	8807100000	6725500000
4993	Mitofusin-1	MFN1	6	17	15	13	14	11	13	26.5	84.159	741	1.0812	1.178	0.78377	0.87708	1649400000	452340000	505560000	380620000	310860000
785	Probable E3 ubiquitin-protein ligase makorin-2	MKRN2	3	11	11	11	9	11	9	30.4	46.68	414	0.99904	1.1779	0.84976	0.98007	1537000000	375670000	377720000	443220000	340420000
6688	Ubiquinol-cytochrome-c reductase complex assembly factor 1	UQCC1	12	8	8	7	8	7	8	29.8	34.6	299	1.0443	1.1776	0.86656	0.98866	11016000000	2035900000	2282200000	3381100000	3317000000
2499	U1 small nuclear ribonucleoprotein A	SNRPA	7	11	9	11	11	9	9	40.1	31.279	282	1.0139	1.1772	0.88977	1.0046	11622000000	2704200000	2841900000	3116100000	2960200000
3569	14-3-3 protein zeta/delta	YWHAZ	11	24	17	22	19	16	14	80.8	27.745	245	1.0124	1.1771	0.95966	1.0699	109440000000	27225000000	28338000000	26567000000	27314000000
5052	E3 ubiquitin-protein ligase TRIM22	TRIM22	6	7	7	7	6	7	6	15	56.428	494	1.0472	1.1769	1.1159	1.2377	1425500000	351400000	408220000	326410000	339440000
4742	Transmembrane and TPR repeat-containing protein 3	TMTC3	8	24	24	21	22	21	22	34.2	103.88	914	1.0164	1.1767	0.67696	0.74703	8237600000	2063400000	2196200000	2282900000	1695200000
3492	Small ubiquitin-related modifier 2	SUMO2	3	3	2	2	3	1	2	36.6	8.1111	71	1.0271	1.1764	1.7099	1.9624	3479300000	1051000000	1173100000	495830000	759380000
1535	BRCA1-associated protein	BRAP	3	8	8	5	7	5	7	16.7	64.279	562	0.96275	1.1759	0.93761	1.1248	734550000	152000000	138230000	240380000	203940000
6073	NADH dehydrogenase [ubiquinone] 1 alpha subcomplex assembly factor 3	NDUFAF3	2	7	7	7	7	7	7	54.9	20.35	184	1.0593	1.1756	0.78671	0.88592	5021600000	947050000	1050400000	1636500000	1387700000
2073	Calcium-responsive transactivator	SS18L1	6	3	3	2	2	2	2	8.1	42.99	396	1.0249	1.1755	1.1957	1.3893	190210000	58507000	57110000	35992000	38599000
5689	Small integral membrane protein 12	SMIM12	2	5	5	4	5	4	5	50	10.799	92	0.9585	1.1752	0.92992	1.0893	2240900000	444410000	480370000	655000000	661070000
7274	EKC/KEOPS complex subunit TPRKB	TPRKB	3	7	7	6	5	6	5	69.7	19.661	175	1.0232	1.1751	0.69526	0.78572	892440000	257290000	268870000	213470000	152810000
5542	Glomulin	GLMN	4	6	6	6	4	6	4	13.3	68.207	594	1.0653	1.1751	0.92825	1.0306	772560000	174370000	173420000	69646000	355130000
4340	Acyl-CoA synthetase family member 3, mitochondrial	ACSF3	11	15	15	14	12	14	12	31.8	64.129	576	1.0634	1.1748	0.76113	0.84881	3224000000	954370000	975330000	717920000	576360000
6382	MIP18 family protein FAM96A	FAM96A	3	2	2	2	2	2	2	12.5	18.355	160	1.0512	1.1747	0.93671	1.0783	245940000	52500000	60387000	66552000	66497000
6350	Kinetochore-associated protein DSN1 homolog	DSN1	7	8	8	7	5	7	5	32.6	38.323	340	1.072	1.1746	1.1522	1.3574	789970000	272920000	233600000	122950000	160500000
3110	Platelet-activating factor acetylhydrolase IB subunit alpha	PAFAH1B1	4	19	19	16	17	16	17	56.3	46.637	410	1.0458	1.1745	0.80623	0.9155	5764100000	1354200000	1409000000	1618800000	1382100000
4526	Pre-mRNA-splicing factor 38B	PRPF38B	3	10	10	10	9	10	9	22.5	64.467	546	1.0404	1.1744	1.1997	1.3725	2235900000	521320000	603240000	496470000	614870000
4576	Protein virilizer homolog	KIAA1429	6	41	41	34	37	34	37	27.3	202.02	1812	1.0155	1.1743	0.94745	0.98143	8801000000	2221900000	2369500000	2283600000	1925900000
1933	Exportin-T	XPOT	4	19	19	15	17	15	17	24.8	109.96	962	1.0361	1.1742	0.92413	1.0151	2313300000	487770000	539600000	584850000	701040000
6025	Redox-regulatory protein FAM213A	FAM213A	2	5	5	5	4	5	4	26.1	24.462	218	1.0072	1.1738	0.87908	1.0334	853770000	172070000	192460000	303230000	186000000
3265	Fragile X mental retardation syndrome-related protein 1	FXR1	13	32	30	31	30	29	28	57.3	69.72	621	1.0365	1.1738	0.6334	0.72804	38009000000	9332900000	9418800000	11754000000	7503400000
3185	4-trimethylaminobutyraldehyde dehydrogenase	ALDH9A1	3	17	17	17	15	17	15	39.9	53.801	494	1.0666	1.1736	0.48446	0.53302	14925000000	3830200000	4497200000	4271900000	2325300000
2651	Nucleoside diphosphate kinase A	NME1	2	13	2	13	11	2	1	86.2	17.149	152	1.0214	1.1736	1.0072	1.1599	4652600000	1191200000	1185800000	1071600000	1203900000
4079	Nuclear mitotic apparatus protein 1	NUMA1	19	140	1	135	130	1	1	68	238.26	2115	1.0316	1.1735	1.2729	1.2941	525460000	155460000	138800000	95590000	135620000
189	Nucleolar and coiled-body phosphoprotein 1	NOLC1	6	28	2	22	25	2	2	31.5	74.543	708	0.98968	1.1735	1.001	1.0915	744390000	180280000	200310000	177110000	186690000
3609	Glutathione S-transferase omega-1	GSTO1	5	11	11	10	9	10	9	55.5	23.341	200	1.0115	1.1733	0.92499	1.036	5606400000	1549600000	1625600000	1237300000	1193900000
4675	2-oxoglutarate and iron-dependent oxygenase domain-containing protein 3	OGFOD3	5	8	8	8	8	8	8	35.4	35.646	319	1.0585	1.1732	0.88571	1.0143	1823700000	445020000	511720000	445040000	421920000
588	Trafficking protein particle complex subunit 13	TRAPPC13	5	4	4	3	3	3	3	11.7	45.934	411	1.0467	1.1723	0.69543	0.82357	546940000	100940000	161690000	168010000	116300000
1077	Amyloid beta A4 protein;N-APP;Soluble APP-alpha;Soluble APP-beta;C99;Beta-amyloid protein 42;Beta-amyloid protein 40;C83;P3(42);P3(40);C80;Gamma-secretase C-terminal fragment 59;Gamma-secretase C-terminal fragment 57;Gamma-secretase C-terminal fragment 50;C31	APP	15	17	16	12	16	11	15	35.2	80.832	714	1.0273	1.1722	0.6676	0.73047	3076700000	704360000	877830000	899720000	594790000
1575	Uncharacterized protein C17orf62	C17orf62	15	5	5	4	5	4	5	38.5	16.754	148	1.0168	1.1719	1.0083	1.2138	1096500000	239770000	199190000	322920000	334600000
7188	RAC-gamma serine/threonine-protein kinase	AKT3	3	7	5	6	5	4	4	17.2	54.031	465	1.0739	1.1718	0.83288	0.92395	542460000	120060000	107930000	141520000	172960000
7092	Kinase D-interacting substrate of 220 kDa	KIDINS220	10	35	35	30	28	30	28	23.9	194.57	1752	1.0054	1.1718	0.78234	0.78919	2677100000	746170000	639510000	710000000	581410000
5956	Nucleosome assembly protein 1-like 4	NAP1L4	14	15	14	14	14	13	13	56.5	42.823	375	1.0683	1.1718	0.80045	0.88483	16081000000	4439500000	4879500000	3940600000	2821200000
620	CD81 antigen	CD81	9	4	4	4	4	4	4	40.6	17.963	165	1.0042	1.1718	0.74934	0.85865	12561000000	3062600000	3055700000	3734100000	2708300000
4429	Sterile alpha motif domain-containing protein 9	SAMD9	2	43	41	36	36	34	34	35.7	184.28	1589	0.99237	1.1715	0.88287	0.93926	6761700000	1943800000	2008300000	1463700000	1345800000
3540	Ras-related protein Rab-1A	RAB1A	4	16	7	15	15	7	7	77.1	22.677	205	1.0236	1.1715	0.85272	0.97025	23660000000	6043800000	6082500000	6368800000	5165200000
3877	Aminoacyl tRNA synthase complex-interacting multifunctional protein 2	AIMP2	4	10	10	10	9	10	9	48.8	35.348	320	1.0434	1.1715	0.92	1.0112	8491900000	2335800000	2489200000	1971800000	1695100000
2639	Cytochrome b-c1 complex subunit 7	UQCRB	4	11	11	9	10	9	10	65.8	13.53	111	0.94756	1.1715	0.93254	1.1063	14183000000	3259900000	3350700000	3962300000	3609700000
2731	Nucleolin	NCL	5	48	25	44	47	23	24	43.9	76.613	710	1.0123	1.1714	0.69894	0.82597	115330000000	27465000000	27700000000	33895000000	26272000000
2633	Small nuclear ribonucleoprotein-associated proteins B and B;Small nuclear ribonucleoprotein-associated protein N	SNRPB;SNRPN	8	10	10	10	9	10	9	34.6	23.656	231	1.0358	1.1713	1.0276	1.14	28765000000	6769000000	7097100000	7193100000	7705700000
210	Four and a half LIM domains protein 2	FHL2	7	19	19	18	15	18	15	46	44.205	389	1.0107	1.1713	0.8431	0.96803	8286000000	2033100000	1990700000	2019200000	2242900000
3001	Coatomer subunit beta	COPB2	9	45	45	41	43	41	43	68.3	99.045	877	1.0505	1.1713	0.60961	0.67424	60919000000	15075000000	15950000000	17835000000	12060000000
235	Elongation of very long chain fatty acids protein 5	ELOVL5	5	3	3	3	3	3	3	11.8	30.742	262	1.017	1.1713	0.91659	0.95166	4428400000	1196700000	1257000000	1018700000	955970000
3446	Actin, cytoplasmic 1;Actin, cytoplasmic 1, N-terminally processed	ACTB	8	29	1	29	28	1	1	80.5	41.736	375	0.99656	1.1709	0.83881	0.96763	8936800000	2124300000	2344700000	2453500000	2014300000
1411	Aflatoxin B1 aldehyde reductase member 2	AKR7A2	6	12	12	11	10	11	10	43.9	34.684	314	1.051	1.1708	0.71925	0.7973	3306800000	808900000	864710000	938270000	694940000
6844	ER membrane protein complex subunit 3	EMC3	3	10	5	9	9	5	4	52.1	29.952	261	1.0401	1.1704	0.79208	0.89186	3594600000	719190000	846320000	1133400000	895690000
2803	Peptidyl-prolyl cis-trans isomerase B	PPIB	1	23	23	18	23	18	23	69	23.742	216	1.0031	1.1703	0.81582	0.95269	198890000000	46464000000	49101000000	55928000000	47400000000
4509	Protein PRR14L	PRR14L	7	5	5	4	4	4	4	3.3	237.3	2151	0.97221	1.1702	0.74838	0.89157	3016700000	720010000	717550000	856570000	722540000
6558	Mediator of RNA polymerase II transcription subunit 4	MED4	4	10	10	10	8	10	8	47	29.745	270	1.047	1.17	0.99712	1.142	4382400000	1044800000	1087200000	1066600000	1183800000
105	Seizure 6-like protein 2	SEZ6L2	8	11	11	9	11	9	11	19.1	99.133	923	1.0078	1.1697	0.65343	0.68358	1853600000	456240000	453690000	558390000	385240000
7331	E3 ubiquitin-protein ligase ARIH1	ARIH1	4	11	11	9	9	9	9	24.4	64.117	557	1.0641	1.1691	1.2721	1.4086	2214600000	631470000	740560000	353900000	488680000
2589	ADP/ATP translocase 1	SLC25A4	2	23	4	22	22	4	4	66.4	33.064	298	1.051	1.1688	1.0327	1.142	2951700000	597930000	713500000	742570000	897740000
808	Transmembrane and ubiquitin-like domain-containing protein 1	TMUB1	3	4	4	4	3	4	3	40.8	16.12	152	1.0255	1.1683	0.57308	0.65767	1262900000	354750000	337500000	249380000	321220000
4156	Transcription elongation factor B polypeptide 2	TCEB2	5	11	11	9	11	9	11	91.5	13.133	118	1.0319	1.1682	0.99329	1.1396	14371000000	3465600000	3708800000	3536200000	3660000000
1551	Prohibitin-2	PHB2	9	28	28	25	26	25	26	82.9	33.239	298	1.0378	1.1678	0.87599	0.98625	204920000000	46798000000	49420000000	55870000000	52827000000
1799	Ubiquitin/ISG15-conjugating enzyme E2 L6	UBE2L6	4	4	4	4	4	4	4	43.8	17.769	153	1.0049	1.1678	0.7705	0.89776	1197600000	234830000	220730000	367450000	374550000
6846	[Pyruvate dehydrogenase [acetyl-transferring]]-phosphatase 1, mitochondrial	PDP1	5	19	19	18	18	18	18	46.9	61.053	537	1.0554	1.1677	0.60108	0.66334	11322000000	2851400000	2890100000	3152400000	2428200000
2199	Glutamine--fructose-6-phosphate aminotransferase [isomerizing] 2	GFPT2	2	9	4	7	7	2	3	17.2	76.93	682	1.0417	1.1674	0.72762	0.81747	93616000	22659000	24487000	27786000	18683000
4551	SPRY domain-containing protein 7	SPRYD7	2	11	11	9	9	9	9	61.2	21.666	196	1.0288	1.1673	0.79704	0.90468	1940100000	433460000	439600000	596210000	470860000
3886	DnaJ homolog subfamily C member 3	DNAJC3	2	22	22	20	20	20	20	55	57.579	504	1.0453	1.1673	0.59664	0.65382	14799000000	3778900000	4164100000	4174600000	2681900000
580	Neuroblastoma-amplified sequence	NBAS	9	60	60	47	56	47	56	32.1	268.57	2371	0.96614	1.1671	0.80001	0.8185	8937700000	2332600000	2250900000	2329400000	2024800000
1441	Dynactin subunit 5	DCTN5	7	5	5	4	4	4	4	29.7	16.91	155	1.0607	1.1669	0.76049	0.87245	1075800000	262440000	296450000	290190000	226710000
4791	FAST kinase domain-containing protein 5	FASTKD5	1	27	27	23	26	23	26	53.5	86.573	764	1.0115	1.1665	0.78389	0.90113	9066400000	2550000000	2571500000	2110400000	1834500000
7159	Dolichol kinase	DOLK	1	1	1	1	1	1	1	1.9	59.267	538	1.0358	1.1661	0.91424	1.0352	424220000	105450000	105950000	107580000	105240000
5124	Actin filament-associated protein 1	AFAP1	2	16	16	13	14	13	14	23.6	80.724	730	0.99522	1.1661	1.1541	1.2548	3752800000	1025300000	1010300000	789660000	927490000
2102	Vesicle-trafficking protein SEC22b	SEC22B	2	14	14	13	14	13	14	52.1	24.593	215	1.0429	1.1659	0.72763	0.83846	62516000000	14047000000	15146000000	18305000000	15018000000
3320	Ribonuclease UK114	HRSP12	3	4	4	4	3	4	3	46	14.494	137	1.0362	1.1658	0.56595	0.64045	898840000	290690000	236370000	228720000	143060000
7004	V-type proton ATPase subunit H	ATP6V1H	7	11	11	8	9	8	9	28.2	54.151	465	1.0633	1.1657	0.63	0.71166	1868300000	467190000	469980000	564630000	366460000
1120	CD151 antigen	CD151	11	6	6	5	6	5	6	23	25.588	230	1.0395	1.1653	0.77747	0.86172	7572300000	2015300000	2107900000	1836600000	1612500000
3223	Translation initiation factor eIF-2B subunit beta	EIF2B2	4	11	11	11	7	11	7	36.8	38.989	351	1.0375	1.165	0.6963	0.82715	2740100000	737780000	816240000	667260000	518840000
323	Cordon-bleu protein-like 1	COBLL1	7	5	5	3	3	3	3	4.8	127.83	1168	0.93548	1.165	0.62114	0.6644	122620000	39972000	31839000	31435000	19374000
6811	Molybdenum cofactor biosynthesis protein 1;Cyclic pyranopterin monophosphate synthase;Cyclic pyranopterin monophosphate synthase accessory protein	MOCS1	8	5	5	4	3	4	3	15.8	58.454	533	1.0446	1.1649	0.54362	0.64086	282450000	67511000	76581000	87326000	51035000
2710	Tyrosine-protein phosphatase non-receptor type 1;Tyrosine-protein phosphatase non-receptor type	PTPN1	2	29	29	29	27	29	27	68	49.966	435	1.0242	1.1647	0.7407	0.87991	66457000000	17010000000	18303000000	17051000000	14093000000
4584	Tetratricopeptide repeat protein 19, mitochondrial	TTC19	4	9	9	8	8	8	8	26.3	42.456	380	1.0699	1.1645	0.75231	0.83507	3062400000	755590000	771530000	858480000	676760000
5830	Zinc finger matrin-type protein 2	ZMAT2	3	5	5	4	5	4	5	18.1	23.612	199	0.8856	1.1644	1.0926	1.2928	695430000	132600000	141100000	188480000	233260000
3417	Peroxisomal biogenesis factor 3	PEX3	2	10	10	10	6	10	6	31.6	42.139	373	1.0241	1.164	1.0066	1.1386	2754500000	515660000	1297100000	326680000	615020000
5295	WD repeat-containing protein 48	WDR48	10	25	25	18	21	18	21	47.9	76.21	677	1.007	1.164	1.0325	1.1603	4159300000	1027200000	995750000	1040300000	1096000000
4272	Hydroxyacylglutathione hydrolase, mitochondrial	HAGH	7	8	8	8	8	8	8	40.8	28.86	260	1.0596	1.164	0.80782	0.90389	2737100000	689990000	698330000	737990000	610790000
3574	S-phase kinase-associated protein 1	SKP1	6	15	13	15	11	13	9	85.3	18.658	163	0.97499	1.1637	0.83313	0.95675	14362000000	3049500000	3262900000	4275600000	3774200000
1052	Propionyl-CoA carboxylase beta chain, mitochondrial	PCCB	15	21	21	18	20	18	20	51.5	59.403	550	1.0736	1.1634	0.81961	0.92098	5854100000	1759500000	1364000000	1568000000	1162600000
4769	Vacuolar fusion protein MON1 homolog B	MON1B	5	11	11	10	9	10	9	25.6	59.217	547	1.0056	1.1634	0.71527	0.85416	1126800000	331380000	324910000	258060000	212450000
4354	PAB-dependent poly(A)-specific ribonuclease subunit PAN2	PAN2	3	4	4	3	2	3	2	4.6	135.01	1198	1.026	1.163	0.95181	1.0594	145460000	54399000	37057000	28658000	25347000
5663	RING finger and SPRY domain-containing protein 1	RSPRY1	5	3	3	2	3	2	3	7.3	64.18	576	1.0239	1.1625	1.0001	1.0829	303810000	58310000	54435000	56309000	134760000
530	Lysine-specific demethylase 5B	KDM5B	15	7	6	5	4	4	3	5.7	170.42	1499	1.0039	1.1622	0.64433	0.67641	243660000	100030000	120760000	13519000	9346100
6737	3-oxoacyl-[acyl-carrier-protein] synthase, mitochondrial	OXSM	5	16	16	15	15	15	15	56.9	48.842	459	1.0096	1.162	0.60734	0.68803	3281100000	858860000	893400000	940150000	588640000
2033	General vesicular transport factor p115	USO1	7	38	38	35	37	35	37	50.1	107.89	962	1.0273	1.1613	0.92569	1.0086	26347000000	7087900000	7633500000	5697100000	5928600000
3819	A-kinase anchor protein 13	AKAP13	9	23	23	20	14	20	14	11.5	305.28	2793	0.97665	1.1612	1.2508	1.317	1411700000	403970000	391710000	264470000	351560000
2959	Peroxiredoxin-2	PRDX2	3	14	13	14	13	13	12	70.7	21.892	198	0.9545	1.161	1.0692	1.2597	29022000000	6883000000	7250700000	6869600000	8018300000
2410	Dolichyl-diphosphooligosaccharide--protein glycosyltransferase subunit 1	RPN1	3	39	39	39	38	39	38	68	68.569	607	1.0302	1.1609	0.77007	0.85206	241080000000	59012000000	61039000000	66912000000	54116000000
2321	BAG family molecular chaperone regulator 3	BAG3	2	22	22	18	19	18	19	53.9	61.594	575	1.0203	1.1606	0.4056	0.48789	4621600000	1155600000	1202600000	1582800000	680650000
187	Protein-L-isoaspartate O-methyltransferase;Protein-L-isoaspartate(D-aspartate) O-methyltransferase	PCMT1	11	13	13	10	13	10	13	56.1	30.315	285	1.0693	1.1605	0.82641	0.91398	12216000000	3188000000	3096600000	3075600000	2856200000
6773	Ganglioside-induced differentiation-associated protein 2	GDAP2	2	6	6	5	4	5	4	14.9	56.048	496	1.0422	1.1603	0.56499	0.62305	550770000	168340000	165330000	134740000	82369000
7200	28S ribosomal protein S33, mitochondrial	MRPS33	2	6	6	5	5	5	5	46.2	12.629	106	1.03	1.1602	0.82127	0.94303	2190200000	493070000	505420000	617580000	574130000
6512	Synaptic vesicle membrane protein VAT-1 homolog-like	VAT1L	1	4	4	2	4	2	4	11.9	45.899	419	1.0262	1.1599	1.0583	1.2356	461300000	83033000	88464000	157780000	132020000
4025	Guanine nucleotide-binding protein subunit alpha-13	GNA13	2	18	17	15	17	14	16	51.2	44.049	377	1.0328	1.1599	0.77747	0.88897	9560300000	2019000000	2157300000	3039000000	2344900000
6179	Uncharacterized protein KIAA1671	KIAA1671	3	8	8	4	6	4	6	6.3	196.71	1806	0.99836	1.1599	0.86384	0.91313	258510000	49012000	95368000	63210000	50920000
4332	Poly [ADP-ribose] polymerase 14	PARP14	8	32	32	25	25	25	25	24.2	202.8	1801	0.93822	1.1598	0.83743	0.91213	3184800000	920840000	1203100000	542550000	518240000
5996	Ribosomal protein 63, mitochondrial	MRPL57	1	2	2	1	2	1	2	19.6	12.266	102	1.0172	1.1598	0.96988	1.1186	1901200000	322350000	294970000	648580000	635280000
3802	Polypeptide N-acetylgalactosaminyltransferase 1;Polypeptide N-acetylgalactosaminyltransferase 1 soluble form	GALNT1	5	12	12	10	11	10	11	23.6	64.218	559	0.99719	1.1596	0.89903	1.0156	2230400000	750560000	362450000	693900000	423490000
6115	Probable dolichyl pyrophosphate Glc1Man9GlcNAc2 alpha-1,3-glucosyltransferase	ALG8	12	5	5	5	4	5	4	15.2	53.18	467	1.0364	1.1595	0.90171	0.97826	1659500000	516900000	383660000	432550000	326440000
495	Dedicator of cytokinesis protein 10	DOCK10	8	36	35	29	28	28	27	20.6	251.31	2199	0.99349	1.1594	0.76276	0.79905	3018000000	963570000	821720000	692240000	540490000
3733	Single-stranded DNA-binding protein, mitochondrial	SSBP1	4	9	9	8	9	8	9	58.8	17.259	148	0.99265	1.1594	0.73792	0.8644	57406000000	12463000000	13841000000	17308000000	13794000000
5540	Ribosomal RNA small subunit methyltransferase NEP1	EMG1	4	14	14	14	14	14	14	73.4	26.72	244	1.0238	1.1593	0.61848	0.70952	20822000000	4841400000	4986800000	6765800000	4227600000
5466	Golgi-specific brefeldin A-resistance guanine nucleotide exchange factor 1	GBF1	3	31	31	23	20	23	20	25	206.01	1855	0.96719	1.159	0.87541	0.95202	2555300000	970410000	868490000	383200000	333160000
2355	Glutamate dehydrogenase 1, mitochondrial;Glutamate dehydrogenase 2, mitochondrial	GLUD1;GLUD2	4	34	34	32	32	32	32	66.8	61.397	558	1.0601	1.1589	0.63125	0.70039	87467000000	23308000000	24373000000	23967000000	15819000000
1255	DNA-binding protein RFX5	RFX5	14	12	12	9	8	9	8	29.9	63.112	596	1.0275	1.1588	1.0893	1.2857	1015100000	283950000	199460000	260300000	271430000
842	MICOS complex subunit MIC19	CHCHD3	4	14	14	12	14	12	14	42.7	26.753	232	0.97001	1.1587	0.86567	1.0079	18009000000	3963800000	4171600000	5055400000	4818000000
3232	5-formyltetrahydrofolate cyclo-ligase	MTHFS	5	4	4	3	2	3	2	25.6	23.255	203	1.0333	1.1587	0.5263	0.60311	258290000	62200000	76934000	83557000	35599000
4013	Translation initiation factor eIF-2B subunit alpha	EIF2B1	4	14	14	14	13	14	13	61.3	33.712	305	1.0365	1.1587	0.77145	0.85489	4547900000	1092200000	1261800000	1200500000	993470000
3776	Golgin subfamily A member 3	GOLGA3	4	42	42	36	30	36	30	34.4	167.35	1498	0.97323	1.1584	0.91929	0.96948	4619500000	1511200000	1486100000	850810000	771450000
4780	Probable proline--tRNA ligase, mitochondrial	PARS2	1	7	7	6	6	6	6	25.1	53.262	475	1.0434	1.1582	0.72648	0.81935	726590000	175910000	200360000	193080000	157250000
3165	Phosphatidylinositol 5-phosphate 4-kinase type-2 alpha	PIP4K2A	4	7	4	7	5	4	3	24.2	39.802	347	1.0411	1.1578	0.97092	1.0881	499230000	124490000	145100000	115760000	113890000
7374	tRNA pseudouridine synthase A, mitochondrial;tRNA pseudouridine synthase	PUS1	7	22	17	18	18	15	14	65.7	44.377	399	1.038	1.1578	0.65436	0.73864	5350400000	1350500000	1430600000	1584000000	985320000
7195	Voltage-dependent anion-selective channel protein 3	VDAC3	8	14	14	14	13	14	13	59	30.658	283	1.0023	1.1577	0.90497	1.0157	24321000000	6687000000	6659800000	5584800000	5389000000
1345	ERI1 exoribonuclease 3	ERI3	8	5	5	5	3	5	3	28.7	22.649	202	0.9954	1.1574	0.58925	0.70973	1001000000	425190000	361470000	131870000	82431000
4348	39S ribosomal protein L51, mitochondrial	MRPL51	4	3	3	3	3	3	3	22.7	15.095	128	1.0165	1.1574	0.95321	1.1248	2043100000	349930000	363820000	685040000	644290000
3484	Transforming protein RhoA	RHOA	4	12	4	12	12	4	4	72	21.768	193	0.92643	1.1571	0.66786	0.7992	13031000000	3543500000	4001500000	3156200000	2330200000
3764	Cytoskeleton-associated protein 4	CKAP4	9	37	37	37	36	37	36	61.3	66.022	602	1.027	1.1564	0.76953	0.85616	217870000000	50307000000	54769000000	63061000000	49737000000
5330	Sideroflexin-5	SFXN5	5	5	5	5	3	5	3	22.1	37.124	340	0.9949	1.156	0.67502	0.755	513500000	151890000	140590000	143420000	77599000
1112	Vitamin K epoxide reductase complex subunit 1	VKORC1	6	3	3	2	3	2	3	40.4	11.082	104	1.032	1.1559	0.97122	1.0471	3205200000	813860000	817970000	803330000	770010000
3705	Peptidyl-prolyl cis-trans isomerase FKBP4;Peptidyl-prolyl cis-trans isomerase FKBP4, N-terminally processed	FKBP4	4	32	32	32	27	32	27	75.4	51.804	459	1.0163	1.1559	0.94631	1.0681	23972000000	6603400000	6994600000	5321900000	5052500000
1044	Bifunctional heparan sulfate N-deacetylase/N-sulfotransferase 1;Heparan sulfate N-deacetylase 1;Heparan sulfate N-sulfotransferase 1	NDST1	8	9	8	8	7	7	6	12	94.353	825	1.0346	1.1556	0.85364	0.93905	443760000	103780000	111350000	106420000	122200000
5053	Threonine synthase-like 1	THNSL1	1	8	8	6	5	6	5	15.9	83.069	743	1.0315	1.1553	0.49137	0.55087	263250000	82675000	72774000	69268000	38536000
754	Small ubiquitin-related modifier 1	SUMO1	7	6	6	5	6	5	6	34.9	16.645	146	1.0074	1.1549	1.0829	1.2619	5927700000	1496000000	1537200000	1239200000	1655300000
4205	Sterol-4-alpha-carboxylate 3-dehydrogenase, decarboxylating	NSDHL	2	20	20	16	19	16	19	69.2	41.9	373	1.0241	1.1548	0.57108	0.64439	17353000000	4201100000	4434100000	5343300000	3374300000
7132	Melanoma-associated antigen D2	MAGED2	11	13	12	9	12	9	11	27.6	64.953	606	1.008	1.1545	0.67975	0.7608	2182600000	470570000	486220000	710140000	515700000
2935	High affinity cationic amino acid transporter 1	SLC7A1	5	7	7	6	7	6	7	9.7	67.638	629	1.0512	1.1544	0.82507	0.89628	9010000000	2559000000	2447500000	2081600000	1921900000
7059	NTF2-related export protein 1	NXT1	1	5	3	5	5	3	3	36.4	15.847	140	0.98965	1.1543	0.79821	0.92822	1128000000	253960000	240850000	346040000	287200000
1019	Metastasis-associated protein MTA3	MTA3	8	21	12	19	18	10	10	46.1	58.726	514	1.0364	1.1543	1.1143	1.2554	1998700000	534600000	529760000	438990000	495360000
7089	Bromodomain and PHD finger-containing protein 3	BRPF3	11	11	8	9	9	6	7	9.5	135.74	1205	1.038	1.1538	1.1131	1.1477	664380000	241050000	173270000	131590000	118470000
6302	DNA-directed RNA polymerase III subunit RPC6	POLR3F	1	8	8	6	6	6	6	27.8	35.684	316	1.0325	1.1534	0.96414	1.0675	1222500000	279690000	385020000	258710000	299050000
6965	Translocation protein SEC63 homolog	SEC63	2	38	38	33	36	33	36	55.3	87.996	760	1.0166	1.1533	0.68196	0.77219	29679000000	6934300000	7458700000	8810500000	6475600000
7269	ER membrane protein complex subunit 9	EMC9	3	4	4	3	4	3	4	26.9	23.061	208	1.0302	1.1529	0.43222	0.47491	545870000	125060000	114800000	187930000	118080000
2784	Methylmalonyl-CoA mutase, mitochondrial	MUT	1	22	22	20	19	20	19	43.1	83.134	750	1.0179	1.1528	0.61729	0.68035	4399500000	1106400000	1167700000	1293800000	831600000
2267	Phenylalanine--tRNA ligase, mitochondrial	FARS2	3	14	14	12	9	12	9	38.6	52.356	451	1.0328	1.1527	0.61558	0.7036	1770400000	489230000	550470000	455180000	275530000
2949	Cytochrome b-c1 complex subunit 1, mitochondrial	UQCRC1	1	22	22	22	21	22	21	60.4	52.645	480	1.0133	1.1526	0.89165	1.0149	91024000000	21987000000	21535000000	24861000000	22642000000
5249	PDZ domain-containing protein 8	PDZD8	1	8	8	7	7	7	7	9	128.56	1154	0.90369	1.1525	0.8867	0.91263	591620000	156840000	184770000	144180000	105830000
2455	Protein disulfide-isomerase	P4HB	12	32	32	30	30	30	30	63.8	57.116	508	1.049	1.1524	0.76554	0.83276	75042000000	20099000000	21547000000	18385000000	15011000000
2950	3-hydroxyisobutyrate dehydrogenase, mitochondrial	HIBADH	2	14	14	14	12	14	12	50.9	35.329	336	1.0098	1.1524	0.69634	0.77078	8240200000	2051100000	2210300000	2323000000	1655800000
5664	Tripartite motif-containing protein 44	TRIM44	1	2	2	1	2	1	2	6.4	38.472	344	1.0438	1.1521	0.68016	0.75353	181640000	42252000	33105000	65191000	41097000
2396	RAF proto-oncogene serine/threonine-protein kinase	RAF1	6	3	2	2	2	1	2	5.4	73.051	648	0.87175	1.1521	0.65786	0.72948	432380000	108730000	110840000	116010000	96800000
5820	Transmembrane protein 68	TMEM68	9	6	6	4	6	4	6	24.7	37.424	324	1.0502	1.1517	0.53518	0.59291	1140000000	300210000	330820000	314960000	193960000
6695	DnaJ homolog subfamily C member 11	DNAJC11	5	24	24	22	19	22	19	58.9	63.277	559	1.017	1.1516	0.80574	0.90821	14824000000	3833000000	4059700000	3784100000	3147600000
3203	Alanine--tRNA ligase, cytoplasmic	AARS	3	40	40	40	34	40	34	57.7	106.81	968	1.0065	1.1515	1.0236	1.1491	20657000000	5894000000	6165800000	4114900000	4482100000
3994	Ubiquitin conjugation factor E4 A	UBE4A	3	32	32	30	24	30	24	40.4	122.56	1066	1.0329	1.1512	0.64885	0.71296	8566700000	2708000000	2461000000	2066800000	1330900000
6210	Regulator of nonsense transcripts 3B	UPF3B	4	15	15	13	13	13	13	32.1	56.213	470	0.99887	1.151	0.69036	0.80832	4009600000	1094500000	1179700000	961580000	773800000
6762	CKLF-like MARVEL transmembrane domain-containing protein 6	CMTM6	1	2	2	2	2	2	2	11.5	20.419	183	1.0568	1.1508	0.92326	1.0198	765790000	197710000	212750000	176970000	178360000
1900	Death-associated protein kinase 3	DAPK3	7	11	11	9	10	9	10	29.5	52.535	454	1.0472	1.1506	0.71698	0.78981	3971000000	842400000	888240000	1284100000	956280000
5635	5-methylcytosine rRNA methyltransferase NSUN4	NSUN4	5	10	10	10	7	10	7	31.2	43.088	384	0.99325	1.1505	0.78694	0.87237	2820600000	773930000	749940000	708970000	587770000
5368	Zinc finger protein 384	ZNF384	5	6	3	4	6	2	3	13.3	63.218	577	1.0596	1.1495	0.87553	0.95255	651580000	168590000	174690000	162180000	146120000
7283	Adenylate kinase isoenzyme 6	AK6;TAF9	5	8	8	8	6	8	6	57	20.061	172	1.0201	1.1495	0.87628	0.99879	2571200000	396530000	858400000	488020000	828220000
5139	Protein jagunal homolog 1	JAGN1	2	5	5	4	5	4	5	24	21.125	183	0.99278	1.1493	0.96935	1.0869	3418000000	765990000	835560000	904060000	912350000
2086	Programmed cell death protein 6	PDCD6;hCG_1985580	9	11	11	11	10	11	10	71.4	21.664	189	0.9808	1.1491	0.9556	1.0967	11456000000	3043700000	2983800000	2818000000	2610500000
6674	ATP-binding cassette sub-family F member 3	ABCF3	3	22	22	21	19	21	19	44.1	79.744	709	1.041	1.1489	0.92735	1.0645	5663400000	1486100000	1577200000	1313100000	1287000000
3674	Protein SET	SET	6	12	3	11	12	3	3	54.2	32.103	277	1.0031	1.1487	0.88279	1.0453	3799300000	991810000	1188900000	817990000	800610000
3699	Methylmalonate-semialdehyde dehydrogenase [acylating], mitochondrial	ALDH6A1	3	12	12	11	10	11	10	24.7	56.227	522	1.0101	1.1486	0.61263	0.66341	5926000000	1146100000	1377800000	2735500000	666670000
3982	Protein CASP;Homeobox protein cut-like 1	CUX1	5	22	7	17	20	6	7	43.4	77.454	678	1.0317	1.1485	0.88821	0.99353	1175400000	268350000	306850000	314420000	285790000
3725	1,4-alpha-glucan-branching enzyme	GBE1	2	21	21	15	19	15	19	39.6	80.473	702	1.0303	1.1485	0.74075	0.83491	2574500000	661970000	740040000	653330000	519170000
2658	CD44 antigen	CD44	33	12	12	12	12	12	12	35.9	37.277	340	1.0293	1.1484	0.67773	0.76207	156670000000	35174000000	38021000000	46739000000	36737000000
1468		PDIA3	1	8	1	8	8	1	1	51.2	13.519	123	1.0418	1.1483	0.80386	0.9037	10403000000	2040500000	2373500000	3173000000	2816400000
3469	COP9 signalosome complex subunit 2	COPS2	6	20	20	17	17	17	17	51.2	51.596	443	1.0297	1.1481	1.1132	1.2814	9742700000	2892100000	3077500000	1758000000	2015200000
4961	Ras-related protein Rab-43	RAB43	3	9	9	7	8	7	8	52.8	23.339	212	0.99025	1.1481	0.9477	1.0986	1879200000	389140000	427890000	543460000	518760000
2332	3(2),5-bisphosphate nucleotidase 1	BPNT1	9	11	11	8	7	8	7	50.6	33.392	308	1.0262	1.1479	0.8782	0.99547	1337500000	361010000	375660000	352350000	248500000
4682	Rapamycin-insensitive companion of mTOR	RICTOR	4	14	14	10	11	10	11	11.7	192.22	1708	0.95326	1.1479	1.003	1.036	1400600000	336040000	344340000	373910000	346320000
5754	DDRGK domain-containing protein 1	DDRGK1	3	10	10	10	10	10	10	46.5	35.61	314	1.0241	1.1479	0.65483	0.77281	14956000000	4003600000	4110500000	4019400000	2822300000
1759	Coatomer subunit epsilon	COPE	5	15	15	15	14	15	14	70.8	34.482	308	1.0281	1.1478	0.59852	0.6888	17554000000	4877900000	4407000000	5271200000	2997500000
5888	Ran-binding protein 9	RANBP9	3	6	5	3	6	3	5	11	77.846	729	1.0015	1.1477	1.2053	1.3371	499110000	130010000	126410000	131570000	111110000
782	DNA-directed RNA polymerase;DNA-directed RNA polymerase II subunit RPB2	POLR2B	4	45	45	38	38	38	38	40.5	133.06	1167	0.96913	1.1476	0.7815	0.82042	10187000000	2858500000	2702400000	2418800000	2207800000
1042	Kinesin light chain 1	KLC1	22	16	10	14	15	9	10	26.8	83.694	732	1.0831	1.1475	0.69235	0.77266	1433400000	325830000	356430000	438310000	312810000
4857	Centromere protein V	CENPV	4	8	8	8	7	8	7	54	29.73	272	1.0287	1.1473	0.88958	0.97773	7725200000	2111700000	2001500000	1855100000	1756900000
3290	H(+)/Cl(-) exchange transporter 3	CLCN3	14	3	2	2	3	2	2	4	88.463	791	0.98107	1.1473	1.2979	1.4154	309770000	72799000	59538000	89875000	87558000
3629	28S ribosomal protein S21, mitochondrial	MRPS21	1	4	4	4	4	4	4	47.1	10.688	87	1.0325	1.1472	0.91866	1.0262	4097700000	1010600000	1078600000	1035900000	972530000
6077	Uncharacterized protein C11orf84	C11orf84	3	8	8	7	6	7	6	37	41.036	381	1.0238	1.1472	1.2219	1.3583	1414800000	294450000	267520000	299020000	553820000
3820	SWI/SNF-related matrix-associated actin-dependent regulator of chromatin subfamily B member 1	SMARCB1	7	21	1	20	19	1	1	74.3	44.141	385	1.0242	1.1472	1.0891	1.2485	368730000	102820000	76136000	92915000	96858000
4377	Transmembrane protein 177	TMEM177	1	3	3	2	3	2	3	9.6	33.76	311	1.0526	1.147	1.0407	1.1429	304760000	56138000	66643000	87567000	94409000
5285	THO complex subunit 2	THOC2	9	55	47	48	47	43	40	40.9	182.77	1593	0.97033	1.147	0.99345	1.0221	21942000000	6537900000	6272300000	4539800000	4592200000
2863	Adenylate kinase 4, mitochondrial	AK4	2	9	9	8	4	8	4	52	25.268	223	0.97288	1.147	0.35672	0.39879	612910000	246500000	230680000	93230000	42507000
2700	Calpain-2 catalytic subunit	CAPN2	3	30	30	23	26	23	26	55	79.994	700	1.0156	1.1469	0.80882	0.92582	7109000000	1872500000	1911300000	1820700000	1504500000
4751	Protein FRA10AC1	FRA10AC1	5	7	7	5	6	5	6	24.1	37.548	315	0.934	1.1468	0.97721	1.172	1099500000	285020000	316490000	251480000	246560000
2034	28S ribosomal protein S14, mitochondrial	MRPS14	1	3	3	3	3	3	3	28.9	15.139	128	1.0192	1.1467	0.83758	0.96863	6316700000	1605900000	1694300000	1599900000	1416700000
2433	Integrin beta-1	ITGB1	16	27	27	26	25	26	25	34.3	88.414	798	1.0157	1.1466	0.68383	0.74624	56589000000	13959000000	15278000000	15708000000	11643000000
6937	COP9 signalosome complex subunit 7a	COPS7A	9	10	10	9	7	9	7	48	30.276	275	1.0465	1.1465	1.2725	1.4085	2905300000	836270000	822050000	610300000	636650000
2587	Collagen alpha-2(VI) chain	COL6A2	4	9	9	6	9	6	9	10.5	108.58	1019	0.98518	1.1464	0.96635	1.0097	1178000000	227220000	244330000	347700000	358720000
1179	DnaJ homolog subfamily A member 4	DNAJA4	8	2	2	2	2	2	2	9.1	24.377	219	1.0113	1.1462	0.73632	0.79958	3235900000	634370000	710090000	1072000000	819430000
2304	Bromodomain-containing protein 1	BRD1	3	7	6	5	6	4	5	6.3	119.52	1058	1.0104	1.1458	0.96307	1.0602	284900000	63049000	58582000	76146000	87122000
4120	Protein disulfide-isomerase A6	PDIA6	5	18	18	17	17	17	17	50.3	47.837	437	0.98255	1.1457	0.60991	0.69593	72198000000	17469000000	19107000000	21380000000	14243000000
2142	Nuclear pore complex protein Nup155	NUP155	4	59	59	57	54	57	54	54.4	155.2	1391	0.96459	1.1455	0.85809	0.89708	70235000000	19682000000	18912000000	16689000000	14952000000
828	MLN64 N-terminal domain homolog	STARD3NL	6	2	2	2	2	2	2	11.7	23.505	206	1.0642	1.1453	0.60278	0.67361	512990000	105020000	125880000	170740000	111350000
5468	Nicastrin	NCSTN	7	16	16	15	13	15	13	28.7	76.743	689	1.0253	1.1452	0.75346	0.82239	12505000000	3076700000	3672700000	3192700000	2563200000
1682	Syntaxin-binding protein 3	STXBP3	1	19	18	17	18	16	17	36	67.764	592	1.032	1.1452	0.83825	0.92992	6348400000	1652700000	1590200000	1719100000	1386400000
5099	Solute carrier family 35 member F6	SLC35F6	2	3	3	2	3	2	3	7	40.214	371	0.94877	1.1452	0.68245	0.83109	2578400000	558120000	590910000	785080000	644320000
6783	Dipeptidyl peptidase 3	DPP3	10	16	16	16	10	16	10	34.3	82.588	737	1.0266	1.1449	0.8905	0.98534	3034700000	915450000	924010000	617940000	577300000
4224	Ras-related protein Rab-11B;Ras-related protein Rab-11A	RAB11B;RAB11A	11	14	14	13	14	13	14	61.5	24.488	218	1.0017	1.1449	0.97228	1.0945	62134000000	14893000000	15315000000	15658000000	16267000000
4313	Prolyl 3-hydroxylase 1	LEPRE1	6	16	16	11	14	11	14	30.1	78.921	697	1.0292	1.1442	0.96485	1.0723	5102200000	1342400000	1386000000	1192600000	1181100000
5042	Transmembrane protein 192	TMEM192	3	6	6	5	5	5	5	25.8	30.549	267	1.0152	1.1441	0.72966	0.81589	2340100000	544290000	587510000	685800000	522450000
2997	Glycogen debranching enzyme;4-alpha-glucanotransferase;Amylo-alpha-1,6-glucosidase	AGL	3	8	8	6	7	6	7	5.6	172.62	1515	0.9602	1.144	0.68043	0.70215	154360000	31314000	30950000	46748000	45351000
2469	Tyrosine-protein kinase Lyn	LYN	3	15	13	14	12	12	11	38.3	56.033	491	1.0056	1.1437	0.98825	1.103	2220000000	630260000	597760000	507880000	484120000
5251	Zinc transporter 7	SLC30A7	2	7	7	6	6	6	6	23.1	41.625	376	1.0237	1.1435	0.57574	0.63265	6453500000	1767700000	1629100000	1835200000	1221500000
3744	2-5A-dependent ribonuclease	RNASEL	2	8	7	5	7	4	6	12.1	83.532	741	1.0507	1.1433	0.49096	0.55062	290660000	47624000	61246000	110040000	71752000
1848	NADH dehydrogenase [ubiquinone] 1 alpha subcomplex subunit 1	NDUFA1	1	1	1	1	1	1	1	18.6	8.0723	70	1.0185	1.1431	0.80692	0.90971	218150000	34648000	35994000	80806000	66698000
2509	SPARC	SPARC	3	7	7	6	5	6	5	32	34.632	303	1.0216	1.1429	0.74685	0.85414	1560400000	312970000	403250000	425730000	418430000
465	Coiled-coil domain-containing protein 9	CCDC9	5	5	5	2	5	2	5	12.9	65.306	587	1.0262	1.1429	0.84067	0.98183	506040000	87950000	94201000	175750000	148130000
4942	COMM domain-containing protein 2	COMMD2	4	8	8	5	5	5	5	52.8	22.745	199	0.90022	1.1428	1.3835	1.5674	1086700000	230920000	224970000	249540000	381260000
5960	ATP synthase subunit s, mitochondrial	ATP5S	5	6	6	4	5	4	5	27	24.866	215	1.0228	1.1427	0.52854	0.6139	1261400000	418430000	485230000	236530000	121220000
2904	Myristoylated alanine-rich C-kinase substrate	MARCKS	1	12	12	10	11	10	11	50.6	31.554	332	0.9598	1.1426	0.70444	0.85159	12535000000	3312700000	3213900000	3393600000	2614800000
3024	V-type proton ATPase subunit E 1	ATP6V1E1	5	12	12	10	10	10	10	54	26.145	226	1.0003	1.1426	0.77052	0.88893	4685900000	1201400000	1249200000	1256100000	979130000
3491	Transforming growth factor beta-2;Latency-associated peptide	TGFB2	2	6	6	5	5	5	5	18.1	47.747	414	1.0675	1.1426	0.99232	1.0915	539480000	105320000	136450000	145740000	151980000
121	Inositol hexakisphosphate and diphosphoinositol-pentakisphosphate kinase 2	PPIP5K2	8	11	5	7	10	4	4	11	144.36	1278	1.0145	1.1424	1.0543	1.1198	372190000	95117000	101910000	86922000	88233000
7064	Probable ergosterol biosynthetic protein 28	C14orf1	1	5	5	3	5	3	5	39.3	15.864	140	1.0125	1.1424	0.97216	1.1108	3958800000	647770000	684620000	1348200000	1278200000
1109	Puromycin-sensitive aminopeptidase	NPEPPS	15	38	38	38	34	38	34	51.3	102.99	915	1.0047	1.1423	0.79676	0.87223	14616000000	4184400000	3937900000	3417400000	3075900000
5421	Fatty acyl-CoA reductase 1	FAR1	3	17	17	17	13	17	13	39	59.356	515	0.98503	1.1418	0.73964	0.83129	5076600000	1328400000	1421100000	1326400000	1000700000
715	Synaptogyrin-1	SYNGR1	6	2	2	2	2	2	2	14.2	18.465	169	1.0305	1.1417	0.80526	0.91241	1076000000	202200000	232340000	341460000	299950000
4278	Deoxyguanosine kinase, mitochondrial	DGUOK	5	4	4	4	3	4	3	22.7	32.055	277	0.98545	1.1416	0.36315	0.43662	1207400000	512540000	308470000	277050000	109320000
5953	Septin-5	SEPT5	9	12	12	11	8	11	8	37.4	42.777	369	1.0053	1.1413	1.0635	1.2209	2390800000	833870000	677100000	536060000	343800000
2943	Carbamoyl-phosphate synthase [ammonia], mitochondrial	CPS1	5	9	7	8	6	6	4	7.2	164.94	1500	0.97661	1.1413	0.31606	0.33289	328320000	96400000	101760000	96378000	33780000
3900	Interferon-induced protein with tetratricopeptide repeats 5	IFIT5	2	12	12	11	9	11	9	30.9	55.846	482	1.0357	1.1412	0.89502	1.0405	2649300000	756950000	795800000	535860000	560700000
5210	ATPase family AAA domain-containing protein 1	ATAD1	2	16	16	12	16	12	16	54.3	40.744	361	1.0245	1.1409	0.74162	0.84184	13546000000	2900600000	2938000000	4417300000	3289900000
803	Translocon-associated protein subunit gamma	SSR3	3	1	1	1	1	1	1	8	20.161	174	1.0127	1.1409	0.81457	0.92422	4642500000	1095700000	1256200000	1170500000	1120200000
333	HLA class I histocompatibility antigen, A-1 alpha chain;HLA class I histocompatibility antigen, A-36 alpha chain	HLA-A	7	24	5	22	24	5	5	62.3	41.373	371	0.97995	1.1406	0.82309	0.9865	7240700000	2207300000	2224800000	1524400000	1284300000
2797	Cytochrome b-c1 complex subunit 2, mitochondrial	UQCRC2	7	22	22	22	20	22	20	64.9	48.442	453	1.0088	1.1406	0.88713	0.99583	101720000000	22290000000	24809000000	25311000000	29312000000
3499	14-3-3 protein gamma;14-3-3 protein gamma, N-terminally processed	YWHAG	1	19	13	18	15	13	11	78.5	28.302	247	0.97358	1.1402	0.85182	0.95694	38338000000	11035000000	11121000000	8477600000	7703700000
6940	CAP-Gly domain-containing linker protein 2	CLIP2	3	11	11	8	8	8	8	13	115.84	1046	1.0046	1.1402	0.94781	1.0487	701030000	134470000	284170000	135060000	147320000
1311	Zinc finger protein 512	ZNF512	4	15	15	12	15	12	15	37.6	64.594	566	1.0172	1.14	0.88998	0.98014	2183400000	541520000	463630000	625590000	552640000
3276	Isocitrate dehydrogenase [NAD] subunit gamma, mitochondrial	IDH3G	7	14	14	12	14	12	14	49.9	42.794	393	1.0239	1.1399	0.63283	0.71426	8665900000	2359300000	2471000000	2326200000	1509300000
5717	Vacuole membrane protein 1	VMP1	9	5	5	4	4	4	4	26.8	46.237	406	0.99713	1.1398	0.61693	0.73453	2449000000	526160000	713840000	724520000	484470000
6206	Oxysterol-binding protein-related protein 8;Oxysterol-binding protein	OSBPL8	9	27	24	26	26	23	23	44.2	101.19	889	1.0065	1.1395	0.81146	0.9088	10862000000	3018400000	2827300000	2806100000	2209900000
5685	Coiled-coil domain-containing protein 51	CCDC51	4	17	17	14	15	14	15	48.4	45.811	411	0.99999	1.1394	0.89929	1.0439	5624900000	1322400000	1309700000	1569200000	1423700000
4929	Chromodomain-helicase-DNA-binding protein 1-like	CHD1L	10	18	18	16	15	16	15	22.7	101	897	0.95964	1.1394	1.285	1.4001	1862600000	478230000	398400000	387770000	598190000
5578	Coiled-coil domain-containing protein 47	CCDC47	2	24	11	24	23	11	10	48.7	55.873	483	0.97532	1.1393	0.74155	0.87219	16973000000	4676500000	4831500000	4158900000	3305600000
2166	Dysferlin	DYSF	15	34	33	31	28	30	27	22.4	236	2067	0.93495	1.1391	0.81364	0.85358	2288900000	582140000	567300000	603760000	535750000
1852	Serine palmitoyltransferase 2	SPTLC2	2	23	23	22	17	22	17	56.2	62.924	562	1.0161	1.139	0.53	0.59925	8924400000	2512700000	2815700000	2319900000	1276000000
5924	Sialidase-1	NEU1	2	10	10	9	8	9	8	27.7	45.467	415	1.0271	1.1389	0.79148	0.89858	2466200000	556450000	583680000	729350000	596740000
2976	DNA replication licensing factor MCM5	MCM5	5	47	47	42	42	42	42	66.5	82.285	734	0.96359	1.1386	1.2438	1.436	50465000000	12303000000	12653000000	11046000000	14464000000
2192	ATP-dependent DNA helicase Q5	RECQL5	10	18	18	11	11	11	11	22.6	108.86	991	1.0207	1.1386	0.81679	0.88417	1296400000	316480000	304160000	341620000	334180000
1851	Serine palmitoyltransferase 1	SPTLC1	5	19	19	19	18	19	18	53.1	52.743	473	1.0367	1.1385	0.69991	0.79366	14852000000	3944200000	3867200000	4090800000	2949400000
3161	Prolyl endopeptidase	PREP	1	9	9	7	7	7	7	17	80.699	710	1.0083	1.1384	1.2065	1.4283	726940000	201210000	166710000	193280000	165750000
2180	Glutaredoxin-3	GLRX3	1	16	16	13	14	13	14	53.1	37.432	335	0.98137	1.1382	0.74166	0.83274	20495000000	4108400000	4231400000	6719400000	5435400000
3528	DNA-directed RNA polymerase II subunit RPB7	POLR2G	4	9	9	8	7	8	7	68.6	19.294	172	0.96475	1.1382	0.70572	0.82331	2150400000	536020000	542770000	624200000	447430000
2546	Thioredoxin	TXN	2	9	9	8	8	8	8	65.7	11.737	105	0.95309	1.1381	0.85715	0.99753	33885000000	6850200000	7196200000	9233900000	10604000000
2451	Epoxide hydrolase 1	EPHX1	3	21	21	15	19	15	19	59.1	52.948	455	1.0081	1.1379	0.88857	1.0034	10847000000	2888200000	2791000000	2775800000	2392000000
540			1	7	2	7	6	2	2	34.1	23.499	223	0.98942	1.1377	0.93375	1.1038	252680000	70062000	74007000	54991000	53618000
4977	Phospholipase D3	PLD3	4	7	7	5	6	5	6	15.7	54.705	490	1.0459	1.1374	1.0934	1.2039	588540000	142600000	128570000	141180000	176190000
1664	ER membrane protein complex subunit 10	EMC10	3	4	4	3	4	3	4	10	38.975	371	1.0326	1.1371	0.79467	0.90242	1424800000	311230000	340320000	353460000	419770000
2530	Trafficking protein particle complex subunit 2 protein TRAPPC2P1;Trafficking protein particle complex subunit 2	TRAPPC2P1;TRAPPC2	4	3	3	3	3	3	3	24.3	16.445	140	0.99462	1.137	0.92215	1.0654	642130000	170400000	151030000	166510000	154190000
1901	Transforming growth factor beta-1-induced transcript 1 protein	TGFB1I1	4	6	6	6	6	6	6	12.8	47.941	444	1.0015	1.1367	0.81008	0.97365	606690000	122700000	154530000	163850000	165610000
7353	Signal recognition particle receptor subunit beta	SRPRB	3	15	15	15	15	15	15	62.7	29.702	271	1.0038	1.1367	0.7326	0.81196	39750000000	9232200000	9602000000	11676000000	9240100000
6935	Peflin	PEF1	1	7	7	7	6	7	6	35.2	30.381	284	0.99847	1.1367	0.93889	1.0757	7065700000	1731100000	1725900000	1837600000	1771000000
3619	Interferon-induced 35 kDa protein	IFI35	2	9	9	6	9	6	9	39.5	31.546	286	1.0094	1.1364	1.0023	1.149	1948200000	454320000	560700000	442180000	491040000
578	Proteasome subunit beta type;Proteasome subunit beta type-9	PSMB9	8	6	6	6	5	6	5	37.8	20.96	196	1.0355	1.1363	1.212	1.3669	3063900000	920150000	640400000	828910000	674440000
3034	Signal recognition particle 14 kDa protein	SRP14	2	9	9	9	8	9	8	44.9	14.57	136	1.0144	1.1363	0.93564	1.053	58552000000	10085000000	14240000000	14352000000	19875000000
1386	Trifunctional enzyme subunit alpha, mitochondrial;Long-chain enoyl-CoA hydratase;Long chain 3-hydroxyacyl-CoA dehydrogenase	HADHA	6	43	43	42	41	42	41	64.6	86.371	792	1.028	1.1362	0.77044	0.87543	138660000000	32553000000	34622000000	39667000000	31813000000
1508	Epsin-2	EPN2	14	5	5	4	5	4	5	13.5	61.551	577	0.93348	1.136	1.2376	1.3843	885570000	128960000	128160000	278940000	349500000
6295	Protein ITFG3	ITFG3	14	9	9	9	7	9	7	26.3	59.659	552	0.98465	1.1359	0.7624	0.84731	1486300000	441040000	313370000	370600000	361320000
1165	V-type proton ATPase subunit d 1	ATP6V0D1	7	12	12	11	11	11	11	38.3	44.659	392	1.0125	1.1357	0.79056	0.88999	10600000000	2572500000	2672400000	3051100000	2304300000
3830	Chromodomain-helicase-DNA-binding protein 3	CHD3	8	41	20	36	38	16	18	23.8	226.59	2000	0.95336	1.1356	1.0629	1.0887	1751300000	486120000	473660000	381840000	409700000
6522	Magnesium transporter MRS2 homolog, mitochondrial	MRS2	4	6	6	5	4	5	4	17.2	46.491	408	1.0221	1.1354	0.94403	1.0688	541160000	150250000	161830000	121000000	108090000
2468	Cytochrome b-c1 complex subunit 6, mitochondrial	UQCRH	2	4	4	4	3	4	3	67	10.739	91	0.97392	1.1354	1.0194	1.1721	3253400000	658270000	638930000	970650000	985590000
7264	Transmembrane emp24 domain-containing protein 5	TMED5	4	7	7	6	7	6	7	34.9	26.005	229	0.94448	1.135	0.69436	0.79287	11577000000	2660300000	2612200000	3818600000	2485500000
1879	Transcription factor MafG	MAFG	2	7	5	4	6	2	5	54.3	17.849	162	1.0038	1.1348	0.61095	0.71828	766560000	95581000	109700000	296050000	265220000
6062	Acidic leucine-rich nuclear phosphoprotein 32 family member E	ANP32E	7	7	7	7	6	7	6	39.9	30.692	268	1.0224	1.1347	0.83699	0.94018	8719100000	2333100000	2276900000	2231600000	1877500000
525	Translocon-associated protein subunit alpha	SSR1	9	7	7	7	6	7	6	30.6	32.449	288	0.98532	1.1342	0.818	0.90788	23529000000	5844300000	6543700000	5936200000	5205100000
5156	ADP-ribosylation factor GTPase-activating protein 1	ARFGAP1	13	8	8	7	7	7	7	20.9	44.667	406	0.98582	1.1342	0.82305	0.93026	1768800000	494600000	543790000	413170000	317230000
4764	Cytochrome c oxidase assembly protein COX15 homolog	COX15	3	11	11	10	10	10	10	35.1	43.835	388	1.0502	1.1341	0.88849	0.99206	5105600000	1099500000	1100400000	1532800000	1373000000
5175	Uncharacterized protein C12orf29	C12orf29	2	4	4	3	3	3	3	16.2	34.723	302	1.0264	1.134	0.48904	0.55797	6401700000	1971500000	1747800000	1560200000	1122200000
5202	Prenylcysteine oxidase-like	PCYOX1L	3	6	6	6	4	6	4	18.8	54.646	494	1.0292	1.1335	0.76065	0.84938	973110000	268930000	367990000	202270000	133920000
953	Epsin-3	EPN3	8	2	1	2	2	1	1	20.4	12.473	108	1.0234	1.1335	0.87007	1.0083	500670000	158960000	173140000	83016000	85556000
5881	Pecanex-like protein 1	PCNX	5	3	3	2	2	2	2	1.3	246.97	2230	0.96302	1.1334	1.0199	1.0841	102670000	12880000	9166600	42142000	38482000
6838	Thymocyte nuclear protein 1	THYN1	2	12	12	12	12	12	12	54.2	25.697	225	1.01	1.133	0.84654	0.99135	5774800000	1543900000	1478000000	1502000000	1250800000
341	Occludin	OCLN	7	10	10	10	9	10	9	29.1	59.129	522	0.96833	1.133	0.5672	0.66048	2056400000	620330000	513190000	537530000	385360000
4890	Out at first protein homolog	OAF	2	3	3	2	3	2	3	13.6	30.688	273	1.0239	1.1325	0.64261	0.70174	199250000	31934000	33785000	81483000	52052000
5597	Mitochondrial calcium uniporter regulator 1	MCUR1	2	8	8	5	7	5	7	22.8	39.694	359	0.96532	1.1325	0.88048	1.0376	1788200000	151100000	151820000	771580000	713750000
6078	Transmembrane protein 70, mitochondrial	TMEM70	4	7	7	5	7	5	7	38.5	28.969	260	0.99802	1.1322	0.84036	0.99361	10351000000	2372300000	2338200000	2944900000	2695400000
2554	Laminin subunit gamma-1	LAMC1	3	41	41	35	32	35	32	32.3	177.6	1609	0.96528	1.1321	0.68584	0.70665	9511000000	2748900000	2615600000	2367700000	1778800000
5173	G patch domain-containing protein 11	GPATCH11	2	5	5	5	3	5	3	17.2	33.277	285	1.0503	1.1318	0.9512	1.0414	818510000	257080000	253670000	152510000	155260000
3862	TNF receptor-associated factor 1	TRAF1	2	5	5	4	3	4	3	22.8	33.296	294	1.0144	1.1317	0.49275	0.56511	175320000	51414000	58785000	40317000	24801000
6730	SAFB-like transcription modulator	SLTM	13	23	22	21	20	20	20	21.5	117.15	1034	0.901	1.1316	1.0949	1.1517	6528900000	1674300000	1667200000	1545300000	1642100000
5308	NEDD8-activating enzyme E1 catalytic subunit	UBA3	4	12	12	10	6	10	6	36.9	51.852	463	0.99948	1.1315	0.80586	0.91413	1536300000	613440000	447300000	262040000	213480000
6116	Transmembrane emp24 domain-containing protein 9	TMED9	1	13	12	12	13	11	12	45.5	27.277	235	0.95991	1.1314	0.75491	0.84194	26865000000	6854800000	6114900000	8169500000	5726100000
1628	Eukaryotic translation initiation factor 1	EIF1	3	11	4	11	11	4	4	72.7	13.607	121	0.97547	1.1313	0.82613	0.97908	10339000000	2452200000	2427600000	2938700000	2520800000
7125	Nucleolar protein 7	NOL7	3	6	6	4	5	4	5	19.1	29.426	257	1.0065	1.1312	0.92386	1.0764	1262500000	170990000	213690000	443440000	434350000
4925	Liprin-beta-1	PPFIBP1	16	9	9	7	6	7	6	11.1	110.3	980	1.0375	1.1311	0.99967	1.0869	887030000	223390000	262250000	255960000	145430000
7024	DNA helicase MCM8	MCM8	4	6	6	4	5	4	5	11	91.782	824	0.99497	1.1311	1.3799	1.5404	257750000	79201000	67485000	49304000	61764000
4303	WD40 repeat-containing protein SMU1;WD40 repeat-containing protein SMU1, N-terminally processed	SMU1	2	20	20	20	18	20	18	51.5	57.543	513	1.0266	1.1309	0.92635	1.004	21108000000	5014800000	5291800000	5510200000	5291700000
3625	28S ribosomal protein S5, mitochondrial	MRPS5	2	25	25	23	23	23	23	53.5	48.006	430	0.98771	1.1306	0.9005	1.0176	19344000000	4632800000	4098800000	5567600000	5044300000
2432	Lupus La protein	SSB	4	33	33	28	32	28	32	58.1	46.836	408	0.96827	1.1306	0.79581	0.90207	29555000000	7365200000	8454400000	7143300000	6591700000
4805	Zinc finger CCCH-type antiviral protein 1	ZC3HAV1	2	41	1	32	40	1	1	55.1	101.43	902	1.0295	1.1304	0.63726	0.70564	936720000	255110000	245870000	238190000	197550000
6708	Integrator complex subunit 10	INTS10	8	23	23	17	22	17	22	40.7	82.235	710	1.0054	1.1304	0.98217	1.1329	3419700000	730190000	738060000	1040200000	911160000
5367	Leucine-rich repeat-containing protein 15	LRRC15	2	3	3	2	3	2	3	6.7	64.365	581	1.0201	1.1301	0.69372	0.77835	118980000	23444000	31630000	44113000	19788000
394	Aminoacylase-1	ABHD14A-ACY1;ACY1	11	6	6	5	2	5	2	22.3	42.179	373	1.0117	1.1301	0.9057	1.004	224490000	54005000	51864000	67324000	51298000
3821	SWI/SNF-related matrix-associated actin-dependent regulator of chromatin subfamily B member 1	SMARCB1	5	21	1	20	19	1	1	77.7	43.158	376	1.0129	1.13	1.2742	1.4498	529280000	149190000	157890000	97643000	124550000
2996	Fibrillin-1	FBN1	4	22	20	19	21	17	19	8	312.3	2871	0.94129	1.1296	1.1111	1.1059	1882600000	481070000	455350000	450120000	496070000
1643		SLC35A4	1	7	7	6	7	6	7	63.1	11.133	103	0.98792	1.1292	0.85773	0.98224	7126700000	993560000	1828100000	1590300000	2714700000
4078	Nucleolar and coiled-body phosphoprotein 1	NOLC1	2	27	1	21	24	1	1	30.7	73.744	700	1.0114	1.1292	0.98474	1.0565	646200000	166150000	202010000	131720000	146320000
554	Inositol 1,4,5-trisphosphate receptor type 1	ITPR1	25	26	14	21	22	11	13	9.8	312.29	2744	0.93253	1.1291	0.96735	0.96813	628390000	164420000	150020000	169700000	144230000
699	Protein transport protein Sec61 subunit alpha isoform 1	SEC61A1	6	13	7	13	13	7	7	35.5	52.949	482	1.0208	1.129	0.74769	0.81882	45262000000	9809200000	9903300000	13536000000	12013000000
263	Leucine-rich repeat-containing protein 41	LRRC41	7	16	16	14	15	14	15	27.8	86.238	790	1.0039	1.1289	0.9658	1.0735	3303800000	807250000	811490000	887730000	797360000
1704	Matrilin-2	MATN2	7	3	3	2	3	2	3	4.9	102.23	915	0.95999	1.1289	1.3597	1.5243	171930000	41280000	37019000	38471000	55156000
1286	NADH dehydrogenase [ubiquinone] flavoprotein 1, mitochondrial	NDUFV1	13	24	24	24	23	24	23	63.5	50.054	457	0.99467	1.1288	0.8756	1.018	34740000000	8817300000	7699500000	9724900000	8498400000
7003	NADH dehydrogenase [ubiquinone] 1 alpha subcomplex subunit 12	NDUFA12	6	12	12	12	12	12	12	80.7	17.114	145	0.93893	1.1286	0.98242	1.118	12500000000	2815400000	2744300000	3581600000	3358700000
3907	Phospholipase D1	PLD1	6	6	6	5	3	5	3	8.1	119.69	1036	1.0031	1.1283	1.194	1.3329	373300000	101810000	154960000	47640000	68893000
549	Methylmalonic aciduria type A protein, mitochondrial	MMAA	5	7	7	4	6	4	6	24.2	44.22	396	1.0037	1.1282	0.74216	0.82771	381100000	90853000	90142000	116840000	83270000
1406	Acidic leucine-rich nuclear phosphoprotein 32 family member A	ANP32A	5	12	9	12	9	9	6	69.5	19.997	177	0.947	1.1282	0.86461	0.97574	15870000000	4804200000	4744900000	3344600000	2976700000
5287	Chaperone activity of bc1 complex-like, mitochondrial	ADCK3	4	6	6	5	3	5	3	12.8	66.626	595	1.0128	1.1282	0.78236	0.85873	498770000	147130000	133110000	108220000	110300000
2916	UMP-CMP kinase	CMPK1	4	12	12	10	12	10	12	62.2	22.222	196	1.0038	1.128	0.81386	0.93199	3546800000	908920000	941180000	918570000	778140000
4902	Fermitin family homolog 3	FERMT3	5	23	23	15	20	15	20	48	75.429	663	1.0219	1.1278	0.82946	0.94364	3162800000	738090000	722810000	910710000	791220000
6486	Plasminogen receptor (KT)	PLGRKT	1	7	7	5	7	5	7	40.8	17.201	147	0.98101	1.1273	0.95443	1.0981	6147800000	1158400000	1141800000	2004300000	1843200000
1748	Lipid phosphate phosphohydrolase 1	PPAP2A	2	3	3	2	2	2	2	15.8	32.156	284	1.0008	1.1272	1.0387	1.197	587870000	161650000	144920000	140910000	140380000
2421	ADP/ATP translocase 2;ADP/ATP translocase 2, N-terminally processed	SLC25A5	1	30	12	28	30	11	12	68.5	32.852	298	0.97766	1.1271	0.97894	1.0947	72529000000	19462000000	20023000000	15833000000	17212000000
6833	MAGUK p55 subfamily member 6	MPP6	5	25	23	22	20	20	18	49.1	61.116	540	1.0332	1.1271	0.87773	1.0037	9376300000	2548300000	2618700000	2255400000	1953900000
2145	Cartilage-associated protein	CRTAP	2	16	15	15	15	14	14	46.6	46.561	401	1.0089	1.1269	0.975	1.1157	4885800000	1162800000	1239100000	1230500000	1253400000
4370	Nucleoporin GLE1	GLE1	2	17	17	13	15	13	15	31.9	79.835	698	1.0045	1.1269	0.89798	1.0531	3630600000	738820000	1098200000	841710000	951900000
5978	Protein NipSnap homolog 1	NIPSNAP1	4	16	15	16	14	15	13	65.5	33.31	284	1.0099	1.1268	0.76602	0.88891	12162000000	3425900000	3450000000	2930000000	2356600000
4300	GDP-Man:Man(3)GlcNAc(2)-PP-Dol alpha-1,2-mannosyltransferase	ALG11	2	6	6	5	4	5	4	16.5	55.65	492	1.0051	1.1268	0.53686	0.60621	702420000	166840000	222560000	199550000	113470000
4026	UDP-glucose 4-epimerase	GALE	6	7	7	6	7	6	7	41.4	25.03	227	1.0084	1.1267	1.2606	1.4286	1209100000	313590000	290510000	267500000	337490000
5624	Phosphatidate cytidylyltransferase, mitochondrial	TAMM41	7	15	15	14	13	14	13	49.6	38.078	337	0.99109	1.1266	0.93599	1.0582	4994000000	1268300000	1229200000	1275400000	1221200000
5772	THO complex subunit 3	THOC3	5	14	14	13	12	13	12	58.1	38.771	351	1.0079	1.1266	1.077	1.194	4772400000	1145400000	1118400000	1264500000	1244100000
5239	Zinc finger protein 740	ZNF740	1	3	3	3	2	3	2	16.6	21.857	193	0.96471	1.1266	0.97413	1.1568	121280000	22989000	31559000	30473000	36264000
5456	Immunity-related GTPase family Q protein	IRGQ	2	4	4	2	3	2	3	8.2	62.717	623	1.0012	1.1264	1.308	1.5197	123250000	42775000	37845000	22829000	19800000
2591	Nucleoprotein TPR	TPR	3	136	136	132	126	132	126	54.3	267.29	2363	0.90636	1.1263	1.2429	1.218	180610000000	48371000000	45874000000	40234000000	46128000000
104	MICOS complex subunit MIC27	APOOL	3	13	13	10	13	10	13	68.3	29.205	268	1.0024	1.1262	0.65515	0.73952	5231300000	1131400000	1162500000	1769700000	1167600000
5942	Pre-mRNA-splicing factor 18	PRPF18;LOC101928524	4	6	6	5	6	5	6	20.8	39.859	342	1.0079	1.1261	0.96171	1.0906	1479800000	352940000	371060000	398260000	357490000
6927	SUN domain-containing ossification factor	SUCO	4	9	9	5	7	5	7	9.3	139.43	1254	0.91486	1.126	0.48126	0.49674	486240000	145930000	127000000	122970000	90351000
2760	Atrial natriuretic peptide receptor 2	NPR2	3	6	6	6	4	6	4	8.6	111.21	995	0.95676	1.126	0.93674	1.0051	1331900000	363820000	467080000	253440000	247570000
7366	Sorting nexin-9	SNX9	3	17	17	15	14	15	14	37.8	66.591	595	1.0022	1.1259	0.81249	0.89166	5525200000	1385600000	1437000000	1434800000	1267900000
27	Thioredoxin reductase 1, cytoplasmic	TXNRD1;GML	18	25	1	22	22	1	1	59.3	60.078	548	1.0416	1.1259	0.75417	0.83985	162370000	39432000	47021000	40196000	35722000
6231	E2/E3 hybrid ubiquitin-protein ligase UBE2O	UBE2O	3	11	11	8	10	8	10	9.7	141.29	1292	1.001	1.1257	0.75552	0.82337	562060000	146770000	151660000	147070000	116560000
1949	ER lumen protein-retaining receptor 3	KDELR3	2	4	3	4	4	3	3	22.7	25.69	220	0.99049	1.1257	0.94228	1.0783	671960000	134200000	136530000	193840000	207390000
1192	Mitogen-activated protein kinase kinase kinase kinase;Mitogen-activated protein kinase kinase kinase kinase 3	MAP4K3	5	9	9	6	7	6	7	15.6	91.92	810	0.98628	1.1256	0.94406	1.0316	606100000	124410000	116710000	174080000	190910000
5760	Probable asparagine--tRNA ligase, mitochondrial	NARS2	5	15	15	14	12	14	12	46.1	54.089	477	1.0227	1.1256	0.63034	0.70502	5590800000	1673000000	1652000000	1357800000	907960000
5572	Nicalin	NCLN	8	24	24	23	24	23	24	44	62.846	562	1.0277	1.1252	0.85837	0.93276	29477000000	6848800000	7456600000	7926300000	7245300000
1089	Maestro heat-like repeat-containing protein family member 1	MROH1	7	6	6	6	5	6	5	4	180.28	1632	0.98806	1.125	0.9197	0.98763	197210000	56354000	63106000	37766000	39984000
3240	Protoporphyrinogen oxidase	PPOX	10	15	15	14	12	14	12	44	50.765	477	1.0275	1.125	0.5406	0.61448	2911100000	944570000	942700000	668260000	355550000
3494	DDB1- and CUL4-associated factor 7	DCAF7	3	12	12	9	10	9	10	43.3	38.926	342	1.009	1.1249	0.88402	1.0122	3547500000	876090000	761600000	1052000000	857760000
744	Probable global transcription activator SNF2L1	SMARCA1	4	41	23	36	38	21	20	35.9	124.33	1070	1.0094	1.1248	0.97075	1.0615	5438500000	1718400000	1297900000	1215100000	1207200000
6054	COP9 signalosome complex subunit 4	COPS4	6	23	23	21	20	21	20	72.2	46.268	406	0.9959	1.1247	1.2768	1.4491	14197000000	3691800000	3715200000	3047100000	3742800000
6768	Testis-expressed sequence 10 protein	TEX10	3	36	36	34	33	34	33	48.6	103.91	913	0.98639	1.1243	0.86813	0.9432	19453000000	4866700000	5099000000	5080500000	4407000000
2886	Cytosol aminopeptidase	LAP3	4	30	30	29	26	29	26	71.3	52.771	488	1.0088	1.1243	0.57395	0.65145	27092000000	7557300000	8599500000	6591800000	4343300000
2781	Succinate dehydrogenase [ubiquinone] iron-sulfur subunit, mitochondrial	SDHB	2	15	6	13	15	5	6	46.1	31.629	280	0.99099	1.1243	0.76285	0.88844	10142000000	2168200000	2179200000	3225100000	2569100000
4841	Wings apart-like protein homolog	WAPAL	5	45	45	40	37	40	37	49.1	132.94	1190	0.93761	1.1242	1.3503	1.4032	13444000000	3986600000	3601300000	2455300000	3400600000
3833	Tumor suppressor p53-binding protein 1	TP53BP1	10	87	87	75	77	75	77	60.4	213.57	1972	0.91927	1.1241	1.172	1.1585	30401000000	7720100000	7478200000	6723900000	8479000000
1226	CAD protein;Glutamine-dependent carbamoyl-phosphate synthase;Aspartate carbamoyltransferase;Dihydroorotase	CAD	5	61	59	54	52	52	50	39.2	236.02	2162	0.95183	1.1241	0.79188	0.80154	11636000000	3750300000	3402300000	2503500000	1980000000
3731	Lactoylglutathione lyase	GLO1	2	10	10	10	10	10	10	55.6	19.043	169	0.97821	1.1241	0.94816	1.1008	14735000000	4588900000	4009300000	3164000000	2972600000
2956	Protein S100-A11;Protein S100-A11, N-terminally processed	S100A11	1	7	7	7	5	7	5	80	11.74	105	0.98138	1.124	1.2252	1.4192	21178000000	5715200000	5593700000	4259700000	5609300000
1549	Luc7-like protein 3	LUC7L3	10	18	18	16	16	16	16	31.5	58.22	489	0.99761	1.124	1.0895	1.2488	14182000000	3588300000	3773300000	3146300000	3674300000
3524	Small nuclear ribonucleoprotein Sm D3	SNRPD3	3	4	4	4	4	4	4	50	13.291	120	1.0076	1.124	0.99376	1.1242	32060000000	7283100000	7845400000	8101900000	8829400000
283	Nucleoside diphosphate kinase;Nucleoside diphosphate kinase 6	NME6	8	8	8	7	6	7	6	56	16.188	141	1.0157	1.1238	0.72503	0.8221	2414700000	549530000	528300000	759720000	577130000
938	Calcineurin subunit B type 1	PPP3R1;WDR92	4	7	7	6	6	6	6	60.6	18.208	160	0.94687	1.1238	0.9801	1.1744	878580000	204790000	190460000	243140000	240190000
6816	Maspardin	SPG21	10	15	15	12	12	12	12	65.3	34.96	308	0.99827	1.1237	0.65424	0.72974	3209400000	796460000	739200000	1014900000	658920000
2038	Mitochondrial import inner membrane translocase subunit Tim17-B	TIMM17B	5	5	5	5	4	5	4	43.6	18.273	172	0.89924	1.1235	0.86931	1.0136	2497000000	642840000	534480000	693350000	626360000
5008	E3 ubiquitin-protein ligase UBR1	UBR1	4	4	4	3	4	3	4	3.1	200.21	1749	0.96718	1.1234	0.66466	0.69205	164140000	44435000	43982000	41705000	34019000
2496	Guanine nucleotide-binding protein G(k) subunit alpha	GNAI3	1	17	11	17	16	11	10	61.6	40.532	354	0.99865	1.1234	0.77611	0.87577	7374100000	1414300000	1461700000	2463900000	2034200000
2311	Heat shock 70 kDa protein 4L	HSPA4L	3	17	13	15	15	11	11	27.4	94.511	839	0.99401	1.1233	0.77992	0.84515	1741100000	294630000	528010000	374850000	543630000
5565	Ras-related protein Rab-24	RAB24	3	9	9	9	7	9	7	46.3	23.124	203	1.0016	1.1233	0.80522	0.96315	1817200000	461960000	479930000	485450000	389890000
4867	Polypeptide N-acetylgalactosaminyltransferase 10	GALNT10	5	3	3	2	3	2	3	5.5	68.991	603	1.004	1.1233	1.507	1.738	249450000	59127000	70809000	62065000	57452000
6647	NAD-dependent protein deacetylase sirtuin-3, mitochondrial	SIRT3	7	6	6	3	5	3	5	19.8	43.573	399	0.98595	1.1232	0.56572	0.647	525930000	112450000	110960000	150570000	151950000
5426	Uncharacterized protein C2orf47, mitochondrial	C2orf47	2	9	9	7	7	7	7	30.9	32.544	291	1.0041	1.1229	0.79653	0.91255	4614100000	1238000000	1330500000	1095100000	950400000
2960	Beta-arrestin-2	ARRB2;DKFZp686L0365	9	8	8	6	5	6	5	28.6	46.105	409	0.98789	1.1229	1.0346	1.1693	593310000	194590000	198820000	86361000	113550000
2655	Desmoplakin	DSP	3	8	8	7	6	7	6	3.1	331.77	2871	0.91356	1.1228	0.81195	0.87234	2744500000	725000000	708210000	734670000	576630000
1360	NADH dehydrogenase [ubiquinone] 1 beta subcomplex subunit 5, mitochondrial	NDUFB5	6	8	8	8	8	8	8	25.7	23.434	206	0.96524	1.1228	0.93048	1.1107	10453000000	2134600000	2219200000	3107900000	2991500000
2905	Guanine nucleotide-binding protein subunit alpha-11	GNA11	4	20	11	19	18	10	9	57.7	42.123	359	0.98031	1.1227	0.89757	1.0529	20372000000	4850400000	4663700000	5785500000	5072600000
772	Coiled-coil domain-containing protein 126	CCDC126	2	2	1	2	1	1	1	18.2	12.711	110	0.99844	1.1225	1.0358	1.1609	102310000	26886000	22982000	26952000	25494000
6951	Gamma-adducin	ADD3	2	4	4	3	3	3	3	6.5	75.67	674	1.0145	1.1224	1.4661	1.6471	164810000	45758000	45339000	29971000	43745000
6234	Exportin-4	XPO4	2	24	24	21	18	21	18	26.7	130.14	1151	0.97063	1.1223	1.0674	1.1994	4155300000	1250200000	949070000	1021200000	934850000
7065	Protein kinase C and casein kinase substrate in neurons protein 3	PACSIN3	7	15	15	14	15	14	15	42.2	48.486	424	0.99097	1.1218	0.93766	1.0507	9983600000	2390700000	2443500000	2886500000	2262800000
5839	Importin-9	IPO9	1	23	23	20	15	20	15	32.6	115.96	1041	0.99702	1.1218	1.1357	1.2702	5796600000	1653300000	1737400000	1195700000	1210200000
5254	F-box only protein 22	FBXO22	8	8	8	7	4	7	4	23.3	44.508	403	1.0143	1.1217	0.93956	1.0649	534090000	205930000	207320000	63568000	57266000
984	Cyclin-C	CCNC	11	9	9	5	9	5	9	36.5	33.139	282	1.0277	1.1214	0.98986	1.1019	2414300000	475760000	495780000	703470000	739280000
602	Dynein light chain Tctex-type 3	DYNLT3	3	2	2	2	2	2	2	17.8	16.979	152	1.0024	1.1214	1.169	1.3329	493660000	80185000	120200000	128100000	165170000
3755	Recombining binding protein suppressor of hairless	RBPJ	24	14	14	14	13	14	13	34.6	51.876	465	1.0175	1.1213	0.99932	1.1458	7177900000	1825400000	1926200000	1694600000	1731600000
2985	Prohibitin	PHB	1	29	3	29	24	3	3	91.9	29.804	272	0.96952	1.1213	0.9069	1.052	12456000000	3177800000	3329000000	3146300000	2802800000
2283	Formin-like protein 1	FMNL1	8	11	9	9	8	8	6	12	122.41	1104	0.93134	1.1213	0.98305	1.0252	935540000	201080000	302050000	202940000	229470000
806	Dr1-associated corepressor	DRAP1	6	6	6	5	5	5	5	35.4	23.205	212	1.0096	1.1206	0.87729	0.94394	4410200000	655550000	683910000	1651700000	1419000000
1563	Ubiquitin thioesterase OTUB1	OTUB1	7	11	11	10	9	10	9	46.7	31.44	272	0.99689	1.1206	0.98835	1.1422	4202700000	1277300000	1216000000	863080000	846340000
2771	V-type proton ATPase subunit C 1	ATP6V1C1	5	19	19	14	17	14	17	56	43.941	382	1.0009	1.1205	0.82703	0.94554	4633700000	868270000	897910000	1577500000	1290000000
712	Sororin	CDCA5	3	6	6	6	5	6	5	27	33.734	307	0.9385	1.1204	1.0642	1.1782	1468700000	392300000	350580000	370170000	355700000
5229	NAD(P)H-hydrate epimerase	APOA1BP	4	8	8	7	6	7	6	65.9	20.43	185	0.99409	1.1202	0.62472	0.68067	1969800000	456900000	520430000	604510000	388000000
4407	ER membrane protein complex subunit 4	EMC4	10	7	7	7	7	7	7	43.2	20.086	183	0.98986	1.1202	0.71989	0.823	3196500000	697380000	623350000	1058000000	817780000
4409	Probable glutamate--tRNA ligase, mitochondrial	EARS2	3	26	26	23	21	23	21	53.7	58.688	523	1.007	1.1202	0.57674	0.63163	8371900000	2290800000	2400600000	2295600000	1384900000
5094	GH3 domain-containing protein	GHDC	7	13	13	8	10	8	10	29.3	53.518	491	1.0211	1.12	0.77163	0.86161	1660900000	445490000	370010000	398350000	447040000
504	Peripheral plasma membrane protein CASK	CASK	23	17	17	13	13	13	13	23	103.16	908	0.99058	1.1199	1.0067	1.1178	3175100000	760740000	779760000	806540000	828090000
4062	Membrane-bound transcription factor site-1 protease	MBTPS1	2	6	6	3	5	3	5	7.3	117.75	1052	1.0088	1.1199	0.87221	0.97927	224200000	24154000	23324000	85093000	91633000
1677	Unconventional myosin-Ic	MYO1C	4	53	2	48	50	2	2	58.3	119.63	1044	0.96881	1.1198	1.2728	1.3209	661890000	199740000	162700000	133890000	165570000
7323	TNF receptor-associated factor 6	TRAF6	1	6	6	5	4	5	4	12.1	59.573	522	1.0212	1.1197	0.88472	0.99374	191840000	43811000	43718000	56474000	47835000
2370	Adenosine deaminase	ADA	4	9	9	7	9	7	9	36.1	40.764	363	0.95213	1.1195	0.82977	0.94202	1403600000	287910000	260570000	494540000	360570000
1889	NADH dehydrogenase [ubiquinone] iron-sulfur protein 4, mitochondrial	NDUFS4	2	5	5	4	5	4	5	31.4	20.108	175	0.99252	1.1194	0.92662	1.0644	5573200000	1234300000	1214000000	1604400000	1520500000
3462	NEDD8-conjugating enzyme Ubc12	UBE2M	3	8	8	7	6	7	6	40.4	20.9	183	0.97935	1.1192	0.91811	1.068	5460100000	1364100000	1658600000	1201300000	1236200000
188	Unconventional myosin-VI	MYO6	10	36	36	33	26	33	26	35.8	145.01	1253	0.94187	1.1192	0.84492	0.91738	4840500000	1495600000	1471700000	977000000	896110000
6845	NADH dehydrogenase [ubiquinone] 1 alpha subcomplex subunit 13	NDUFA13	7	10	10	10	10	10	10	63.2	16.698	144	0.89189	1.119	0.79472	0.93817	22561000000	4176200000	4477500000	7259500000	6647600000
5767	Up-regulated during skeletal muscle growth protein 5	USMG5	1	4	4	4	4	4	4	44.8	6.4575	58	0.99479	1.1187	1.0245	1.1644	6529200000	1344900000	1320500000	1887000000	1976800000
3344	Dipeptidyl peptidase 1;Dipeptidyl peptidase 1 exclusion domain chain;Dipeptidyl peptidase 1 heavy chain;Dipeptidyl peptidase 1 light chain	CTSC	4	14	14	14	12	14	12	34.8	51.853	463	0.98299	1.1186	0.82511	0.93622	17133000000	4637300000	5049800000	3895700000	3549800000
2882	NADH-ubiquinone oxidoreductase 75 kDa subunit, mitochondrial	NDUFS1	8	42	42	37	41	37	41	72.5	79.467	727	0.96387	1.1186	0.88265	1.0138	73400000000	16443000000	16443000000	21541000000	18974000000
7186	Peptidyl-prolyl cis-trans isomerase NIMA-interacting 4	PIN4	7	6	6	6	6	6	6	55	13.81	131	0.9928	1.1186	1.0599	1.1915	7430300000	2127200000	1471800000	1796700000	2034700000
4242	Cysteine and glycine-rich protein 2	CSRP2	3	9	9	9	6	9	6	62.2	20.954	193	0.96059	1.1185	1.0423	1.2388	7563900000	1826800000	1748300000	1860900000	2127900000
155	E3 ubiquitin-protein ligase HECTD1	HECTD1	6	27	27	20	17	20	17	13.5	289.63	2614	0.91261	1.1185	0.84662	0.85194	1484000000	383630000	324650000	449690000	326060000
6601	CTP synthase 2	CTPS2	2	10	7	9	6	6	3	20.8	65.677	586	0.9668	1.1182	0.54861	0.5993	564450000	176830000	289020000	55193000	43411000
2630	Endoplasmin	HSP90B1	7	55	53	52	49	50	47	59.2	92.468	803	0.9523	1.1182	0.50085	0.57812	106430000000	28220000000	29584000000	31142000000	17487000000
7426	Zinc fingers and homeoboxes protein 2	ZHX2	2	15	14	10	11	9	11	21.6	92.306	837	1.0027	1.1181	1.1326	1.2453	1253600000	245910000	295130000	318190000	394410000
2452	Acyl-CoA-binding protein	DBI	8	3	3	2	2	2	2	35.6	10.044	87	0.90384	1.1179	1.1624	1.3907	837620000	164310000	161260000	236240000	275810000
1957	Mitochondrial carnitine/acylcarnitine carrier protein	SLC25A20	3	11	11	9	11	9	11	44.5	32.943	301	1.0049	1.1179	0.97964	1.1022	2792000000	558730000	572890000	618540000	1041900000
2599	Xaa-Pro dipeptidase	PEPD	4	8	8	7	6	7	6	24.3	54.548	493	1.0265	1.1177	0.90268	1.0253	907710000	232270000	264020000	203810000	207620000
1400	KATNB1-like protein 1	KATNBL1	4	1	1	1	1	1	1	8.7	14.155	126	1.0312	1.1177	0.88943	0.95362	50210000	13149000	14772000	10329000	11960000
3388	Peregrin	BRPF1	4	9	7	5	7	3	6	8.9	138.18	1220	0.94817	1.1176	0.84455	0.89577	295230000	59625000	55086000	88953000	91561000
1313	Laminin subunit beta-1	LAMB1	3	47	47	41	41	41	41	27.4	200.48	1810	0.95985	1.1176	0.86808	0.88362	16430000000	4483400000	4712400000	3753900000	3480700000
687	Battenin	CLN3	27	3	3	2	3	2	3	12.8	36.841	336	1.0091	1.1174	0.65948	0.72811	549340000	160450000	160530000	135860000	92501000
4688	Sterile alpha and TIR motif-containing protein 1	SARM1	5	21	21	18	16	18	16	38	79.387	724	1.0168	1.1172	0.98226	1.0949	2811300000	810500000	720030000	652040000	628750000
1801	Cytochrome b-c1 complex subunit 8	UQCRQ	1	9	9	9	9	9	9	67.1	9.9062	82	0.97943	1.1171	0.93923	1.0775	11026000000	2306500000	2364800000	3137300000	3217200000
1946	Alpha-actinin-4	ACTN4	7	67	46	64	66	43	45	76	104.85	911	0.96796	1.117	0.71792	0.79985	69510000000	18574000000	18992000000	18308000000	13636000000
2031	Eukaryotic translation initiation factor 1b	EIF1B	1	12	5	9	12	2	5	82.3	12.823	113	0.97248	1.117	0.83862	0.95908	599850000	107780000	90220000	239030000	162830000
814	COP9 signalosome complex subunit 1	GPS1	18	16	16	16	14	16	14	41.2	53.371	471	1.017	1.1168	1.1355	1.2359	8888700000	2765000000	2648900000	1641300000	1833500000
3634	U7 snRNA-associated Sm-like protein LSm11	LSM11	1	3	3	3	3	3	3	9.4	39.499	360	1.0044	1.1168	0.74559	0.8699	228070000	66662000	66422000	47069000	47921000
5207	Estradiol 17-beta-dehydrogenase 11	HSD17B11	2	18	18	17	17	17	17	78	32.935	300	1.0047	1.1164	1.056	1.1653	20473000000	5247100000	5210500000	4849400000	5165900000
244	E3 ubiquitin-protein ligase ZFP91	ZFP91;ZFP91-CNTF	5	11	11	5	8	5	8	26.8	59.57	529	0.88134	1.116	1.08	1.3822	1451400000	330790000	271420000	425550000	423670000
5087	Zinc finger protein 687	ZNF687	4	14	14	13	10	13	10	16.3	129.53	1237	0.96225	1.1158	1.0982	1.1164	1981300000	545710000	560370000	413810000	461410000
5657	Anaphase-promoting complex subunit 16	ANAPC16	2	3	3	2	3	2	3	37.3	11.667	110	1.0024	1.1157	1.3202	1.4957	531070000	71734000	95872000	166540000	196920000
4244	snRNA-activating protein complex subunit 1	SNAPC1	1	5	5	3	5	3	5	14.4	42.994	368	0.93608	1.1157	1.1937	1.3692	517250000	68567000	56448000	212700000	179540000
5593	Leucine-rich repeat-containing protein 59	LRRC59	2	16	16	14	16	14	16	52.8	34.93	307	1.0003	1.1155	0.6665	0.74963	101000000000	25301000000	27472000000	27516000000	20715000000
3985	Cytoskeleton-associated protein 5	CKAP5	7	98	98	92	91	92	91	54.6	225.49	2032	0.94154	1.1153	0.8796	0.90407	55127000000	15880000000	15317000000	12767000000	11163000000
5819	Melanoma-associated antigen G1	NDNL2	1	17	17	14	17	14	17	56.2	34.308	304	0.98634	1.1153	0.75222	0.85657	3825000000	875420000	780210000	1238600000	930770000
1460	Grancalcin	GCA	4	3	3	2	2	2	2	19.2	16.712	146	0.98795	1.1153	0.5547	0.62058	337860000	58355000	62076000	137840000	79595000
219	Vacuolar fusion protein MON1 homolog A	MON1A	6	7	7	4	5	4	5	13.1	63.128	563	0.96588	1.1153	1.6635	1.8704	1088700000	34222000	32666000	939490000	82296000
668	Complement decay-accelerating factor	CD55	13	5	5	4	4	4	4	18.4	35.695	326	0.98685	1.1152	0.60812	0.71607	728610000	127810000	169410000	229740000	201650000
7033	Dynactin subunit 4	DCTN4	7	8	8	6	8	6	8	35	52.337	460	1.0184	1.1152	0.54554	0.60889	1840800000	474960000	373620000	672420000	319840000
5778	Vam6/Vps39-like protein	VPS39	2	18	18	15	16	15	16	25.6	100.77	875	0.93227	1.1151	0.92175	1.0036	2600100000	696670000	653660000	657100000	592660000
4641	Tetratricopeptide repeat protein 27	TTC27	2	5	5	5	3	5	3	8.1	96.631	843	0.99108	1.115	1.0043	1.1231	153550000	49864000	45786000	25532000	32369000
4405	Rab-like protein 3	RABL3	6	13	13	11	10	11	10	77.5	26.422	236	0.98291	1.1145	0.78261	0.91461	2902700000	978180000	937350000	458290000	528890000
6060	DCN1-like protein 5;DCN1-like protein	DCUN1D5	10	12	11	11	10	10	10	51.9	27.508	237	1.0029	1.1144	0.8464	0.96702	4698600000	1086800000	1216800000	1258100000	1136800000
5194	Solute carrier family 43 member 3	SLC43A3	6	4	4	4	4	4	4	9.2	54.528	491	0.99577	1.1142	0.88643	0.97613	2539700000	680080000	699410000	629620000	530580000
5561	Mitochondrial import receptor subunit TOM40B	TOMM40L	2	2	2	2	2	2	2	9.1	30.288	274	0.95328	1.1142	0.59522	0.69715	223090000	41350000	55082000	87386000	39268000
2039	PRA1 family protein 2	PRAF2	2	6	2	6	5	2	2	27	19.258	178	1.0001	1.114	0.89195	1.0103	3902300000	860170000	902450000	1081300000	1058400000
2015	Nuclear export mediator factor NEMF	NEMF	8	22	22	16	20	16	20	25.5	118.02	1034	0.9494	1.1139	0.83989	0.94168	2691600000	725740000	618840000	721320000	625740000
7193	Nuclear migration protein nudC	NUDC	3	21	21	21	15	21	15	57.7	38.242	331	0.96959	1.1138	0.87357	0.99362	24193000000	6009300000	7362600000	5636000000	5185300000
5463	Histone H1x	H1FX	1	7	7	4	7	4	7	36.2	22.487	213	0.98609	1.1138	0.91364	1.0069	12177000000	3539000000	3165400000	2653500000	2819000000
5887	ATPase WRNIP1	WRNIP1	4	14	14	8	13	8	13	28.6	69.458	640	0.98901	1.1137	0.83584	0.94518	1516000000	293650000	332030000	510470000	379820000
3461	Ras-related protein Rab-10	RAB10	5	15	13	14	14	12	12	69	22.541	200	0.97857	1.1136	0.89195	0.99258	26398000000	5817700000	6460000000	7038500000	7081400000
2565	Ras-related protein Ral-B	RALB	7	11	7	9	10	5	6	54.9	23.408	206	0.86514	1.1135	0.77583	0.93049	3402400000	828570000	797800000	947620000	828400000
2578	Alcohol dehydrogenase class-3	ADH5	5	13	13	11	10	11	10	42	39.724	374	0.9925	1.1133	1.0501	1.2068	3233400000	928900000	902330000	703260000	698920000
4856	COX assembly mitochondrial protein homolog	CMC1	2	5	5	5	4	5	4	52.8	12.49	106	0.93088	1.1132	0.92778	1.0694	2151000000	410080000	361980000	705710000	673250000
1740	Tripartite motif-containing protein 38	TRIM38	1	4	4	4	3	4	3	12	53.415	465	1.0096	1.1132	0.86412	0.93954	217280000	59836000	72446000	43652000	41343000
2931	Alpha-2-macroglobulin receptor-associated protein	LRPAP1	3	19	19	16	17	16	17	45.1	41.465	357	0.90005	1.1129	0.869	0.97945	6886800000	1553700000	1662400000	1975800000	1694900000
6412	Splicing factor, arginine/serine-rich 19	SCAF1	1	12	11	11	8	10	7	10.9	139.27	1312	0.95962	1.1129	1.2423	1.2623	998550000	313300000	280330000	175190000	229730000
7334	Sorting and assembly machinery component 50 homolog	SAMM50	1	24	24	23	20	23	20	60.3	51.976	469	1.0102	1.1128	0.83955	0.92036	22933000000	5826100000	5747900000	6040700000	5318600000
3434	Myotrophin	MTPN	2	6	6	6	6	6	6	75.4	12.895	118	0.96746	1.1128	0.71682	0.85909	3031700000	769360000	771600000	822990000	667760000
6755	OCIA domain-containing protein 1	OCIAD1	12	13	3	12	12	3	3	49.4	27.626	245	0.97863	1.1126	0.66182	0.74079	8519900000	2066500000	2159100000	2420500000	1873700000
56	Stromal membrane-associated protein 2	SMAP2	5	5	4	5	5	4	4	12.5	46.382	424	1.0192	1.1123	1.1636	1.3355	874080000	371290000	119710000	297040000	86029000
4916	Protein Hook homolog 3	HOOK3	3	4	4	3	4	3	4	6.7	83.125	718	1.0012	1.1123	0.76086	0.84323	245270000	47900000	47932000	77690000	71744000
829	Oxidoreductase NAD-binding domain-containing protein 1	OXNAD1	5	5	5	5	3	5	3	17	34.725	311	0.98365	1.1119	0.3343	0.3739	758280000	246040000	271820000	178100000	62334000
2001	Non-syndromic hearing impairment protein 5	DFNA5	6	9	9	8	7	8	7	21.8	54.554	496	0.99418	1.1119	1.3467	1.4719	785460000	231690000	221880000	156600000	175290000
3436	Protein transport protein Sec61 subunit gamma	SEC61G	1	2	2	2	2	2	2	36.8	7.7412	68	1.012	1.1117	0.64394	0.73289	2297500000	398750000	398640000	952580000	547490000
1964	U3 small nucleolar RNA-interacting protein 2	RRP9	1	16	16	15	14	15	14	35.4	51.84	475	0.9688	1.1116	0.73332	0.81611	6128600000	1662300000	1625100000	1654300000	1186800000
492	Ribonuclease H2 subunit B	RNASEH2B	27	9	9	8	7	8	7	44.3	30.601	273	0.91404	1.1116	1.0105	1.1578	1411700000	409140000	339830000	331300000	331460000
2812	Cofilin-1	CFL1	7	26	20	26	21	20	17	88	18.502	166	0.90553	1.1114	0.86581	1.0142	110130000000	26975000000	27279000000	27928000000	27943000000
1769	Etoposide-induced protein 2.4 homolog	EI24	10	5	5	5	4	5	4	17.5	37.461	326	0.98792	1.1113	0.94382	1.0542	2185500000	901900000	970160000	164950000	148450000
3661	Cyclin-dependent-like kinase 5	CDK5	2	13	12	11	12	10	11	43.2	33.304	292	0.90871	1.1112	0.9997	1.1986	1454400000	388550000	337490000	360770000	367560000
6296	Oxysterol-binding protein-related protein 5	OSBPL5	11	18	15	15	18	12	15	27.5	98.615	879	0.98389	1.1112	0.86934	1.0097	1779100000	440350000	375500000	500140000	463150000
3080	Lysine-specific demethylase 5C	KDM5C	5	4	3	3	3	2	2	4	155.12	1379	0.95999	1.1112	1.1415	1.1906	45268000	13350000	13093000	8879200	9944800
5550	Exostosin-2	EXT2	4	15	15	11	13	11	13	26.9	82.254	718	0.99621	1.1111	0.83712	0.93616	2222900000	506690000	390380000	766700000	559150000
5654	Mitochondrial import inner membrane translocase subunit TIM14	DNAJC19	5	4	4	3	4	3	4	44	12.498	116	0.97444	1.1111	0.81067	0.92657	1987300000	323610000	373620000	689340000	600750000
3459	Ras-related protein Rab-5B	RAB5B	4	8	5	7	8	4	5	54.4	23.707	215	1.0114	1.1111	1.1229	1.2887	3735500000	889030000	902450000	961560000	982420000
1950	5-AMP-activated protein kinase subunit beta-2	PRKAB2	2	6	5	4	3	4	2	29.8	30.302	272	0.94349	1.1109	0.65738	0.73742	157660000	46189000	37972000	46482000	27015000
5532	Ras-related protein Rab-8B	RAB8B	3	10	6	10	9	6	6	49.3	23.584	207	0.96512	1.1108	0.94561	1.077	5387600000	1507700000	1411000000	1221400000	1247500000
2939	Rab GDP dissociation inhibitor alpha	GDI1	2	23	13	23	22	13	12	63.1	50.582	447	0.98761	1.1108	0.78712	0.90378	6832900000	1868400000	1975300000	1661500000	1327600000
1097	Breast cancer metastasis-suppressor 1	BRMS1	5	7	7	7	5	7	5	26.2	28.306	244	0.97725	1.1106	1.088	1.195	1196800000	355010000	335680000	245280000	260870000
6290	39S ribosomal protein L18, mitochondrial	MRPL18	1	5	5	4	5	4	5	25.6	20.576	180	0.97883	1.1106	1.0042	1.1812	5952700000	1486300000	1514300000	1444300000	1507700000
5203	Transmembrane protein 87A	TMEM87A	9	10	10	9	9	9	9	21.1	63.429	555	0.91645	1.1106	0.81104	0.91262	4311900000	1208200000	1162200000	1051600000	889770000
3109	Neutral amino acid transporter A	SLC1A4	2	7	7	7	6	7	6	20.5	55.722	532	0.99172	1.1103	0.77561	0.90781	1867700000	539970000	455320000	442350000	430090000
3658	Transcription initiation factor IIB	GTF2B	3	14	14	9	14	9	14	54.1	34.833	316	1.0003	1.1101	0.63243	0.70368	3211000000	870850000	749380000	917110000	673670000
7301	C2 domain-containing protein 2	C2CD2	3	7	7	4	7	4	7	19.6	58.612	541	0.99287	1.11	0.76611	0.85785	508800000	106860000	86358000	187080000	128500000
1734	U3 small nucleolar ribonucleoprotein protein MPP10	MPHOSPH10	2	13	13	11	12	11	12	28	78.863	681	0.93591	1.11	0.47254	0.51671	3600100000	877410000	791210000	1236800000	694680000
986	Acyl-protein thioesterase 1	LYPLA1	7	8	8	7	8	7	8	61.9	20.861	197	0.98693	1.11	0.73028	0.83409	2698700000	585040000	600710000	867180000	645740000
6668	Protein lin-7 homolog C	LIN7C	6	9	8	9	9	8	8	57.4	21.834	197	0.95037	1.1099	0.85291	0.98501	8288900000	1712700000	1497100000	2657400000	2421700000
1090	CAAX prenyl protease 2	RCE1	4	4	4	3	4	3	4	17.5	33.429	308	0.97352	1.1097	0.73938	0.81986	1259000000	404670000	338470000	298620000	217240000
359	Claudin domain-containing protein 1	CLDND1	21	4	4	4	4	4	4	35.5	16.049	138	0.98456	1.1096	0.81578	0.92523	1304400000	343280000	364260000	316190000	280660000
7035	Anaphase-promoting complex subunit 7	ANAPC7	4	25	25	23	24	23	24	60.7	60.002	537	1.0049	1.1094	1.2566	1.3836	11909000000	3185300000	3034000000	2633400000	3056400000
1678	Synaptosomal-associated protein 23;Synaptosomal-associated protein	SNAP23	12	13	13	13	13	13	13	63	23.354	211	0.9788	1.1093	0.99467	1.1112	9679600000	2464200000	2591900000	2284800000	2338700000
6992	Transmembrane protein 2	TMEM2	7	39	39	29	30	29	30	34.6	154.37	1383	0.94756	1.1093	0.7661	0.80283	6586800000	1523700000	1545600000	2245200000	1272300000
2087	V-type proton ATPase subunit G 1	ATP6V1G1	4	5	5	5	4	5	4	61	13.757	118	0.97237	1.1092	0.72571	0.86854	1267100000	312530000	304810000	374870000	274840000
4033	Protein disulfide-isomerase A5	PDIA5	4	28	28	27	24	27	24	59.9	59.594	519	0.99073	1.109	0.73689	0.84497	12061000000	3143800000	3458300000	2977200000	2482100000
6561	Synembryn-A	RIC8A	16	19	19	15	16	15	16	43.3	59.709	531	1.024	1.1088	0.85392	0.97978	3477600000	968440000	984570000	777700000	746900000
2662	Carbonyl reductase [NADPH] 1	CBR1	4	15	13	14	15	12	13	71.5	30.375	277	0.99105	1.1088	0.9311	1.0536	5314400000	1423400000	1433200000	1329800000	1128100000
2297	Pericentrin	PCNT	3	52	52	41	36	41	36	18.2	378.03	3336	0.92146	1.1087	0.72949	0.74357	2221000000	630980000	740250000	483160000	366570000
2927	HLA class I histocompatibility antigen, B-45 alpha chain;HLA class I histocompatibility antigen, B-50 alpha chain;HLA class I histocompatibility antigen, B-49 alpha chain;HLA class I histocompatibility antigen, B-44 alpha chain;HLA class I histocompatibility antigen, B-47 alpha chain	HLA-B	11	19	4	18	19	3	4	50.8	40.414	362	0.95715	1.1087	0.89906	1.0193	12433000000	3158700000	3232200000	2969100000	3072600000
6523	Golgi-associated PDZ and coiled-coil motif-containing protein	GOPC	4	15	10	13	11	8	7	44.1	49.721	454	0.98481	1.1085	1.1249	1.2637	1265700000	298050000	421320000	193420000	352870000
3861	Bifunctional coenzyme A synthase;Phosphopantetheine adenylyltransferase;Dephospho-CoA kinase	COASY	9	10	10	8	8	8	8	19.7	62.328	564	1.0089	1.1082	0.78062	0.86794	6327400000	1349700000	1459100000	1804500000	1714000000
3914	NAD(P) transhydrogenase, mitochondrial	NNT	6	31	31	28	26	28	26	34.9	113.89	1086	0.9877	1.1078	0.96659	1.0481	8609700000	2208300000	2339800000	2049700000	2011900000
6097	WD repeat-containing protein 18	WDR18	8	16	16	15	16	15	16	51	43.237	394	0.97791	1.1078	0.88455	1.0055	25261000000	7085200000	6194300000	6311600000	5669900000
5944	Succinate dehydrogenase cytochrome b560 subunit, mitochondrial	SDHC	3	3	3	3	3	3	3	31.9	12.474	116	0.97791	1.1077	0.8287	0.94961	4987200000	874240000	1397400000	1453600000	1262000000
6066	Transmembrane protein 43	TMEM43	2	22	22	19	21	19	21	62.8	44.875	400	0.97254	1.1076	0.80097	0.9062	39164000000	9528900000	9096000000	11437000000	9101900000
3439	Protein transport protein Sec61 subunit beta	SEC61B	2	3	3	3	3	3	3	37.5	9.9743	96	0.95317	1.1076	0.75126	0.85011	13786000000	3721700000	3384600000	3775500000	2904000000
7399	COMM domain-containing protein 10	COMMD10	4	8	8	8	7	8	7	39.1	22.966	202	0.9419	1.1074	1.2026	1.3712	1356900000	304470000	293790000	319380000	439280000
6742	Probable tRNA(His) guanylyltransferase	THG1L	2	4	4	4	2	4	2	18.5	34.83	298	0.94648	1.1074	0.55274	0.63232	592600000	225290000	185710000	115160000	66440000
3857	Serine/threonine-protein kinase 4;Serine/threonine-protein kinase 4 37kDa subunit;Serine/threonine-protein kinase 4 18kDa subunit	STK4	6	13	8	12	12	8	7	34.1	55.63	487	0.95924	1.1071	0.93717	1.0558	2174100000	649600000	703960000	405670000	414870000
4319	UDP-N-acetylhexosamine pyrophosphorylase-like protein 1	UAP1L1	3	9	7	8	6	6	4	20.5	57.03	507	0.99834	1.1069	1.0109	1.0981	560480000	167990000	167770000	125430000	99293000
2981	Serine hydroxymethyltransferase, mitochondrial;Serine hydroxymethyltransferase	SHMT2	16	38	29	37	34	28	25	79.5	53.454	483	1.0066	1.1069	0.65106	0.73024	131920000000	31303000000	34407000000	38886000000	27321000000
2590	ADP/ATP translocase 3;ADP/ATP translocase 3, N-terminally processed	SLC25A6	1	37	16	36	34	15	14	94.6	32.866	298	0.95817	1.1069	0.97128	1.0815	80246000000	21423000000	21679000000	18046000000	19099000000
4605	Calcium-binding mitochondrial carrier protein SCaMC-2	SLC25A25	15	12	12	10	10	10	10	29.6	55.397	503	0.96285	1.1067	0.88609	0.99231	4369200000	390060000	463210000	1771900000	1744000000
251	Coronin-7	CORO7	15	17	17	14	12	14	12	22.9	114.16	1048	0.96501	1.1067	0.89415	1.0251	5952300000	1504400000	1434300000	1592300000	1421300000
3366	Branched-chain-amino-acid aminotransferase, cytosolic	BCAT1	7	10	10	8	8	8	8	35.8	42.837	385	0.92231	1.1067	0.93933	1.1001	3438000000	1047800000	898650000	767480000	724140000
5547	Cullin-5	CUL5	2	26	26	24	22	24	22	35.1	90.954	780	0.94885	1.1067	1.1834	1.3532	3893800000	1275400000	971270000	769280000	877760000
4822	Mitochondrial antiviral-signaling protein	MAVS	5	13	4	12	13	4	4	46.9	56.527	540	0.90144	1.1067	1.2103	1.3408	1207200000	339220000	328990000	243220000	295820000
2121	Transcriptional adapter 3	TADA3	3	10	10	7	6	7	6	27.8	48.902	432	0.94645	1.1065	0.64985	0.65622	1017200000	311910000	305570000	227560000	172210000
5315	tRNA methyltransferase 10 homolog A	TRMT10A	3	8	8	5	7	5	7	28.3	39.718	339	0.99223	1.1064	0.57354	0.69384	426950000	133970000	90402000	138510000	64072000
4038	Inositol 1,4,5-trisphosphate receptor type 3	ITPR3	1	95	85	88	79	78	71	44.6	304.1	2671	0.92297	1.1064	1.1358	1.1237	17568000000	4942500000	4730100000	3758600000	4136800000
3266	Fragile X mental retardation syndrome-related protein 2	FXR2	2	29	26	23	29	20	26	55.9	74.222	673	1.0002	1.1062	0.66657	0.73495	19021000000	4695000000	4615600000	5676100000	4034600000
6897	Homologous-pairing protein 2 homolog	PSMC3IP	7	6	6	6	6	6	6	32.7	24.906	217	0.98964	1.1062	1.1653	1.2683	1953000000	564370000	340600000	558220000	489840000
651	Coatomer subunit delta	ARCN1	5	34	34	31	31	31	31	57.1	61.626	552	1.0098	1.1062	0.6178	0.69512	42936000000	12153000000	12092000000	11345000000	7345900000
4502	ATP synthase mitochondrial F1 complex assembly factor 1	ATPAF1	10	12	12	11	10	11	10	50.4	27.438	240	0.91398	1.1061	0.54586	0.60076	16020000000	4390600000	3954100000	4577800000	3097900000
3638	ADP-ribosylation factor 1;ADP-ribosylation factor 3	ARF1;ARF3	6	13	7	12	13	7	7	79.6	20.697	181	0.9265	1.1061	0.85846	0.9867	25269000000	6247500000	6805900000	6368700000	5846500000
2647	Ubiquitin carboxyl-terminal hydrolase isozyme L3	UCHL3	3	9	9	9	5	9	5	56.5	26.182	230	0.9877	1.106	0.78631	0.9064	1278200000	428860000	371750000	259480000	218140000
5545	Probable ubiquitin carboxyl-terminal hydrolase FAF-X	USP9X	5	50	50	43	38	43	38	23.8	290.46	2554	0.92305	1.106	0.7737	0.7951	3155000000	874870000	982200000	819030000	478930000
3199	Ubiquitin-conjugating enzyme E2 R1	CDC34	2	2	2	2	2	2	2	9.3	26.736	236	0.98776	1.106	1.086	1.2213	394890000	86384000	83921000	82595000	141990000
2790	Ubiquitin-like modifier-activating enzyme 1	UBA1	8	42	42	37	41	37	41	57.5	113.8	1018	0.98525	1.1058	0.85663	0.93975	39881000000	10646000000	11237000000	9418100000	8579900000
5833	Coiled-coil domain-containing protein 115	CCDC115	4	3	3	3	3	3	3	20.6	19.76	180	0.99555	1.1055	0.79258	0.90629	1278800000	524820000	196370000	301170000	256480000
7386	Coatomer subunit gamma-1	COPG1	4	48	43	48	47	43	43	73.9	97.717	874	0.96466	1.1053	0.61984	0.68815	45289000000	12069000000	12470000000	12832000000	7917700000
1243	Ceramide synthase 5	CCDC97;CERS5;LASS5	14	6	6	3	6	3	6	26.6	30.518	259	0.99118	1.1052	0.87379	0.96867	1851800000	315590000	321280000	639810000	575130000
2206	E3 UFM1-protein ligase 1	UFL1	3	42	42	40	35	40	35	59.1	89.594	794	0.98976	1.1052	0.86461	0.96516	23119000000	5739800000	5815700000	6078800000	5485000000
2371	ATP synthase subunit a	MT-ATP6	1	1	1	1	1	1	1	4.4	24.817	226	0.95914	1.1052	0.91191	1.0137	7247800000	1404100000	1582900000	2088400000	2172300000
3817	Aspartyl/asparaginyl beta-hydroxylase	ASPH	18	34	34	31	30	31	30	50.5	85.862	758	0.99196	1.1051	0.81136	0.90669	29246000000	7307900000	7092700000	8068200000	6776700000
1062	Golgi SNAP receptor complex member 1	GOSR1	7	14	14	12	11	12	11	54.4	28.293	248	0.98819	1.1048	0.99525	1.117	7140900000	1662100000	1586500000	1941000000	1951200000
5898	CDK5 regulatory subunit-associated protein 2	CDK5RAP2	10	8	8	7	4	7	4	6.3	210.47	1852	0.88958	1.1046	0.88189	0.91671	132530000	42568000	58000000	17863000	14101000
3074	Centrin-2	CETN2	2	8	8	7	8	7	8	62.8	19.738	172	0.91439	1.1043	0.90546	1.0609	3471200000	805170000	982380000	893010000	790680000
1138	Interferon-induced transmembrane protein 3;Interferon-induced transmembrane protein 1;Interferon-induced transmembrane protein 2	IFITM3;IFITM2;IFITM1	6	4	4	4	3	4	3	39.3	12.255	112	0.9563	1.1042	1.0963	1.2693	9398700000	2482500000	2011900000	2334900000	2569400000
2823	ATP synthase F(0) complex subunit B1, mitochondrial	ATP5F1	2	17	17	17	16	17	16	58.6	28.908	256	0.96149	1.1042	0.96443	1.1023	64333000000	12749000000	12819000000	19994000000	18772000000
4956	Probable peptidyl-tRNA hydrolase	PTRH1	5	9	9	5	7	5	7	62.1	22.936	214	0.92309	1.1041	0.5387	0.65504	1580300000	250810000	229020000	722050000	378440000
2501	Gamma-enolase;Enolase	ENO2	5	16	13	15	13	12	10	58.1	47.268	434	0.99179	1.1041	1.0663	1.2212	3528900000	839940000	1006800000	669950000	1012200000
7071	Zinc fingers and homeoboxes protein 1	ZHX1	1	5	5	5	2	5	2	8.1	98.096	873	0.97718	1.1038	0.75481	0.82395	404000000	150090000	121290000	72059000	60568000
1246	LETM1 domain-containing protein 1	LETMD1	17	9	9	7	8	7	8	32.4	34.046	290	0.98231	1.1036	0.70249	0.78267	2259500000	445470000	591660000	595590000	626750000
6094	Dol-P-Man:Man(7)GlcNAc(2)-PP-Dol alpha-1,6-mannosyltransferase	ALG12	3	8	8	6	5	6	5	26	54.654	488	0.97761	1.1034	0.81615	0.90326	960990000	282550000	297210000	212890000	168340000
4746	Ubiquitin carboxyl-terminal hydrolase 30;Ubiquitin carboxyl-terminal hydrolase	USP30	7	6	6	4	6	4	6	16.1	58.502	517	1.0216	1.1034	0.71939	0.79319	419760000	82064000	82051000	156370000	99275000
2833	DNA replication licensing factor MCM3	MCM3	3	49	1	48	44	1	1	66.1	90.98	808	0.98482	1.1034	1.1513	1.1589	4252600000	1049500000	1113600000	869030000	1220500000
2514	2,3-cyclic-nucleotide 3-phosphodiesterase	CNP	6	26	26	26	25	26	25	62.8	45.098	401	0.94949	1.103	1.0291	1.182	34599000000	8598100000	7821300000	9004800000	9174900000
5794	Cleft lip and palate transmembrane protein 1-like protein	CLPTM1L	2	14	2	14	12	2	2	33.7	58.355	502	1.0233	1.1029	0.76681	0.83163	1139600000	378500000	666660000	47694000	46764000
3693	A-kinase anchor protein 17A	AKAP17A	4	11	11	9	9	9	9	18	80.735	695	0.97066	1.1027	1.0244	1.148	1721500000	418980000	391940000	485400000	425170000
3184	MAP kinase-activated protein kinase 2	MAPKAPK2	7	11	11	6	7	6	7	27.5	45.567	400	0.99251	1.1026	1.0434	1.2402	947650000	246220000	258630000	191500000	251300000
4566	HAUS augmin-like complex subunit 3	HAUS3	2	6	6	5	4	5	4	14.6	69.65	603	0.96989	1.1026	1.2703	1.4693	327850000	91683000	107390000	65691000	63088000
518	Neuropathy target esterase	PNPLA6	14	41	39	39	33	37	33	40.2	149.92	1365	0.9391	1.1024	0.99768	1.0572	11844000000	3641800000	3276600000	2425200000	2500700000
2053	ATP-binding cassette sub-family B member 7, mitochondrial	ABCB7	10	15	15	15	12	15	12	29.3	82.64	752	0.99226	1.1022	1.0567	1.1732	3495300000	942530000	971630000	721150000	859950000
3004	Basigin	BSG	7	10	3	10	10	3	3	48.3	29.221	269	0.92674	1.1022	0.68864	0.82188	5529200000	1395900000	1392200000	1625000000	1116100000
5352	U3 small nucleolar RNA-associated protein 15 homolog	UTP15	5	23	23	20	16	20	16	55	58.414	518	1.0001	1.1022	0.69246	0.77933	3623400000	998060000	1043500000	888970000	692780000
6256	Nuclear RNA export factor 2;Nuclear RNA export factor 5	NXF2;NXF5	8	8	8	7	7	7	7	14.4	71.626	626	0.98879	1.102	0.72801	0.87204	505230000	119600000	123450000	142900000	119280000
5492	Nuclear pore complex protein Nup205	NUP205	4	94	94	94	89	94	89	55.2	227.92	2012	0.94138	1.1019	0.84526	0.85668	100040000000	28632000000	27339000000	22984000000	21089000000
4591	THO complex subunit 7 homolog	THOC7;NIF3L1BP1	4	14	14	12	13	12	13	66.7	23.743	204	0.95023	1.1018	1.0725	1.2546	4458100000	1183600000	1242900000	968990000	1062600000
7194	Mitochondrial chaperone BCS1	BCS1L	8	22	22	22	19	22	19	67.1	47.534	419	0.96161	1.1017	0.88262	1.0155	9506900000	2553800000	2393300000	2518500000	2041300000
5120	Membrane magnesium transporter 1	MMGT1	2	5	5	5	5	5	5	49.6	14.686	131	0.97504	1.1013	0.81017	0.92839	6838200000	1364800000	1315900000	2278000000	1879400000
1533		CYB5B	2	8	2	7	8	2	2	66.7	16.694	150	0.96751	1.1012	0.99079	1.1467	3375100000	902500000	759540000	865980000	847050000
3294	Vesicle-associated membrane protein 7	VAMP7	4	11	11	11	9	11	9	61.4	24.935	220	0.96964	1.1012	0.82082	0.89973	3841300000	906790000	858260000	1071900000	1004400000
7424	Soluble lamin-associated protein of 75 kDa	FAM169A	2	11	11	8	9	8	9	23.6	74.954	670	0.96517	1.1011	1.0584	1.1687	990690000	252700000	270860000	226730000	240410000
351	PHD and RING finger domain-containing protein 1	PHRF1	9	17	16	13	14	12	13	13.6	178.22	1645	0.85425	1.1009	0.63652	0.68104	1725300000	409940000	448890000	407880000	458610000
214	Protein PET100 homolog, mitochondrial	PET100	2	1	1	1	1	1	1	22.7	5.5534	44	0.89132	1.1009	0.98219	1.1456	1757100000	262790000	266190000	600150000	627990000
506	Glutamate--cysteine ligase catalytic subunit	GCLC	6	5	5	4	3	4	3	10.1	66.463	584	1.0023	1.1008	0.6598	0.7566	302120000	98291000	100300000	61702000	41822000
5750	Receptor expression-enhancing protein 6	REEP6	4	3	3	2	2	2	2	16.8	20.733	184	0.96084	1.1005	0.70463	0.83885	165310000	40695000	43876000	46201000	34539000
5300	Nuclear protein localization protein 4 homolog	NPLOC4	8	36	36	33	34	33	34	64.6	68.119	608	0.96078	1.1002	0.7794	0.89387	27603000000	6979900000	7024300000	7389600000	6209600000
7001	Nuclear receptor-binding protein	NRBP1	3	8	8	5	7	5	7	18.9	59.844	535	1.0199	1.0999	0.68319	0.76703	648500000	161130000	206720000	153860000	126800000
798	Phospholipid scramblase 1	PLSCR1	7	7	7	6	6	6	6	25.4	34.217	311	0.99106	1.0998	0.71925	0.81425	3599000000	780490000	859250000	1162500000	796700000
7277	Mediator of RNA polymerase II transcription subunit 31	MED31	3	7	7	6	6	6	6	69.5	15.805	131	0.976	1.0996	0.87844	1.0129	1131000000	244970000	221510000	354910000	309570000
2604	5-aminolevulinate synthase, nonspecific, mitochondrial	ALAS1	3	7	7	6	4	6	4	13.4	70.58	640	1.0067	1.0995	0.41241	0.46761	1213800000	366290000	408180000	279020000	160260000
4662	Aspartate--tRNA ligase, mitochondrial	DARS2	8	29	29	29	26	29	26	54	73.562	645	0.93292	1.0993	0.70414	0.80356	22917000000	6070100000	5869100000	6425400000	4552100000
5400	Non-structural maintenance of chromosomes element 1 homolog	NSMCE1	7	8	8	8	6	8	6	36.8	30.855	266	0.96453	1.0991	0.83175	0.97518	2925100000	691130000	703960000	860130000	669910000
6417	Transmembrane protein 206	TMEM206	2	4	4	4	3	4	3	14	40.043	350	0.9964	1.099	0.72717	0.8122	1111900000	300210000	302020000	294950000	214750000
3568	Guanine nucleotide-binding protein G(i) subunit alpha-1	GNAI1	4	15	7	15	13	7	5	54.5	40.361	354	0.9831	1.0988	0.92012	1.0474	1907900000	464860000	874810000	300150000	268050000
1472	Ubiquitin-conjugating enzyme E2 E1	UBE2E1	5	5	1	4	5	1	1	56.3	16.928	151	0.95924	1.0986	0.28779	0.32813	441550000	103820000	88218000	172520000	76990000
317	Four and a half LIM domains protein 1	FHL1	18	3	3	3	3	3	3	21.1	16.824	147	1.001	1.0985	1.4036	1.5003	378240000	100060000	98466000	83259000	96461000
7348	Mitochondrial import inner membrane translocase subunit Tim9	TIMM9	5	6	6	4	6	4	6	77.5	10.378	89	0.96542	1.0984	0.89839	1.0495	2896600000	673780000	614150000	790260000	818430000
2124	Barrier-to-autointegration factor;Barrier-to-autointegration factor, N-terminally processed	BANF1	1	5	5	5	4	5	4	56.2	10.058	89	0.90788	1.0983	1.2224	1.4285	4415400000	1000500000	1022200000	1038200000	1354600000
228	WD repeat-containing protein 36	WDR36	2	33	33	32	28	32	28	42.7	99.365	895	0.94781	1.0981	0.75819	0.7954	11860000000	3456500000	2997000000	3317900000	2088600000
3108	Huntingtin	HTT	3	29	29	23	21	23	21	12.8	347.6	3142	0.91103	1.098	1.0747	1.0334	1077900000	219570000	269750000	270020000	318560000
5149	Chondroitin sulfate N-acetylgalactosaminyltransferase 2	CSGALNACT2	5	10	10	8	7	8	7	22.1	62.572	542	0.99267	1.0979	0.82153	0.95913	524920000	142210000	145290000	125060000	112350000
4808	Elongation factor Tu GTP-binding domain-containing protein 1	EFTUD1	4	23	23	20	15	20	15	29.1	125.43	1120	0.96054	1.0978	0.77234	0.82439	2931400000	976930000	1009500000	558700000	386260000
7333	E3 ubiquitin-protein ligase RNF114	RNF114	7	9	9	6	8	6	8	53.1	25.694	228	0.98881	1.0974	0.84374	0.97122	1087400000	402260000	289740000	218560000	176810000
5343	TRAF3-interacting protein 1	TRAF3IP1	2	3	3	3	3	3	3	4.8	71.528	625	0.94157	1.0973	0.84628	0.94484	134940000	37614000	37240000	34651000	25432000
2593	Annexin A3;Annexin	ANXA3	6	14	14	10	13	10	13	53.9	36.375	323	0.98349	1.0972	0.35978	0.4175	4453600000	826670000	887260000	1507200000	1232500000
158	Dedicator of cytokinesis protein 9	DOCK9	16	19	17	16	11	14	10	11.3	237.91	2081	0.96044	1.0972	0.74726	0.77235	739600000	277640000	208810000	128600000	124540000
4577	Cytospin-A	SPECC1L;SPECC1L-ADORA2A	5	36	36	31	31	31	31	37.8	120.18	1078	0.90597	1.0971	0.96789	1.0377	6940900000	1866100000	1732000000	1785100000	1557600000
4126	3-beta-hydroxysteroid-Delta(8),Delta(7)-isomerase	EBP	3	4	4	4	4	4	4	20.4	26.352	230	0.93112	1.0969	1.1052	1.1337	15354000000	3285900000	2749800000	4589900000	4728700000
1532	Centrosomal protein of 290 kDa	CEP290	6	7	7	6	3	6	3	2.9	290.54	2481	0.98553	1.0969	0.91168	0.89183	426730000	88562000	88771000	119850000	129540000
1877	Circadian locomoter output cycles protein kaput	CLOCK	2	4	3	3	3	2	2	6.1	95.303	846	0.96115	1.0968	1.0942	1.1906	137610000	34821000	38693000	33097000	30998000
2453	L-lactate dehydrogenase B chain;L-lactate dehydrogenase	LDHB	12	21	20	19	19	18	18	63.2	36.638	334	0.96502	1.0968	1.0272	1.1602	79679000000	23328000000	23007000000	16421000000	16922000000
1282	Unconventional myosin-Va	MYO5A	16	36	33	30	30	28	28	23	215.36	1855	0.90228	1.0967	0.83072	0.84307	4079500000	907820000	1008000000	1028500000	1135100000
2364	Hypoxanthine-guanine phosphoribosyltransferase	HPRT1	3	12	12	12	11	12	11	72.9	24.579	218	0.97259	1.096	0.94129	1.0715	5982600000	1531400000	1618600000	1327500000	1505000000
2517	Dihydrolipoyl dehydrogenase, mitochondrial	DLD	7	20	20	19	19	19	19	59.1	54.177	509	0.97209	1.096	0.80257	0.91516	63201000000	16460000000	16889000000	16060000000	13793000000
4311	CDP-diacylglycerol--glycerol-3-phosphate 3-phosphatidyltransferase, mitochondrial	PGS1	10	9	9	8	7	8	7	17.6	62.73	556	0.99173	1.0959	0.9296	1.0342	767050000	167720000	157300000	222400000	219630000
4074	Prostaglandin reductase 1	PTGR1	5	14	14	13	9	13	9	45	35.869	329	0.99256	1.0957	1.1504	1.3394	2413900000	768100000	738450000	415360000	491990000
6684	S-adenosyl-L-methionine-dependent tRNA 4-demethylwyosine synthase	TYW1;TYW1B	8	11	11	9	11	9	11	16.4	83.701	732	0.96987	1.0956	0.76656	0.8761	1202200000	308950000	299130000	332690000	261390000
7215	Serine/threonine-protein kinase 38-like	STK38L	9	5	4	5	4	4	3	13.1	54.002	464	0.95232	1.0955	0.84943	0.96487	359940000	88285000	102600000	86746000	82317000
7216	Fibronectin type-III domain-containing protein 3A	FNDC3A	5	25	25	22	22	22	22	36.2	125.82	1142	0.91213	1.0954	0.73606	0.79566	5308600000	1294500000	1294300000	1275800000	1444000000
3173	Glutathione synthetase	GSS	14	16	16	15	9	15	9	40.7	52.384	474	0.99429	1.0954	1.0891	1.1817	3095800000	1059400000	978460000	501880000	556120000
3956	Cullin-4A	CUL4A	4	23	14	18	20	10	11	34.9	87.679	759	0.95592	1.0954	1.194	1.3722	1621300000	307140000	368550000	563670000	381950000
6931	Protein FAM8A1	FAM8A1	1	7	7	4	6	4	6	22	44.123	413	0.99148	1.0954	0.54707	0.6282	265020000	51547000	59779000	88200000	65490000
3124	Ubiquitin carboxyl-terminal hydrolase 5	USP5	3	28	26	26	22	24	20	47.7	93.307	835	1.0028	1.0953	0.83992	0.895	6498100000	1877900000	1774900000	1518300000	1327000000
327	Sodium/hydrogen exchanger 6	SLC9A6	7	3	3	3	2	3	2	7.2	75.839	679	0.97418	1.0952	0.81524	0.93661	470560000	75721000	85746000	158660000	150440000
606	Tubulin alpha chain-like 3	TUBAL3	2	5	1	5	5	1	1	11.3	45.517	406	1.0006	1.0951	0.98889	1.0764	2043600000	622490000	569340000	406910000	444860000
5047	ATP-dependent RNA helicase SUPV3L1, mitochondrial	SUPV3L1	2	31	31	25	29	25	29	42.9	87.99	786	0.96079	1.0951	0.71659	0.83305	23121000000	5048100000	4956000000	7432000000	5685300000
2527	CDGSH iron-sulfur domain-containing protein 3, mitochondrial	CISD3	1	5	5	3	4	3	4	34.6	14.215	127	0.94726	1.0949	0.86414	1.0274	770140000	183620000	188550000	183570000	214400000
5518	Gamma-glutamyl hydrolase	GGH	1	11	11	11	10	11	10	36.8	35.964	318	0.97163	1.0948	0.96419	1.0968	8554200000	2188600000	2351900000	2029900000	1983800000
427	Transcription elongation factor A protein 1	TCEA1	15	26	26	24	26	24	26	73.4	33.935	301	0.96759	1.0947	0.85163	0.9653	37895000000	8697000000	9130200000	10475000000	9592600000
3087	Protein kinase C iota type	PRKCI	1	6	5	6	6	5	5	14.4	68.262	596	0.98354	1.0945	0.84182	0.93758	700310000	179320000	178060000	164040000	178890000
6509	Nck-associated protein 5-like	NCKAP5L	4	5	5	4	2	4	2	4.2	136.72	1308	0.95476	1.0945	0.68555	0.77219	703560000	177150000	192600000	166120000	167690000
1269	Mitochondrial import receptor subunit TOM5 homolog	TOMM5	6	4	4	3	3	3	3	28.6	10.976	98	0.98621	1.0944	0.8476	1.0383	472190000	132780000	131410000	105620000	102370000
7082	Ras-related protein Rab-22A	RAB22A	1	13	11	12	12	10	10	72.7	21.855	194	0.98064	1.0943	0.82642	0.98033	6077100000	1482500000	1416100000	1726200000	1452300000
3054	Homeobox protein cut-like 1	CUX1	10	29	14	23	25	12	12	25.8	165.69	1516	0.97287	1.0942	1.0812	1.1341	1855700000	563530000	576220000	326650000	389330000
6611	Oligosaccharyltransferase complex subunit OSTC	OSTC	3	3	3	3	3	3	3	19.5	16.829	149	0.94765	1.0938	0.65891	0.75578	9187600000	2345200000	1965500000	3003100000	1873700000
5615	Axin interactor, dorsalization-associated protein	AIDA	3	9	9	8	7	8	7	35	35.023	306	0.98221	1.0938	1.3098	1.4878	1017900000	281680000	296360000	184400000	255480000
3333	Tricarboxylate transport protein, mitochondrial	SLC25A1	2	12	12	11	10	11	10	51.4	34.012	311	1.003	1.0937	1.1149	1.23	22543000000	6167800000	4842600000	5826100000	5706100000
1	Serpin B6	SERPINB6	7	11	10	10	7	9	6	37.9	43.024	380	0.95386	1.0935	1.1017	1.2417	1896800000	611470000	481480000	353260000	450570000
1984	Phosphoribosyl pyrophosphate synthase-associated protein 2	PRPSAP2	14	7	7	3	7	3	7	26.8	40.925	369	0.98425	1.0935	0.83262	0.95866	417270000	93537000	107110000	124720000	91911000
5564	60S ribosomal protein L36a-like	RPL36AL	2	7	2	7	5	2	1	45.3	12.469	106	0.94521	1.0934	0.77892	0.92052	1061000000	394600000	385310000	163230000	117900000
2872	Calreticulin	CALR	3	21	21	21	19	21	19	71	48.141	417	0.99858	1.0934	0.73547	0.82888	52084000000	14079000000	15015000000	13278000000	9712900000
6769	THUMP domain-containing protein 1	THUMPD1	2	9	9	7	4	7	4	32	39.315	353	0.9903	1.0934	0.995	1.1322	719780000	223740000	222100000	134470000	139460000
1168	WASH complex subunit CCDC53	CCDC53	8	5	5	3	5	3	5	39.9	21.044	193	0.98414	1.0933	1.3407	1.5137	813920000	196120000	179230000	196480000	242100000
1790	Secretory carrier-associated membrane protein 3	SCAMP3	2	9	9	9	8	9	8	33.7	38.287	347	1.0053	1.0931	0.88705	0.99841	13538000000	3251900000	3270300000	3574500000	3441600000
5551	Mediator of RNA polymerase II transcription subunit 12	MED12;TNRC11	8	57	54	49	48	47	46	34.5	242.95	2176	0.90946	1.0931	1.0035	1.0469	9106900000	2588400000	2419200000	2034200000	2065100000
2341	DNA topoisomerase 3-beta-1;DNA topoisomerase	TOP3B	9	9	8	6	7	6	6	13.7	79.838	707	0.95313	1.0931	0.7858	0.87121	453750000	116460000	106710000	123970000	106600000
799	Dol-P-Man:Man(5)GlcNAc(2)-PP-Dol alpha-1,3-mannosyltransferase	ALG3	4	2	2	2	2	2	2	6.2	36.898	323	0.98695	1.0931	0.79881	0.85847	814490000	216440000	216580000	203620000	177860000
5457	DNA damage-binding protein 2	DDB2	10	7	7	6	5	6	5	23.2	47.863	427	0.95545	1.093	1.7338	2.0412	1639900000	272130000	684870000	251400000	431540000
3723	UBX domain-containing protein 1	UBXN1	3	14	2	12	12	2	2	72.1	33.325	297	0.89233	1.0929	0.73341	0.89082	450520000	136640000	218540000	54290000	41049000
2485	Pyruvate dehydrogenase E1 component subunit alpha, somatic form, mitochondrial	PDHA1	10	24	24	23	24	23	24	66.4	43.295	390	0.92519	1.0928	0.86622	1.0209	57494000000	12740000000	11984000000	17833000000	14938000000
287	Syntaxin-3	STX3	6	12	12	9	12	9	12	49.5	23.243	204	0.92472	1.0928	0.90916	1.051	4092600000	698900000	713760000	1316100000	1363800000
5119	Mitochondrial intermembrane space import and assembly protein 40	CHCHD4	2	7	7	5	7	5	7	51.4	15.996	142	0.92926	1.0927	0.66575	0.78675	3467500000	1156300000	626880000	1061000000	623300000
6771	tRNA (guanine(26)-N(2))-dimethyltransferase	TRMT1;SEMA4B	8	8	8	7	7	7	7	17	69.305	630	0.9787	1.0927	0.90814	1.0645	647290000	200670000	217340000	115360000	113920000
6694	Exonuclease 3-5 domain-containing protein 2	EXD2	3	17	17	12	15	12	15	36.9	70.352	621	0.98459	1.0925	0.783	0.87821	2851900000	632050000	665000000	783890000	770940000
4799	PHD finger-like domain-containing protein 5A	PHF5A	1	8	8	8	8	8	8	70	12.405	110	0.97204	1.0921	1.1736	1.3723	7150300000	2003500000	1895700000	1441300000	1809800000
5327	Up-regulator of cell proliferation	URGCP	7	8	8	6	8	6	8	11.9	96.665	856	0.97261	1.0921	0.84065	0.91414	402080000	115890000	95948000	100550000	89689000
5909	MMS19 nucleotide excision repair protein homolog	MMS19	11	16	16	13	10	13	10	19.3	113.29	1030	0.94858	1.0921	0.97217	1.0641	1539600000	475000000	464250000	309650000	290730000
3628	28S ribosomal protein S15, mitochondrial	MRPS15	1	11	11	10	10	10	10	35	29.842	257	0.9664	1.0921	0.92319	1.0393	8337200000	2096900000	1860600000	2281300000	2098300000
1822	Rho guanine nucleotide exchange factor 11	ARHGEF11	2	3	3	3	2	3	2	2.1	167.7	1522	0.87923	1.092	1.0952	1.1158	1365100000	293540000	246740000	399820000	425020000
973	Cytochrome c oxidase subunit 7A2, mitochondrial	COX7A2	5	2	2	2	2	2	2	25.3	10.264	91	0.96735	1.0918	0.84368	0.95633	1050800000	244140000	234680000	304870000	267100000
1531	Copper chaperone for superoxide dismutase;Superoxide dismutase [Cu-Zn]	CCS	4	4	4	4	2	4	2	14.9	27.086	255	0.96767	1.0917	0.93017	1.0557	462690000	146650000	165470000	76547000	74025000
5293	Smad nuclear-interacting protein 1	SNIP1	1	8	8	6	8	6	8	24.5	45.777	396	0.97503	1.0915	0.67699	0.76539	1445600000	200700000	255260000	433610000	556060000
5914	Translocation protein SEC62	SEC62	3	11	11	10	9	10	9	25.1	45.861	399	0.98195	1.0915	0.827	0.96404	8561200000	2167000000	2229100000	2120100000	2044900000
6381	UPF0428 protein CXorf56	CXorf56	3	8	8	5	7	5	7	48.6	19.981	173	0.98944	1.0914	0.81781	0.92887	1494900000	241080000	258010000	487900000	507870000
4463	SH3 domain-binding glutamic acid-rich-like protein 3	SH3BGRL3	2	3	3	3	3	3	3	33	9.3804	88	0.85921	1.0914	0.87721	1.0885	2811900000	806110000	788790000	635220000	581820000
2918	Protein disulfide-isomerase A3	PDIA3	1	41	34	41	40	34	33	67.1	56.782	505	0.94716	1.0913	0.71918	0.81062	179610000000	46302000000	47776000000	48363000000	37173000000
3987	Coactosin-like protein	COTL1	2	9	9	9	7	9	7	69.7	15.945	142	0.95189	1.0913	1.0571	1.1989	11474000000	2901600000	2986600000	2706900000	2879000000
6747	Thioredoxin-like protein 4B	TXNL4B	3	6	6	5	4	5	4	40.3	17.014	149	0.93835	1.0912	0.60118	0.69582	355810000	79877000	73500000	114180000	88254000
4329	Tubulin beta-8 chain	TUBB8	3	12	3	11	11	2	2	33.3	49.775	444	1.0123	1.0912	1.1324	1.2448	1786000000	467480000	523940000	350740000	443860000
1292	Loss of heterozygosity 12 chromosomal region 1 protein	LOH12CR1	2	2	2	2	2	2	2	13	20.247	177	0.96476	1.0911	0.61434	0.71241	205470000	42736000	56764000	70002000	35966000
3270	Ras-related protein Rab-13	RAB13	3	11	8	9	11	6	8	58.6	22.774	203	0.97724	1.091	1.0136	1.1515	14263000000	3594500000	3230600000	3564500000	3873800000
1026	39S ribosomal protein L22, mitochondrial	MRPL22	5	9	9	8	9	8	9	42.5	24.325	212	0.98305	1.0908	0.90841	1.0374	10813000000	2331300000	2149000000	3334300000	2998700000
5529	COP9 signalosome complex subunit 5	COPS5	6	14	14	13	11	13	11	49.4	37.578	334	0.99792	1.0906	1.2994	1.4435	4906700000	1417900000	1413000000	903800000	1172100000
3856	Cell division cycle protein 16 homolog	CDC16	6	20	20	16	16	16	16	43.1	71.655	620	0.93294	1.0903	1.1517	1.3517	4695200000	1236500000	1075800000	1124200000	1258700000
7423	MAU2 chromatid cohesion factor homolog	MAU2	4	8	5	7	6	4	4	17.1	69.081	613	1.0067	1.0903	1.0167	1.1309	541090000	139270000	113560000	175990000	112260000
3387	RNA polymerase II elongation factor ELL	ELL	3	20	20	17	17	17	17	38.8	68.264	621	0.95576	1.0901	0.82299	0.93445	2202700000	534750000	550770000	612040000	505110000
639	Small nuclear ribonucleoprotein G;Putative small nuclear ribonucleoprotein G-like protein 15	SNRPG;SNRPGP15	5	4	4	3	3	3	3	36.8	8.496	76	0.98655	1.0901	1.1524	1.3012	4578200000	826230000	816520000	1381700000	1553800000
4387	Putative heat shock protein HSP 90-beta 2	HSP90AB2P	1	15	2	14	13	1	2	27.6	44.348	381	0.97179	1.09	0.73962	0.81938	11849000000	2949600000	3171100000	3213600000	2514500000
1841	NF-kappa-B-repressing factor	NKRF	2	24	24	17	21	17	21	41.7	77.672	690	0.95305	1.09	0.92796	1.0125	4760100000	863450000	858850000	1525800000	1511900000
3526	TATA box-binding protein-like protein 1	TBPL1	5	5	5	5	3	5	3	35.5	20.886	186	0.93481	1.09	0.89722	1.0299	472310000	112430000	118820000	123320000	117740000
2696	Transcription factor jun-D	JUND	2	6	6	5	6	5	6	34.9	35.173	347	0.96942	1.0899	1.1204	1.2891	2890000000	717490000	662880000	682420000	827170000
6285	Cytosolic 5-nucleotidase 3A	NT5C3A	7	19	19	18	16	18	16	68.9	37.405	331	0.98036	1.0899	0.70048	0.792	8527900000	2345600000	2298400000	2228300000	1655600000
969	2-hydroxyacylsphingosine 1-beta-galactosyltransferase	UGT8	2	1	1	1	1	1	1	10.6	16.045	141	0.95824	1.0897	0.89644	0.93949	94816000	28500000	23651000	19881000	22783000
7390	Cysteine desulfurase, mitochondrial	NFS1	10	24	24	22	22	22	22	70.5	50.195	457	0.96957	1.0896	0.72587	0.81712	12143000000	3061500000	3205000000	3440600000	2436300000
6172	Inosine triphosphate pyrophosphatase	ITPA	3	6	6	6	5	6	5	43.3	21.445	194	0.90426	1.0896	0.71467	1.1017	1443700000	379030000	431560000	297240000	335880000
4344	Anoctamin-6	ANO6	4	27	27	23	23	23	23	32.4	103.96	892	0.90102	1.0895	0.88202	0.97199	9976100000	2556200000	2535600000	2517800000	2366600000
1696	DNA fragmentation factor subunit alpha	DFFA	3	10	10	9	8	9	8	38.1	36.521	331	0.97174	1.0894	1.1786	1.3316	1725600000	556840000	559050000	268330000	341400000
1654	AP-2 complex subunit sigma	AP2S1	7	7	7	6	6	6	6	44.3	18.929	158	0.97048	1.0894	1.2114	1.3528	3404400000	727800000	723920000	849770000	1102900000
326	PHD finger protein 6	PHF6	7	16	16	13	15	13	15	45.1	41.361	366	0.96642	1.0894	0.8981	1.0522	7697700000	1900300000	1893400000	1949400000	1954500000
688	Transcription factor 12	TCF12	33	5	5	3	3	3	3	10.1	71.855	666	0.98013	1.0893	1.5985	1.7823	281100000	69101000	122760000	26458000	62780000
1461	Suppressor of tumorigenicity 7 protein	ST7	31	13	13	10	9	10	9	31.2	66.111	577	0.99293	1.0892	0.56765	0.6266	1095200000	217980000	269400000	270300000	337550000
570	Rho GTPase-activating protein 10	ARHGAP10	2	10	10	9	8	9	8	14.9	89.374	786	0.98852	1.0891	1.1344	1.261	1150900000	302250000	273090000	276670000	298940000
2258	Vesicle-associated membrane protein-associated protein B/C	VAPB	3	18	17	18	17	17	16	66.3	27.228	243	0.92719	1.0889	0.79867	0.91711	38238000000	10482000000	9685300000	9863200000	8207900000
5686	SAGA-associated factor 29 homolog	CCDC101	3	9	9	6	8	6	8	47.1	33.238	293	0.96189	1.0889	1.069	1.19	2406000000	467540000	455990000	686920000	795550000
4369	Estradiol 17-beta-dehydrogenase 12	HSD17B12	7	18	18	18	17	18	17	65.1	34.324	312	0.97634	1.0884	0.76347	0.85084	49038000000	12637000000	13024000000	12736000000	10641000000
1238	Coatomer subunit zeta-1	COPZ1	14	7	7	6	6	6	6	39.4	22.34	198	0.95634	1.0884	0.61778	0.71674	10859000000	1887800000	1898300000	4229700000	2843600000
4264	2,4-dienoyl-CoA reductase, mitochondrial	DECR1	7	18	18	15	16	15	16	62.6	34.994	326	0.95194	1.0883	0.81162	0.91168	21165000000	5451500000	5441700000	5562100000	4709500000
1986	C-Jun-amino-terminal kinase-interacting protein 4	SPAG9	8	10	10	7	4	7	4	9.6	144.68	1307	0.89926	1.0882	0.63889	0.69465	343490000	76941000	97115000	80969000	88467000
6440	Queuine tRNA-ribosyltransferase subunit QTRTD1	QTRTD1	6	7	7	7	6	7	6	23.6	46.712	415	0.91249	1.0882	0.57714	0.65422	2039300000	482610000	515690000	659670000	381330000
4992	WD repeat-containing protein 75	WDR75	3	17	17	15	17	15	17	24.2	94.498	830	0.9228	1.0881	0.75384	0.81896	2352500000	552520000	533760000	691370000	574820000
7146	60S ribosomal protein L26-like 1	RPL26L1	3	14	2	13	11	2	2	58.6	17.256	145	0.8884	1.0879	0.75179	0.90119	2857900000	668050000	563810000	943410000	682600000
4159	Mitochondrial import receptor subunit TOM20 homolog	TOMM20	1	3	3	3	3	3	3	27.6	16.298	145	0.96292	1.0879	0.73706	0.85398	2292500000	471580000	484120000	747690000	589130000
3332	Biliverdin reductase A	BLVRA	2	8	8	8	6	8	6	34.8	33.428	296	0.95106	1.0878	1.1036	1.2343	1895700000	500290000	489660000	467810000	437960000
7268	Splicing factor 3B subunit 6	SF3B6	1	7	7	7	6	7	6	60	14.585	125	0.98613	1.0878	1.1145	1.3011	10396000000	2226900000	2459500000	2671100000	3038000000
3274	Dual specificity protein phosphatase 3	DUSP3	4	7	7	6	7	6	7	47	20.478	185	0.97941	1.0876	1.1555	1.3056	1872300000	521110000	523560000	376280000	451360000
6367	Sentrin-specific protease 3	SENP3	7	16	16	13	14	13	14	33.4	65.009	574	0.97508	1.0875	1.1153	1.2735	5503500000	1235300000	1171800000	1531300000	1565100000
6393	Putative ATP-dependent RNA helicase DHX33	DHX33	5	24	24	16	22	16	22	43	78.873	707	0.99291	1.0874	0.69646	0.78097	3304200000	583230000	597590000	1257500000	865840000
3056	Interleukin-6 receptor subunit beta	IL6ST	4	5	5	3	4	3	4	5.7	96.275	857	0.93788	1.0872	0.75396	0.83158	312980000	29215000	34961000	120190000	128610000
5201	Ubiquitin-associated domain-containing protein 2	UBAC2	7	8	8	8	8	8	8	29.9	38.963	344	0.97831	1.0871	0.83237	0.91113	1238200000	367840000	288470000	316320000	265610000
1594	YTH domain-containing protein 1	YTHDC1	4	8	8	6	8	6	8	11.6	85.586	735	0.96023	1.0871	1.1789	1.2903	1132100000	270500000	280030000	288520000	293060000
3875	Heterogeneous nuclear ribonucleoprotein A0	HNRNPA0	1	12	12	12	12	12	12	52.5	30.84	305	0.93998	1.0867	0.99811	1.1457	55788000000	15603000000	15488000000	11862000000	12836000000
6067	Fibronectin type III and SPRY domain-containing protein 1	FSD1	5	17	17	16	16	16	16	49.4	55.819	496	0.9698	1.0867	1.1487	1.3063	10661000000	2913000000	2777500000	2272600000	2697600000
4922	THO complex subunit 6 homolog	THOC6	3	17	17	14	15	14	15	72.4	37.535	341	0.98471	1.0866	1.0047	1.1496	8518200000	1964900000	1890500000	2378000000	2284800000
2780	Voltage-dependent anion-selective channel protein 1	VDAC1	1	24	8	24	24	8	8	88	30.772	283	0.94267	1.0866	0.93304	1.0255	70612000000	15527000000	15361000000	19413000000	20311000000
4	Aspartyl aminopeptidase	DNPEP	11	13	13	12	12	12	12	35.5	51.998	471	0.95661	1.0864	0.71183	0.80624	2239700000	614370000	526380000	645310000	453620000
7130	E3 ubiquitin-protein ligase CHIP	STUB1	5	14	14	11	10	11	10	56.1	34.856	303	1.0042	1.0863	0.69424	0.77089	3210400000	786540000	745670000	971810000	706380000
2741	Retinoic acid receptor RXR-alpha	RXRA	2	9	3	9	9	3	3	30.1	41.06	365	0.95038	1.0863	0.46111	0.52924	536740000	130140000	188600000	127010000	90996000
1233	Bromodomain adjacent to zinc finger domain protein 2A	BAZ2A	11	30	30	24	28	24	28	22.2	210.93	1903	0.92678	1.0862	0.83754	0.83652	5104400000	1166600000	1190700000	1444000000	1303200000
5759	Williams-Beuren syndrome chromosomal region 16 protein	WBSCR16	4	16	16	15	14	15	14	46.6	49.996	464	0.97157	1.0862	0.85125	0.96066	7282300000	2093100000	1743800000	2150400000	1295000000
5313	Protein kish-A	TMEM167A	1	2	2	2	2	2	2	25	8.0598	72	0.98418	1.0861	0.7532	0.86239	1921800000	222260000	234420000	844790000	620360000
1709	Importin-5	IPO5	17	51	5	48	48	5	5	64.4	123.63	1097	0.98166	1.086	0.76256	0.84563	10115000000	2151600000	2431300000	3013300000	2519200000
6160	Bcl-2-like protein 13	BCL2L13	10	18	10	15	16	7	8	54.8	52.723	485	0.97411	1.086	0.59692	0.66426	6671400000	1403500000	1083300000	2227600000	1957000000
3025	Oxygen-dependent coproporphyrinogen-III oxidase, mitochondrial	CPOX	4	15	15	14	14	14	14	41.9	50.151	454	0.95511	1.0858	0.80727	0.93558	7255800000	1868000000	1904500000	1888400000	1595000000
1916	ER membrane protein complex subunit 8	EMC8	3	9	9	9	8	9	8	56.2	23.773	210	0.977	1.0857	0.87757	0.99114	7050400000	1512900000	1668700000	2057600000	1811100000
6697	Trimethyllysine dioxygenase, mitochondrial	TMLHE	8	7	7	7	5	7	5	22.4	41.537	353	0.97003	1.0856	0.82919	0.95361	562730000	182570000	187690000	116190000	76288000
2629	Pyruvate kinase PKM;Pyruvate kinase	PKM	12	46	3	45	42	3	2	77.8	58.061	531	0.9583	1.0856	1.2105	1.4082	374220000	106720000	126980000	69148000	71378000
6083	DNA-directed RNA polymerase III subunit RPC3	POLR3C	2	18	18	16	16	16	16	44.8	60.611	534	0.98586	1.0854	0.86138	0.94611	8733800000	955340000	3366400000	956100000	3455900000
946	Heterogeneous nuclear ribonucleoprotein A/B	HNRNPAB	7	16	16	15	14	15	14	40	30.302	280	0.97615	1.0853	0.82544	0.97251	44460000000	10569000000	9944000000	12950000000	10997000000
3806	Bone marrow stromal antigen 2	BST2	2	6	6	4	5	4	5	28.3	19.769	180	0.95946	1.0853	1.1053	1.2185	7491800000	1935900000	1840300000	1744300000	1971400000
4047	Clathrin interactor 1	CLINT1	4	18	18	17	17	17	17	32.7	70.294	643	0.94241	1.0853	0.99835	1.1553	14422000000	4046000000	3628500000	3275100000	3471900000
2250	Sorting nexin-4	SNX4	3	4	4	4	3	4	3	15.7	35.61	305	0.98726	1.0851	1.3607	1.5084	406010000	127480000	112860000	71755000	93922000
6413	Intraflagellar transport protein 22 homolog	IFT22	3	5	5	5	4	5	4	38.9	20.835	185	0.98879	1.0849	0.86243	0.98645	954300000	349400000	383200000	119390000	102310000
6390	Optic atrophy 3 protein	OPA3	3	7	7	4	7	4	7	43.6	19.996	179	0.97837	1.0847	1.0587	1.2085	2227100000	738980000	270400000	727610000	490100000
4604	Nipped-B-like protein	NIPBL	3	67	67	59	52	59	52	27.3	316.05	2804	0.88349	1.0847	1.1068	1.0611	8023900000	2167900000	2002000000	1856500000	1997500000
2869	Replication protein A 70 kDa DNA-binding subunit;Replication protein A 70 kDa DNA-binding subunit, N-terminally processed	RPA1	4	28	28	27	28	27	28	51.5	68.137	616	0.93858	1.0846	0.95885	1.1094	24047000000	6293000000	6068200000	5833700000	5852400000
3453	Destrin	DSTN	3	13	12	11	12	10	11	78.2	18.506	165	0.95115	1.0845	0.81732	0.93668	7888500000	1928000000	1987100000	2183400000	1790000000
3342	Coatomer subunit beta	COPB1	4	58	58	53	50	53	50	69.9	107.14	953	0.95016	1.0844	0.60582	0.65745	72411000000	19636000000	18646000000	20998000000	13132000000
1675	Cytosolic acyl coenzyme A thioester hydrolase	ACOT7	8	13	13	12	12	12	12	46.7	37.419	338	0.96995	1.0843	0.69826	0.84272	5590300000	1571400000	1579400000	1364900000	1074700000
5674	Protein YIPF6	YIPF6	3	3	3	3	3	3	3	15.3	26.256	236	0.98794	1.0843	0.95372	1.0067	1532700000	281870000	310880000	498750000	441220000
4266	NADH dehydrogenase [ubiquinone] 1 alpha subcomplex subunit 5	NDUFA5	7	7	7	7	7	7	7	66.4	13.459	116	0.95503	1.0843	0.82315	0.92614	11088000000	2454200000	2487700000	3216500000	2929700000
5412	U4/U6.U5 small nuclear ribonucleoprotein 27 kDa protein	SNRNP27	3	4	4	4	4	4	4	24.5	18.86	155	0.96076	1.0842	1.0103	1.1726	1365600000	350340000	323890000	334240000	357160000
5666	Endoplasmic reticulum lectin 1	ERLEC1	3	14	14	11	13	11	13	39.4	51.91	457	0.98363	1.0838	0.71814	0.82016	2967700000	619070000	589250000	1055500000	703860000
2089	Mannose-P-dolichol utilization defect 1 protein	MPDU1	9	5	2	5	5	2	2	33.6	26.638	247	0.95521	1.0837	0.97766	1.0417	5266800000	1229600000	1168900000	1457200000	1411100000
6653	Ethylmalonyl-CoA decarboxylase	ECHDC1	16	12	12	11	9	11	9	56	31.089	284	0.99214	1.0834	0.69752	0.77211	3561200000	778770000	966760000	956780000	858870000
1600	Tyrosine-protein kinase Yes	YES1	8	17	12	16	15	11	10	33.6	61.386	548	0.99469	1.0833	1.0326	1.1394	2661900000	832990000	798830000	538320000	491710000
1072	Transducin beta-like protein 2	TBL2	6	26	26	25	24	25	24	69.8	45.935	411	0.92253	1.0833	0.75617	0.87936	26426000000	6707000000	5986200000	7771500000	5961100000
238	Cullin-2	CUL2	5	24	24	20	19	20	19	33.6	88.505	758	0.93614	1.0831	1.1069	1.2435	4314900000	1080900000	1263100000	1000000000	970870000
1464	Nucleoporin p58/p45	NUPL1	5	9	9	9	6	9	6	24.6	49.095	463	0.91119	1.0831	0.89937	0.98838	6387800000	1868400000	1803700000	1469800000	1245900000
1517	Charged multivesicular body protein 6	CHMP6	4	6	6	6	5	6	5	34.4	25.824	224	0.97613	1.083	0.98749	1.1053	2844600000	710630000	740820000	684890000	708260000
5364	Ubiquitin-associated and SH3 domain-containing protein B	UBASH3B	1	4	4	2	4	2	4	7.2	72.695	649	0.96269	1.083	1.0295	1.1766	205330000	43266000	37840000	66691000	57530000
6710	Armadillo repeat-containing protein 1	ARMC1	5	10	10	9	8	9	8	57.1	31.28	282	0.97292	1.083	1.5439	1.8467	3465500000	938460000	837740000	603290000	1086000000
5682	Trans-L-3-hydroxyproline dehydratase	L3HYPDH	3	6	6	4	6	4	6	21.8	38.137	354	0.98447	1.0829	0.75452	0.8593	797360000	209100000	191350000	247500000	149420000
2782	2-oxoisovalerate dehydrogenase subunit beta, mitochondrial	BCKDHB	2	7	7	6	6	6	6	28.1	43.122	392	0.96295	1.0828	1.0012	1.1333	2105200000	478540000	633030000	432470000	561110000
6712	Trimeric intracellular cation channel type B	TMEM38B	4	6	6	6	4	6	4	31.6	32.509	291	0.94707	1.0828	0.71865	0.81079	1282300000	475240000	442700000	215550000	148850000
5563	Immunoglobulin superfamily member 8	IGSF8	4	12	12	10	8	10	8	29	65.033	613	0.95183	1.0828	0.84612	0.98257	2488900000	714440000	772550000	544300000	457620000
3414	ATP synthase subunit e, mitochondrial	ATP5I	1	5	5	5	5	5	5	62.3	7.9331	69	0.98225	1.0824	0.92635	1.0764	11104000000	1946100000	1947100000	3539600000	3671300000
2968	Kinesin-1 heavy chain	KIF5B	1	38	28	33	33	24	24	47.8	109.68	963	0.94324	1.0824	0.88674	0.98001	4209300000	1125500000	1135600000	1012000000	936270000
5951	3-hydroxyacyl-CoA dehydrogenase type-2	HSD17B10	3	19	19	19	19	19	19	92.3	26.923	261	0.98285	1.0822	0.61512	0.68161	93577000000	23548000000	22673000000	28600000000	18756000000
4854	Transmembrane emp24 domain-containing protein 4	TMED4	4	9	8	9	9	8	8	42.3	25.943	227	0.97548	1.0821	0.7677	0.88084	12371000000	3501000000	2383500000	3803600000	2683000000
1446	Cirhin	CIRH1A	14	19	19	18	19	18	19	36.7	77.942	700	0.92721	1.0821	0.63087	0.72512	7270300000	1824900000	1512800000	2355600000	1577000000
5860	Transcription elongation factor, mitochondrial	TEFM	3	12	12	9	7	9	7	37.5	41.676	360	0.94404	1.0816	0.93313	1.0657	1332900000	413360000	370930000	271100000	277560000
3969	ADP-ribosylation factor-related protein 1	ARFRP1	4	9	9	7	8	7	8	59.7	22.614	201	0.91927	1.0816	0.9659	1.087	3666400000	805970000	702920000	1083700000	1073800000
1416	Protein spinster homolog 1	SPNS1	10	4	4	4	2	4	2	9.9	61.105	573	0.94892	1.0814	0.53258	0.59932	532390000	120720000	137850000	172870000	100950000
1856	Phosphomannomutase 2;Phosphomannomutase	PMM2	10	7	6	4	6	3	6	29.3	28.082	246	0.97828	1.0811	1.1347	1.2101	961680000	131570000	210050000	262090000	357970000
6052	Alpha-ketoglutarate-dependent dioxygenase alkB homolog 7, mitochondrial	ALKBH7	3	5	5	5	4	5	4	36.7	24.516	221	0.95055	1.0809	0.52246	0.56597	463030000	120890000	147560000	117130000	77448000
7211	Probable phospholipid-transporting ATPase IF	ATP11B	3	7	6	4	6	3	6	5.2	134.19	1177	0.95036	1.0809	1.0248	1.165	271040000	35468000	38169000	88877000	108530000
978	Zinc finger protein 346	ZNF346	8	9	9	7	8	7	8	32.3	34.645	310	0.97398	1.0808	0.84838	0.93254	1279300000	331390000	301870000	340950000	305060000
2794	Heterogeneous nuclear ribonucleoproteins A2/B1	HNRNPA2B1	3	27	26	27	26	26	25	71.1	37.429	353	0.94019	1.0808	0.90573	1.0501	203470000000	50806000000	49058000000	52509000000	51101000000
2096	Vesicle-associated membrane protein 4	VAMP4	2	3	3	3	2	3	2	23.6	16.24	140	0.98239	1.0808	0.73516	0.83457	346810000	103900000	89126000	80551000	73234000
423	UDP-N-acetylglucosamine--dolichyl-phosphate N-acetylglucosaminephosphotransferase	DPAGT1	9	3	3	3	3	3	3	7.2	42.587	377	0.96606	1.0807	0.8968	0.97464	1993600000	483770000	542560000	506800000	460440000
5040	pre-rRNA processing protein FTSJ3	FTSJ3	6	25	25	23	21	23	21	38.1	96.557	847	0.94469	1.0807	0.74834	0.79118	10725000000	2761200000	3027800000	2607500000	2328900000
4209	Neutral amino acid transporter B(0)	SLC1A5	6	15	15	15	15	15	15	42.3	56.598	541	0.9611	1.0804	0.59514	0.65154	44295000000	12006000000	10887000000	13686000000	7716600000
2437	Gelsolin	GSN	10	16	4	13	16	4	4	28.2	80.64	731	0.96262	1.0804	0.81293	0.92568	1010800000	267930000	291990000	228900000	222020000
3376	Eukaryotic translation initiation factor 5	EIF5	7	24	24	22	22	22	22	49.7	49.222	431	0.97228	1.0803	0.73369	0.80885	35710000000	9388300000	9315200000	9684200000	7322700000
2774	Neurofibromin;Neurofibromin truncated	NF1	16	82	82	71	70	71	70	36	317.03	2818	0.88294	1.0803	1.3089	1.2789	12809000000	3732400000	3385500000	2652700000	3038800000
3504	Serine/threonine-protein phosphatase PP1-beta catalytic subunit;Serine/threonine-protein phosphatase	PPP1CB	7	20	8	20	20	8	8	74.3	37.186	327	0.9775	1.0803	0.92044	1.026	13972000000	3435600000	3116300000	3828900000	3591400000
2759	Interferon-induced GTP-binding protein Mx2	MX2	8	39	35	33	35	29	32	57.5	82.088	715	0.95095	1.08	0.62524	0.71438	12242000000	2978500000	2924300000	3747500000	2591300000
5123	Prolyl 3-hydroxylase OGFOD1	OGFOD1	7	20	20	14	17	14	17	45.6	63.245	542	0.89577	1.0797	0.82511	0.9513	4027400000	1188500000	957400000	1014000000	867520000
1755	Cytochrome c oxidase subunit 7A-related protein, mitochondrial	COX7A2L	4	6	6	4	6	4	6	69.3	12.615	114	0.96245	1.0797	0.89076	1.0235	3828800000	636000000	483850000	1499900000	1209100000
1897	Beta-1,4-galactosyltransferase 5	B4GALT5	4	8	8	8	5	8	5	27.1	45.118	388	0.95764	1.0796	0.73437	0.82331	1785800000	450100000	422440000	495600000	417710000
5928	DnaJ homolog subfamily C member 2;DnaJ homolog subfamily C member 2, N-terminally processed	DNAJC2	6	20	20	19	17	19	17	40.1	71.996	621	0.93549	1.0796	0.71897	0.79768	6730300000	1707700000	1617400000	1906500000	1498800000
6803	Very-long-chain enoyl-CoA reductase	TECR	5	16	16	16	14	16	14	41.9	36.034	308	0.94671	1.0796	0.95883	1.0728	55071000000	13061000000	13236000000	15009000000	13765000000
2717	Receptor-type tyrosine-protein phosphatase alpha	PTPRA	2	3	3	3	2	3	2	5	89.702	793	0.94756	1.0794	0.71915	0.75292	156010000	47564000	41108000	36601000	30736000
2244	Vesicle-associated membrane protein 5	VAMP5	1	4	4	2	4	2	4	38.8	12.805	116	0.96785	1.0794	1.179	1.3291	3809600000	992590000	986690000	837400000	992890000
5537	Peroxisomal membrane protein PEX13	PEX13	4	11	11	7	10	7	10	39	44.129	403	0.96348	1.0793	0.87872	0.99262	2413600000	595720000	525760000	699730000	592340000
6719	Anoctamin-10	ANO10	14	14	14	12	14	12	14	27.4	76.328	660	0.91333	1.0792	0.88363	0.99368	2256900000	521410000	515120000	647070000	573350000
5191	Zinc finger protein 62 homolog	ZFP62	3	5	4	5	3	4	2	6.2	98.779	867	0.94014	1.0791	1.3773	1.4889	105670000	27286000	31777000	17669000	28941000
4824	Cytochrome P450 2U1	CYP2U1	3	6	6	6	5	6	5	14.5	61.986	544	0.9768	1.0791	0.51319	0.58609	406200000	133590000	119280000	89253000	64072000
184	GPALPP motifs-containing protein 1	GPALPP1	6	6	6	6	4	6	4	18.9	37.971	338	0.98421	1.0791	0.82332	0.96097	968850000	184500000	511300000	106510000	166540000
1388	Intraflagellar transport protein 81 homolog	IFT81	4	5	5	4	4	4	4	10.7	73.366	624	0.90654	1.079	0.72931	0.81403	321780000	53752000	71470000	104700000	91860000
611	Probable methyltransferase-like protein 15	METTL15	11	15	15	13	12	13	12	45.5	46.121	407	0.94306	1.0788	0.83767	0.96513	2696300000	658120000	641750000	742550000	653840000
3642	Serine/arginine-rich splicing factor 3	SRSF3	3	9	8	8	9	7	8	58.9	14.203	124	0.96477	1.0788	0.83654	0.9709	18373000000	4112800000	4108700000	4996500000	5155100000
100	Ubiquitin-conjugating enzyme E2 D3;Ubiquitin-conjugating enzyme E2 D2	UBE2D3;UBE2D2	17	4	3	4	4	3	3	40.5	16.817	148	0.95633	1.0787	0.92758	1.0702	5931000000	1612200000	1517800000	1466600000	1334300000
2474	Transcription factor Sp1	SP1	4	3	3	3	3	3	3	7.3	75.823	737	0.95022	1.0787	2.1092	2.3018	379350000	100900000	98493000	61180000	118770000
1830	Secretory carrier-associated membrane protein 1	SCAMP1	6	7	7	7	7	7	7	30.2	37.92	338	0.97746	1.0786	0.93929	1.0375	4882900000	1158600000	1211400000	1181600000	1331200000
4077	Importin subunit beta-1	KPNB1	7	45	45	42	43	42	43	67.1	97.169	876	0.92883	1.0784	0.97068	1.1076	121790000000	30609000000	30666000000	29194000000	31319000000
4091	Pre-mRNA-splicing regulator WTAP	WTAP	3	11	11	10	10	10	10	34.6	44.243	396	0.98495	1.0782	1.0898	1.2215	3499900000	947360000	929370000	802470000	820710000
6375	HEAT repeat-containing protein 1;HEAT repeat-containing protein 1, N-terminally processed	HEATR1	3	90	90	81	81	81	81	51.5	242.37	2144	0.92257	1.0781	0.79071	0.79997	42341000000	11779000000	10959000000	11078000000	8525300000
4393	DBIRD complex subunit ZNF326	ZNF326	4	22	13	20	20	11	12	44.7	65.653	582	0.92552	1.0781	0.89632	1.0026	8224200000	2039100000	1934000000	2283200000	1968000000
414	Immediate early response 3-interacting protein 1	IER3IP1	2	2	2	2	2	2	2	40.6	7.6079	69	0.97297	1.0776	0.67822	0.78867	1327600000	316140000	299240000	426000000	286240000
1960	Peroxisomal membrane protein PMP34	SLC25A17	9	12	12	11	11	11	11	44.6	34.566	307	0.912	1.0774	0.85959	0.9577	3444300000	885640000	777180000	932330000	849110000
626	Mesencephalic astrocyte-derived neurotrophic factor	MANF	3	14	14	14	14	14	14	50.3	21.143	185	0.91661	1.0774	0.96474	1.142	30657000000	6749900000	6302700000	8897400000	8707100000
2670	Histone H1.5	HIST1H1B	1	13	8	10	13	7	8	37.2	22.58	226	0.89819	1.0773	0.73248	0.86509	27867000000	6780300000	6158400000	8628700000	6299400000
3560	Peptidyl-prolyl cis-trans isomerase FKBP1A;Peptidyl-prolyl cis-trans isomerase	FKBP1A	8	5	5	4	5	4	5	71.3	11.951	108	0.96229	1.077	1.059	1.2885	4004800000	1020600000	902050000	1017900000	1064300000
5218	LEM domain-containing protein 2	LEMD2	7	23	23	21	18	21	18	47.5	56.974	503	0.98027	1.077	0.78413	0.87037	9793500000	2422800000	2490900000	2566000000	2313800000
1684	AP-3 complex subunit beta-1	AP3B1	9	37	37	29	36	29	36	37.9	116.19	1045	0.93868	1.0766	0.86577	0.9324	8652900000	2154200000	2097400000	2348100000	2053200000
4343	Taperin	TPRN	5	5	5	3	3	3	3	11.4	75.555	711	0.94546	1.0766	0.69502	0.76876	213090000	47915000	62374000	67153000	35651000
6626	Protein FAM114A2	FAM114A2	5	8	8	5	4	5	4	19	55.468	505	0.97137	1.0765	1.3807	1.5626	278920000	41434000	49985000	124930000	62574000
7008	Exportin-7	XPO7	4	23	22	16	16	15	15	24.7	123.91	1087	0.94076	1.0765	0.89324	0.9813	2199600000	405080000	387510000	384890000	1022100000
6778	DnaJ homolog subfamily B member 12	DNAJB12	5	18	18	15	18	15	18	53.6	41.859	375	0.96386	1.0763	0.68057	0.77699	7656700000	2206100000	2285900000	1819600000	1345000000
1501	Diacylglycerol kinase;Diacylglycerol kinase epsilon	DGKE	3	5	5	4	3	4	3	18.4	51.101	456	0.92357	1.0762	0.71796	0.79711	606440000	165450000	170210000	158040000	112730000
3122	Short/branched chain specific acyl-CoA dehydrogenase, mitochondrial	ACADSB	2	13	13	11	13	11	13	41.9	47.485	432	0.93276	1.076	0.51543	0.5784	5156800000	1386300000	1320600000	1655200000	794730000
2148	Paralemmin-1	PALM	4	6	6	5	5	5	5	23.6	37.157	343	0.93605	1.076	1.309	1.4394	751010000	233380000	238280000	118590000	160760000
1587	SAP30-binding protein	SAP30BP	10	11	11	8	11	8	11	31.1	35.772	325	0.92367	1.0759	0.99688	1.1156	3858900000	576230000	624270000	1501000000	1157300000
513	Protein FAM208B	FAM208B	3	7	7	7	3	7	3	3.3	293.55	2645	0.86076	1.0756	1.0875	1.0928	86859000	36707000	19504000	15281000	15367000
6595	Translation initiation factor eIF-2B subunit gamma	EIF2B3	5	10	10	9	6	9	6	34.4	44.803	401	0.98424	1.0756	0.6291	0.69631	1118600000	376130000	427600000	190740000	124170000
3676	Runt-related transcription factor 1	RUNX1	14	8	8	8	6	8	6	25.4	48.736	453	0.97763	1.0755	0.86411	0.95805	1386400000	453280000	370060000	309960000	253060000
2247	LETM1 and EF-hand domain-containing protein 1, mitochondrial	LETM1	3	41	41	36	38	36	38	57.2	83.353	739	0.92846	1.0754	0.89595	1.0432	37869000000	9356200000	8074400000	10769000000	9669200000
1580	Serine/arginine-rich splicing factor 1	SRSF1	7	15	14	14	14	13	13	46.6	28.329	253	0.95749	1.0752	1.0998	1.2176	33857000000	8661300000	8204200000	8176300000	8814900000
1725	Cytochrome c oxidase subunit NDUFA4	NDUFA4	1	4	4	4	4	4	4	46.9	9.3697	81	0.94267	1.0752	0.81322	0.92378	11807000000	2527800000	2464300000	3816800000	2998600000
790	Alanyl-tRNA editing protein Aarsd1	PTGES3L-AARSD1;AARSD1	7	7	7	6	5	6	5	16.4	55.065	495	0.97158	1.0752	0.86218	0.97792	1087800000	287020000	313220000	249260000	238290000
6204	Nucleolar GTP-binding protein 1	GTPBP4	4	35	35	28	33	28	33	58.8	73.964	634	0.92946	1.075	0.64563	0.75058	14962000000	3729800000	3096800000	4819000000	3316100000
7019	Plexin-A1	PLXNA1	3	41	35	37	28	31	24	27.2	211.06	1896	0.90661	1.0748	0.85422	0.89515	5866500000	2114800000	1460300000	1290400000	1000900000
5901	Oxysterol-binding protein-related protein 9	OSBPL9	12	15	15	10	11	10	11	30.8	81.786	723	0.95606	1.0748	1.4647	1.6825	1965400000	455230000	475310000	471370000	563500000
4279	V-type proton ATPase subunit F	ATP6V1F	2	6	6	6	6	6	6	75.6	13.37	119	0.96736	1.0746	0.81655	0.9439	2393500000	496740000	474460000	750810000	671480000
2634	Cytochrome c oxidase subunit 6B1	COX6B1	2	7	7	6	6	6	6	75.6	10.192	86	0.97029	1.0746	0.8699	0.98218	4783800000	833480000	842900000	1656600000	1450800000
2200	E3 ubiquitin-protein ligase listerin	LTN1	5	44	44	39	32	39	32	31.3	200.55	1766	0.92219	1.0744	0.9913	1.0308	5439100000	1791300000	1712000000	986550000	949220000
3405	BH3-interacting domain death agonist;BH3-interacting domain death agonist p15;BH3-interacting domain death agonist p13;BH3-interacting domain death agonist p11	BID	5	9	9	9	8	9	8	61	21.994	195	0.97233	1.0744	0.87677	1.0003	6211700000	1324600000	1473100000	1831400000	1582600000
264	Lanosterol 14-alpha demethylase	CYP51A1	4	23	22	19	22	18	21	57.2	57.278	509	0.98604	1.074	0.78158	0.86294	10089000000	2267400000	2137000000	3130000000	2554700000
2785	Oxysterol-binding protein 1	OSBP	2	23	21	21	19	19	17	34.8	89.42	807	0.91109	1.074	1.5988	1.8291	28801000000	13274000000	7296100000	6598500000	1632900000
4408	Nodal modulator 2;Nodal modulator 3	NOMO2;NOMO3	8	54	4	49	52	4	4	66.7	134.19	1222	0.91	1.0739	0.59175	0.62934	1507500000	374680000	417640000	351270000	363890000
4907	THO complex subunit 4	ALYREF	1	14	1	12	12	1	1	58	26.888	257	0.89099	1.0739	0.99779	1.1436	5187900000	1309700000	1227400000	1298500000	1352400000
4400	DnaJ homolog subfamily C member 21	DNAJC21	6	7	7	7	5	7	5	16.8	62.027	531	0.95665	1.0737	0.56018	0.64066	1100800000	263860000	282450000	346160000	208340000
454	COMM domain-containing protein 7	COMMD7	7	3	3	3	2	3	2	22.5	20.151	182	0.966	1.0736	1.3372	1.5307	1004700000	359660000	317550000	137590000	189920000
2444	Glycogen phosphorylase, liver form;Phosphorylase	PYGL	3	44	36	38	40	30	32	58.8	93.133	813	0.94506	1.0736	0.95469	1.0529	23430000000	5600000000	5517000000	6245500000	6067000000
5893	Structural maintenance of chromosomes protein 6	SMC6	6	33	33	28	28	28	28	41.9	126.32	1091	0.9185	1.0735	1.0179	1.1064	5305000000	1419500000	1574500000	1127300000	1183600000
5866	Sperm-associated antigen 5	SPAG5	8	17	17	14	15	14	15	17.1	134.42	1193	0.90505	1.0735	1.0929	1.1108	1177000000	344240000	309290000	273370000	250050000
2373	Metalloproteinase inhibitor 1	TIMP1	4	4	4	2	4	2	4	48.3	16.057	143	0.96865	1.0734	0.75905	0.84145	781330000	154910000	178380000	252130000	195920000
6422	Acyl-CoA dehydrogenase family member 9, mitochondrial	ACAD9	3	37	37	36	35	36	35	69.7	68.76	621	0.95914	1.0732	0.89356	0.99112	42923000000	11393000000	12334000000	9863400000	9333200000
6232	Protein zyg-11 homolog B	ZYG11B	3	7	7	3	6	3	6	12.9	83.92	744	0.9046	1.0731	1.1789	1.328	272240000	60584000	61081000	73431000	77142000
135	Lysine-specific demethylase 6A;Histone demethylase UTY	KDM6A;UTY	21	14	14	11	10	11	10	12.9	157.48	1429	0.92037	1.0729	1.01	1.0565	686230000	211150000	213520000	132380000	129180000
6756	Poly(ADP-ribose) glycohydrolase ARH3	ADPRHL2	1	10	10	9	7	9	7	43.5	38.946	363	1.0055	1.0729	1.3242	1.4974	2562000000	714320000	697330000	462460000	687900000
5174	39S ribosomal protein L43, mitochondrial	MRPL43	10	10	10	9	10	9	10	68.6	17.853	159	0.96544	1.0726	0.96167	1.0963	12124000000	2628800000	2561900000	3603700000	3330000000
5871	Vacuolar protein sorting-associated protein 13A	VPS13A	6	65	64	51	56	50	55	27.9	355.86	3135	0.87902	1.0721	0.80416	0.8106	5512800000	1487600000	1377700000	1316700000	1330700000
4636	Transcription initiation factor TFIID subunit 2	TAF2	5	22	22	13	19	13	19	24	136.97	1199	0.92626	1.0719	0.86853	0.92528	2491700000	521540000	511290000	632500000	826360000
4694	Chondroitin sulfate proteoglycan 4	CSPG4	1	88	88	85	83	85	83	48.4	250.53	2322	0.89639	1.0718	0.59243	0.61526	101870000000	28641000000	26954000000	27614000000	18662000000
4222	V-type proton ATPase subunit S1	ATP6AP1	7	14	14	13	12	13	12	37.7	52.025	470	0.97371	1.0717	0.81472	0.94367	8425600000	1881500000	2100000000	2201400000	2242700000
3086	Folate transporter 1	SLC19A1	8	9	9	9	7	9	7	19.3	64.868	591	0.96415	1.0713	0.8031	0.87292	1063300000	384490000	286350000	235480000	157010000
3655	Transcription factor A, mitochondrial	TFAM	3	13	13	12	11	12	11	36.2	29.096	246	0.93625	1.0711	0.9194	1.0431	22528000000	5171200000	4904500000	6280400000	6171800000
6981	Signal recognition particle subunit SRP68	SRP68	6	43	43	40	40	40	40	72.7	70.729	627	0.95581	1.071	1.0001	1.1566	56685000000	14868000000	14033000000	13171000000	14613000000
7012	ATPase inhibitor, mitochondrial	ATPIF1	4	4	4	3	3	3	3	24.5	12.249	106	0.9409	1.0709	0.89952	1.0213	1356400000	256810000	271140000	415640000	412840000
2158	CAAX prenyl protease 1 homolog	ZMPSTE24	1	18	18	18	18	18	18	41.5	54.812	475	0.95497	1.0709	0.86196	0.99188	37480000000	10162000000	9620500000	9465800000	8231300000
4294	Protein CLEC16A	CLEC16A	4	11	11	7	8	7	8	11.4	117.71	1053	0.91549	1.0708	0.98377	1.0927	1266300000	97129000	155510000	538620000	475020000
4989	FUN14 domain-containing protein 1	FUNDC1	1	3	3	1	3	1	3	23.2	17.177	155	0.96078	1.0707	0.5745	0.6652	756300000	138320000	132870000	293000000	192110000
7409	2-5-oligoadenylate synthase 3	OAS3	4	58	58	57	53	57	53	63	121.17	1087	0.93441	1.0707	0.82312	0.90582	66787000000	18856000000	16602000000	17139000000	14190000000
2845	Tumor necrosis factor receptor superfamily member 5	CD40	4	4	4	3	4	3	4	14.1	30.619	277	0.96197	1.0707	0.75797	0.86351	1846300000	441640000	395820000	571680000	437180000
4628	Polyamine-modulated factor 1	PMF1-BGLAP;PMF1	10	6	6	3	6	3	6	36	23.769	211	0.99812	1.0706	1.1541	1.3004	741370000	113670000	139100000	222180000	266410000
3175	Phosphatidylserine synthase 1	PTDSS1	4	5	5	5	5	5	5	12.7	55.527	473	0.95389	1.0706	0.75369	0.78378	2715700000	557250000	544470000	901160000	712840000
2641	Aldose reductase	AKR1B1	5	16	16	15	14	15	14	73.7	35.853	316	0.89447	1.0706	0.69742	0.81005	12702000000	3379400000	3273700000	3451900000	2597000000
2029	UDP-glucose 6-dehydrogenase	UGDH	9	19	19	15	17	15	17	52.6	55.023	494	0.96771	1.0706	0.81545	0.93744	5649600000	1329700000	1460000000	1372400000	1487500000
3945	Polycystin-2	PKD2	6	11	11	9	8	9	8	14.8	98.837	874	0.95111	1.0706	1.0256	1.1415	1131200000	329230000	246840000	279210000	275890000
1295	V-type proton ATPase subunit D	ATP6V1D	10	8	8	8	6	8	6	56.8	21.921	192	0.96639	1.0705	0.70645	0.84607	1977100000	569610000	684180000	389860000	333500000
4375	FAST kinase domain-containing protein 1	FASTKD1	5	11	11	9	10	9	10	15.8	92.203	804	0.97443	1.0705	0.8731	0.97255	1133500000	285970000	247220000	364840000	235430000
2079	NADH dehydrogenase [ubiquinone] iron-sulfur protein 2, mitochondrial	NDUFS2	2	25	25	24	23	24	23	67.4	52.545	463	0.93312	1.0705	0.77536	0.86992	44497000000	10467000000	10028000000	13053000000	10949000000
2284	Sphingosine-1-phosphate lyase 1	SGPL1	3	21	21	19	19	19	19	43.5	63.523	568	0.98982	1.0704	0.81094	0.91393	15455000000	3595100000	3565800000	4291000000	4003400000
2606	Ribonuclease inhibitor	RNH1	10	20	20	19	17	19	17	60.5	49.973	461	0.96187	1.0704	1.082	1.2241	14653000000	4310900000	4024100000	2954500000	3363200000
6484	Retinol dehydrogenase 14	RDH14	2	21	21	15	20	15	20	72.3	36.864	336	0.93034	1.0703	0.88283	1.0209	8257700000	2625800000	1912500000	1919400000	1799900000
5896	Transmembrane protein 209	TMEM209	6	15	15	12	13	12	13	38	62.921	561	0.8974	1.0702	0.62507	0.69381	4983100000	1033500000	1081100000	1676100000	1192500000
1130	UV radiation resistance-associated gene protein	UVRAG	4	5	5	4	2	4	2	8.4	66.997	598	0.96536	1.0699	1.1799	1.3752	266750000	76407000	75030000	52889000	62424000
6997	Mediator of RNA polymerase II transcription subunit 13	MED13	2	26	24	25	21	23	20	17.2	239.29	2174	0.90968	1.0698	0.91916	0.95548	2662100000	848670000	776870000	493080000	543500000
2908	Peroxiredoxin-6	PRDX6	1	19	19	19	19	19	19	83	25.035	224	0.94811	1.0698	0.85975	0.96669	35128000000	9377600000	9109000000	8716200000	7925700000
1761	AP-3 complex subunit delta-1	AP3D1	11	41	41	37	35	37	35	45.7	130.16	1153	0.91711	1.0697	0.74192	0.77462	10524000000	3674600000	2818200000	2274400000	1756700000
6624	SOSS complex subunit C	INIP	3	4	4	3	3	3	3	34.6	11.425	104	0.87877	1.0696	1.1924	1.4127	476790000	114980000	99613000	121080000	141120000
4958	Decaprenyl-diphosphate synthase subunit 2	PDSS2	2	4	4	4	4	4	4	13.5	44.128	399	0.95032	1.0696	0.67604	0.74935	352830000	96391000	87612000	96626000	72201000
5217	Keratinocyte-associated transmembrane protein 2	KCT2	1	4	4	3	4	3	4	12.1	29.234	265	0.97092	1.0694	1.1025	1.2282	1009100000	246630000	244070000	232530000	285880000
6650	Phosphatidylinositide phosphatase SAC1	SACM1L	7	28	28	26	25	26	25	56.4	66.966	587	0.97227	1.0694	1.01	1.1217	19700000000	5615400000	5174700000	4506900000	4403100000
5703	WD repeat-containing protein 89	WDR89	2	8	8	5	8	5	8	31.8	43.214	387	0.94486	1.0693	0.88946	1.0135	1318500000	283980000	278920000	399640000	355910000
1336	ELKS/Rab6-interacting/CAST family member 1	ERC1	18	31	27	28	20	24	18	32	124.82	1086	0.92675	1.0691	0.82077	0.9121	4877900000	1417000000	1314100000	1158600000	988260000
7370	Peroxisomal membrane protein PEX16	PEX16	7	10	10	9	10	9	10	39.3	38.628	336	0.88741	1.0691	0.72006	0.8448	1313300000	372190000	356530000	294420000	290190000
5970	Protein arginine N-methyltransferase 1	PRMT1	11	27	23	27	26	23	23	81.9	40.548	353	0.94133	1.0691	1.2126	1.3775	22620000000	5952700000	5317700000	5558900000	5790800000
3837	Aminoacyl tRNA synthase complex-interacting multifunctional protein 1;Endothelial monocyte-activating polypeptide 2	AIMP1	3	18	17	15	16	14	16	65.4	34.352	312	0.93928	1.069	0.7704	0.90614	8880300000	2162900000	2147800000	2426500000	2143100000
2488	U2 small nuclear ribonucleoprotein B	SNRPB2	1	9	7	9	8	7	6	45.8	25.486	225	0.93421	1.0689	1.1405	1.2944	13122000000	2869500000	2793300000	3378800000	4080600000
7183	UPF0568 protein C14orf166	C14orf166	4	18	18	17	17	17	17	73.8	28.068	244	0.9182	1.0689	0.78679	0.86553	41565000000	10120000000	9869500000	12013000000	9563000000
4487	39S ribosomal protein L2, mitochondrial	MRPL2	2	7	7	6	7	6	7	32.1	33.3	305	0.96023	1.0683	0.71543	0.86677	6108800000	1499100000	1400000000	1715200000	1494500000
2004	Sorting nexin-3	SNX3	4	13	11	12	11	11	9	75.3	18.762	162	0.95214	1.0683	0.98481	1.1196	11323000000	2914500000	2720000000	2821400000	2866800000
7251	Protein MEMO1	MEMO1	3	6	6	5	6	5	6	34.7	31.307	274	0.96901	1.0683	0.91119	1.0024	896570000	221080000	234130000	223500000	217870000
5769	PRKC apoptosis WT1 regulator protein	PAWR	5	10	9	7	7	7	6	38.5	36.567	340	0.91262	1.0681	0.93645	1.1106	2278400000	644530000	590390000	553390000	490110000
5062	Aldehyde dehydrogenase family 16 member A1	ALDH16A1	5	7	7	5	6	5	6	16	79.917	751	0.95109	1.0681	0.68758	0.77948	352510000	93803000	87721000	95555000	75433000
1319	Ubiquitin carboxyl-terminal hydrolase;Ubiquitin carboxyl-terminal hydrolase 11	USP11	3	10	10	8	8	8	8	14.9	105.03	920	0.95635	1.068	0.92885	0.99198	1555000000	422790000	407700000	378750000	345760000
270	Disks large homolog 1	DLG1	44	30	23	25	24	19	19	50.2	99.813	892	0.96728	1.0677	0.9554	1.0308	7344300000	1988400000	1986600000	1650300000	1719000000
3472	Ras-related protein Rap-1b;Ras-related protein Rap-1b-like protein	RAP1B	20	15	3	13	14	2	3	82.1	20.825	184	0.96582	1.0675	0.82804	0.93662	1120500000	168820000	281000000	353450000	317240000
6986	Prenylcysteine oxidase 1	PCYOX1	6	19	19	18	18	18	18	55	56.639	505	0.96402	1.0674	0.88276	0.97178	13149000000	3682800000	3905500000	2906100000	2654300000
3960	Ras-related protein Rab-32	RAB32	3	16	15	13	13	12	12	76.9	24.997	225	0.95695	1.0671	0.90537	1.0078	7597100000	1985100000	1955500000	1951200000	1705300000
1035	Basic leucine zipper and W2 domain-containing protein 2	BZW2	11	25	23	23	21	21	19	56.9	46.913	408	0.90674	1.0671	0.76276	0.87802	20518000000	5493300000	5784800000	5118600000	4121600000
6807	Vesicle transport protein USE1	USE1	7	8	8	7	6	7	6	35.5	29.371	259	0.99006	1.067	0.78617	0.87046	1635200000	415850000	437270000	418530000	363590000
3910	39S ribosomal protein L49, mitochondrial	MRPL49	4	7	7	5	7	5	7	57.8	19.198	166	0.94556	1.0669	0.89195	1.026	7662900000	1967800000	1789800000	2067100000	1838200000
3563	Growth factor receptor-bound protein 2	GRB2	5	15	15	15	13	15	13	71	25.206	217	0.96727	1.0668	0.75258	0.8444	10143000000	2713600000	2859900000	2421400000	2148400000
3513	14-3-3 protein epsilon	YWHAE	7	27	24	26	25	23	23	80	29.174	255	0.90634	1.0668	0.97082	1.1035	153960000000	43349000000	42061000000	33644000000	34910000000
4637	Mediator of RNA polymerase II transcription subunit 27	MED27	3	14	14	13	8	13	8	55.9	35.431	311	0.97841	1.0666	1.0714	1.1849	2742400000	755260000	894300000	523310000	569570000
7330	AFG3-like protein 2	AFG3L2	4	45	44	43	43	42	42	58.3	88.583	797	0.93663	1.0665	0.90089	1.0426	31745000000	7805600000	6728400000	9116900000	8094300000
4847	Transcription termination factor 4, mitochondrial;mTERF domain-containing protein 2 processed	MTERF4	9	7	7	6	5	6	5	21.5	43.957	381	0.97404	1.0663	0.69472	0.78912	586100000	128240000	101930000	190920000	165010000
7034	Cell division cycle protein 23 homolog	CDC23	6	25	25	23	19	23	19	49.9	68.833	597	0.97468	1.0663	1.2383	1.3652	5447700000	1435300000	1518400000	1113700000	1380300000
4806	39S ribosomal protein L21, mitochondrial	MRPL21	4	10	10	9	10	9	10	54.6	22.814	205	0.93424	1.0662	0.91199	1.0195	15131000000	3595100000	3295900000	4414200000	3825500000
4815	Coiled-coil domain-containing protein 186	CCDC186	3	5	5	3	3	3	3	8.5	103.69	898	0.94756	1.0661	0.77335	0.86038	227510000	50367000	49459000	70237000	57448000
5496	28S ribosomal protein S31, mitochondrial	MRPS31	1	17	17	16	15	16	15	50.1	45.318	395	0.93613	1.0659	0.8892	1.0285	24004000000	6205700000	5126700000	6859700000	5811600000
5644	FAS-associated factor 2	FAF2	2	24	24	20	24	20	24	66.1	52.623	445	0.94365	1.0659	0.72517	0.81818	27126000000	6930300000	6686900000	7559300000	5949100000
456	Leukocyte surface antigen CD47	CD47	5	3	3	3	3	3	3	15.3	20.313	183	0.94898	1.0659	0.89907	1.0146	3391000000	906000000	872150000	858700000	754100000
3456	Signal recognition particle 54 kDa protein	SRP54	7	31	31	28	27	28	27	65.7	55.704	504	0.94353	1.0658	1.0025	1.0866	47338000000	12991000000	12346000000	10622000000	11379000000
4249	Hsp90 co-chaperone Cdc37;Hsp90 co-chaperone Cdc37, N-terminally processed	CDC37	5	12	12	12	11	12	11	35.2	44.468	378	0.89742	1.0658	0.82815	0.95152	11409000000	3285400000	2946200000	2841200000	2335800000
3115	Melanoma-associated antigen 9	MAGEA9	6	8	8	8	7	8	7	33.3	35.088	315	0.96475	1.0658	0.92679	1.0184	1930700000	547950000	535380000	409230000	438150000
5994	Methylosome protein 50	WDR77	3	8	8	6	7	6	7	40.4	36.724	342	0.9544	1.0653	0.83306	0.94653	2072000000	399990000	369500000	483770000	818770000
2363	Purine nucleoside phosphorylase	PNP	4	18	18	18	13	18	13	81.3	32.118	289	0.95351	1.0653	0.71427	0.80523	10679000000	2735300000	3803000000	1969300000	2171000000
4750	Inhibitor of nuclear factor kappa-B kinase-interacting protein	IKBIP	1	19	14	18	19	13	14	48.3	43.083	377	0.93736	1.0653	0.855	0.97903	13872000000	3180800000	3185200000	4071300000	3434700000
2114	Transcription factor E2F6	E2F6	7	5	5	5	3	5	3	28.8	31.844	281	0.92232	1.0649	0.98135	1.1266	291110000	95957000	82578000	61901000	50679000
2238	Elongator complex protein 1	IKBKAP	3	26	26	20	23	20	23	26	150.25	1332	0.92874	1.0649	0.78926	0.8069	2177600000	634500000	631570000	486560000	424990000
3155	Glutamine--tRNA ligase	QARS	23	43	42	41	41	40	40	62.1	87.798	775	0.94417	1.0649	0.87817	0.98931	29254000000	7172400000	7028100000	8013900000	7039700000
3990	Low-density lipoprotein receptor-related protein 8	LRP8	7	5	5	4	4	4	4	8.8	87.959	793	0.93726	1.0647	0.90933	0.98533	867280000	281290000	247580000	167190000	171220000
220	ELM2 and SANT domain-containing protein 1	ELMSAN1	4	18	18	18	11	18	11	24.5	111.83	1018	0.9068	1.0646	1.4251	1.5054	2279600000	606010000	553760000	554530000	565330000
2521	Interferon-induced protein with tetratricopeptide repeats 1	IFIT1	3	12	12	10	10	10	10	30.3	55.36	478	0.89707	1.0645	0.71972	0.79949	913850000	282200000	298370000	184350000	148930000
2042	Endothelial differentiation-related factor 1	EDF1	3	8	8	8	8	8	8	45.3	16.368	148	0.82356	1.0645	0.68403	0.87426	12717000000	3330900000	3242300000	3513100000	2631000000
33	Translation initiation factor eIF-2B subunit delta	EIF2B4	8	14	14	13	11	13	11	37.1	57.495	520	0.9706	1.0644	0.76909	0.85881	2846100000	913490000	817390000	694800000	420470000
6502	Methylcrotonoyl-CoA carboxylase beta chain, mitochondrial	MCCC2	6	29	29	26	28	26	28	67.7	61.332	563	0.92583	1.0644	0.6563	0.78623	19122000000	5423300000	5267400000	4875600000	3556100000
5263	Cytosolic endo-beta-N-acetylglucosaminidase	ENGASE	6	7	7	4	5	4	5	10.8	83.986	743	0.89783	1.0643	0.93994	1.0808	500490000	183050000	94714000	111470000	111260000
6147	GTP-binding protein 2	GTPBP2	8	5	5	4	5	4	5	10.7	56.612	514	0.93769	1.0642	0.64279	0.70881	531040000	141820000	165990000	99500000	123730000
5627	TBC1 domain family member 20	TBC1D20	2	7	7	5	6	5	6	22.3	45.854	403	0.90983	1.0639	0.68942	0.8061	722080000	184700000	175170000	211940000	150270000
4119	Early endosome antigen 1	EEA1	1	75	75	69	64	69	64	55.4	162.46	1411	0.89901	1.0639	1.0563	1.098	38992000000	11722000000	11016000000	7700800000	8552600000
3153	F-actin-capping protein subunit beta	CAPZB	5	18	18	17	18	17	18	65.8	30.628	272	0.93234	1.0637	0.98277	1.1028	22519000000	6360400000	5494300000	5203800000	5460100000
86	Inhibitor of growth protein 1	ING1	7	3	3	3	2	3	2	41.4	12.566	111	0.94669	1.0637	1.1176	1.2495	230180000	82092000	77229000	35524000	35336000
3622	28S ribosomal protein S25, mitochondrial	MRPS25	4	14	14	12	13	12	13	78.6	20.116	173	0.89197	1.0636	0.93497	1.0996	19487000000	3898300000	4791800000	4691800000	6104800000
192	U1 small nuclear ribonucleoprotein C	SNRPC	3	3	3	2	3	2	3	21.7	19.687	180	0.93301	1.0635	0.95244	1.1127	1155100000	223160000	197970000	380520000	353430000
3427	Poly(rC)-binding protein 4	PCBP4	8	6	5	5	4	4	3	22.8	41.481	403	0.95219	1.0634	1.6681	1.8888	364450000	110860000	119380000	46309000	87898000
1798	Histone acetyltransferase type B catalytic subunit	HAT1	4	16	15	14	12	14	12	54.9	49.512	419	0.93524	1.0634	0.89761	1.0391	4050400000	1225100000	1319800000	798580000	706830000
646	Serine/arginine repetitive matrix protein 1	SRRM1	7	10	10	9	9	9	9	13.3	103.39	913	0.88536	1.0634	0.64731	0.70828	10419000000	3056400000	2566500000	2503600000	2292800000
1071	Hydroxyacyl-coenzyme A dehydrogenase, mitochondrial	HADH	13	15	15	15	13	15	13	54.6	42.123	390	0.9716	1.063	0.67309	0.75898	43860000000	12051000000	12851000000	13400000000	5558700000
3182	Calcium signal-modulating cyclophilin ligand	CAMLG	2	6	6	6	3	6	3	31.4	32.952	296	0.96422	1.063	0.81913	0.91411	1087600000	322490000	320380000	229460000	215300000
3722	CCAAT/enhancer-binding protein zeta	CEBPZ	2	37	37	36	33	36	33	39.2	120.97	1054	0.87958	1.063	0.78395	0.86275	9181000000	2265800000	1959700000	2739400000	2216000000
5382	Ras-related protein Rab-2B	RAB2B	3	14	6	13	14	5	6	68.5	24.214	216	0.94372	1.0628	0.85435	1.035	1947800000	405540000	573060000	539020000	430200000
6779	Non-structural maintenance of chromosomes element 4 homolog A	NSMCE4A	3	9	9	8	8	8	8	35.1	44.301	385	0.9639	1.0625	0.89339	0.98336	1800200000	496550000	476640000	446550000	380450000
7172	Leucine-rich repeat protein SHOC-2	SHOC2	3	13	13	9	12	9	12	31.4	64.887	582	0.96325	1.0623	0.78824	0.84621	3298700000	634750000	797240000	873830000	992850000
6332	39S ribosomal protein L46, mitochondrial	MRPL46	4	13	13	13	13	13	13	59.9	31.705	279	0.90701	1.0623	0.79245	0.89934	18730000000	4498100000	4114200000	5628100000	4489800000
4606	2,5-phosphodiesterase 12	PDE12	3	16	16	15	14	15	14	40.7	58.889	535	0.9726	1.0623	0.60692	0.70024	3983500000	1116700000	1101000000	1081000000	684800000
5033	Structural maintenance of chromosomes protein 5	SMC5	1	28	28	23	22	23	22	25.6	128.81	1101	0.9164	1.0619	0.93082	1.038	4075900000	1304100000	1016100000	864720000	890950000
6134	Threonine--tRNA ligase, mitochondrial	TARS2	6	33	33	27	28	27	28	57	81.035	718	0.93896	1.0619	0.71296	0.83259	10044000000	2391000000	2427300000	2920400000	2304900000
1307	Melanoma inhibitory activity protein 2	CTAGE5;MIA2	15	14	9	9	13	5	9	11.7	151.72	1339	0.93957	1.0618	0.68805	0.75493	887220000	162620000	188570000	302160000	233870000
3059	Nicotinamide N-methyltransferase	NNMT	1	4	4	4	3	4	3	20.5	29.574	264	0.93535	1.0618	0.88345	1.0421	423430000	154880000	128150000	69015000	71389000
4497	ATPase family AAA domain-containing protein 3B	ATAD3B	3	39	10	37	39	9	10	65.6	72.572	648	0.95955	1.0617	0.77236	0.87133	6031200000	1207400000	1215000000	1903800000	1705000000
3237	Guanine nucleotide-binding protein G(q) subunit alpha	GNAQ	2	17	8	17	17	8	8	57.4	42.142	359	0.90158	1.0616	0.75504	0.9318	4655700000	1223500000	1089900000	1344300000	998060000
3286	Peroxisomal multifunctional enzyme type 2;(3R)-hydroxyacyl-CoA dehydrogenase;Enoyl-CoA hydratase 2	HSD17B4	15	42	42	41	40	41	40	70.8	79.685	736	0.95069	1.0616	0.96731	1.0891	48074000000	11575000000	10926000000	13234000000	12338000000
4417	Cytochrome c oxidase assembly factor 6 homolog	COA6	4	2	2	2	2	2	2	17.4	18.006	155	0.9237	1.0615	0.80147	0.93358	587950000	108730000	81797000	212360000	185070000
2201	Mitochondrial import receptor subunit TOM70	TOMM70A	1	33	33	30	30	30	30	72.5	67.454	608	0.93752	1.0615	0.78218	0.92505	39168000000	9460000000	9559800000	10662000000	9486100000
3935	Metaxin-1	MTX1	4	14	14	13	14	13	14	47.3	35.777	317	0.94499	1.0613	0.73764	0.83868	12803000000	3293400000	3088600000	3598000000	2822700000
2921	Cell division cycle protein 27 homolog	CDC27	2	26	1	24	26	1	1	51.2	91.866	824	0.9246	1.0613	1.0793	1.2074	317780000	83063000	85013000	67973000	81727000
2327	Apoptosis-inducing factor 1, mitochondrial	AIFM1	7	31	31	29	30	29	30	59.1	66.9	613	0.94481	1.0612	0.90805	1.004	51564000000	13299000000	12371000000	13671000000	12224000000
4292	Inverted formin-2	INF2	4	22	22	21	17	21	17	23	134.62	1240	0.92067	1.0611	0.76676	0.79568	2710700000	837680000	818170000	610520000	444290000
3951	KRR1 small subunit processome component homolog	KRR1	2	16	16	14	16	14	16	46.2	43.664	381	0.90713	1.061	0.76946	0.87711	10613000000	2738200000	2436800000	3119100000	2318500000
2953	14-3-3 protein beta/alpha;14-3-3 protein beta/alpha, N-terminally processed	YWHAB	6	20	12	20	16	12	10	79.5	27.85	244	0.90062	1.0608	0.87053	0.97724	58418000000	16960000000	16100000000	13053000000	12305000000
2989	Replication protein A 14 kDa subunit	RPA3	2	6	6	5	6	5	6	76.9	13.569	121	0.93999	1.0605	0.85352	0.99154	3116700000	770150000	703790000	845800000	796930000
2798	Ferrochelatase, mitochondrial	FECH	7	14	14	10	11	10	11	40.9	47.862	423	0.95229	1.0605	0.64637	0.74405	3322500000	725810000	677100000	1188800000	730830000
3006	Metalloproteinase inhibitor 3	TIMP3	1	5	5	3	5	3	5	22.7	24.145	211	0.93805	1.0604	0.71758	0.82755	225890000	47503000	65154000	61256000	51979000
5462	Protein FAM3C	FAM3C	3	10	10	9	10	9	10	53.3	24.68	227	0.94142	1.0604	1.0077	1.1366	10517000000	3431900000	2637600000	2210700000	2236800000
1332	SLIT-ROBO Rho GTPase-activating protein 1	SRGAP1	7	13	11	10	10	8	8	16.4	116.84	1022	0.91265	1.0603	1.0656	1.1333	707880000	232380000	172670000	176710000	126110000
1707	Acetyl-coenzyme A transporter 1	SLC33A1	9	9	9	7	6	7	6	19.5	60.908	549	0.9197	1.0602	0.48758	0.54683	1079800000	292280000	417310000	213360000	156880000
3308	DNA-directed RNA polymerase II subunit RPB11-a;DNA-directed RNA polymerase II subunit RPB11-b2;DNA-directed RNA polymerase II subunit RPB11-b1	POLR2J;POLR2J3;POLR2J2	14	7	7	5	5	5	5	53	13.293	117	0.89016	1.0602	0.78648	0.96065	658020000	120540000	139400000	200610000	197470000
6875	Armadillo repeat-containing X-linked protein 1	ARMCX1	1	7	7	4	6	4	6	15.7	49.18	453	0.94343	1.0601	0.7024	0.80476	468080000	126500000	76290000	142360000	122930000
2934	GTP cyclohydrolase 1	GCH1	4	7	7	5	7	5	7	29.2	27.903	250	0.97546	1.0598	0.71611	0.77739	964250000	176950000	228890000	330710000	227700000
6117	Protein DPCD	DPCD	3	5	5	4	3	4	3	23.6	23.239	203	0.9814	1.0598	0.70161	0.8195	324410000	91958000	82572000	91266000	58613000
4127	Phosphomevalonate kinase	PMVK	1	10	10	8	10	8	10	50	21.995	192	0.95655	1.0597	1.0113	1.1582	1000900000	199250000	233270000	263410000	305000000
2665	Graves disease carrier protein	SLC25A16	3	9	9	8	9	8	9	28	36.223	332	0.9469	1.0596	1.1087	1.2089	1214300000	273230000	278060000	319730000	343330000
7201	Histone chaperone ASF1A	ASF1A	1	7	6	6	5	5	4	48	22.968	204	0.8559	1.0595	0.64664	0.75465	1551300000	451070000	450390000	359170000	290660000
6852	39S ribosomal protein L27, mitochondrial	MRPL27	5	7	7	6	7	6	7	48.6	16.073	148	0.91132	1.0595	0.89875	1.0499	6875800000	1584900000	1569200000	1892300000	1829400000
4762	Transcription elongation factor SPT6	SUPT6H	3	75	75	63	66	63	66	53.7	199.07	1726	0.89557	1.0594	0.81135	0.84926	19307000000	5662000000	5198900000	4584800000	3860800000
2303	Phosphatidate cytidylyltransferase 2	CDS2	1	4	4	4	4	4	4	17.1	51.417	445	0.90737	1.0593	0.67121	0.79912	2182700000	602230000	504370000	613660000	462490000
5976	Serine/threonine-protein kinase VRK1	VRK1	4	19	19	18	18	18	18	50.5	45.476	396	0.94517	1.0591	0.93658	1.0826	31830000000	7059000000	6810700000	9095500000	8864400000
3156	Cytochrome b-c1 complex subunit Rieske, mitochondrial;Cytochrome b-c1 complex subunit 11;Putative cytochrome b-c1 complex subunit Rieske-like protein 1	UQCRFS1;UQCRFS1P1	2	13	13	10	13	10	13	48.2	29.668	274	0.93873	1.0591	0.84564	0.9738	25151000000	5688800000	5906800000	7070000000	6485600000
3337	ATP-citrate synthase	ACLY	5	49	49	42	42	42	42	52.6	119.77	1091	0.92757	1.059	0.98761	1.0823	24311000000	6607900000	6292200000	5763700000	5647000000
4959	Dolichyldiphosphatase 1	DOLPP1	1	8	1	6	6	1	1	38.2	27.03	238	0.95604	1.0589	0.83679	0.91994	1890900000	385640000	372510000	597790000	534970000
6524	39S ribosomal protein L47, mitochondrial	MRPL47	3	14	14	12	14	12	14	43.9	27.085	230	0.91715	1.0589	0.90695	1.0415	20903000000	4935900000	4492900000	6017900000	5456500000
2753	Ras-related protein Rab-5A	RAB5A	4	11	8	11	10	8	7	78.1	23.658	215	0.95955	1.0588	0.84618	0.93802	4834200000	1249800000	1198100000	1313400000	1072900000
4763	Staphylococcal nuclease domain-containing protein 1	SND1	2	60	60	60	60	60	60	76.9	102	910	0.94714	1.0588	0.75656	0.83721	203820000000	54826000000	52006000000	54020000000	42964000000
1969	Zinc finger and BTB domain-containing protein 14	ZBTB14	4	2	2	2	1	2	1	5.6	50.956	449	0.96665	1.0587	1.9184	2.1628	139560000	41126000	44039000	20190000	34204000
7182	Bifunctional UDP-N-acetylglucosamine 2-epimerase/N-acetylmannosamine kinase;UDP-N-acetylglucosamine 2-epimerase (hydrolyzing);N-acetylmannosamine kinase	GNE	5	8	8	6	6	6	6	16.4	71.277	648	0.95851	1.0587	0.9857	1.1021	476750000	182170000	148990000	67833000	77760000
3948	Stromal interaction molecule 1	STIM1	13	21	20	15	20	15	19	41.8	77.422	685	0.95221	1.0587	0.79096	0.92369	6180100000	1235200000	1023000000	2143600000	1778200000
6334	Transmembrane protein 245	TMEM245	5	13	13	12	13	12	13	18.3	97.356	879	0.96381	1.0586	0.9251	1.0342	5929100000	1597000000	1669000000	1136200000	1526900000
6199	Histone-lysine N-methyltransferase SETD2	SETD2	8	22	22	17	19	17	19	9	287.59	2564	0.89928	1.0586	1.3769	1.3786	1120300000	294240000	274500000	231920000	319610000
4028	Polypeptide N-acetylgalactosaminyltransferase 3	GALNT3	6	8	7	5	8	4	7	17.1	72.609	633	0.98239	1.0585	1.0342	1.2116	2088100000	468510000	467810000	566800000	585000000
4477	Ligand-dependent nuclear receptor-interacting factor 1	LRIF1	2	5	5	4	4	4	4	10.4	84.567	769	0.86522	1.0585	0.96081	1.0632	262150000	49983000	56907000	92056000	63203000
1694	Transcription elongation factor SPT5	SUPT5H	3	28	28	24	28	24	28	33.3	120.5	1083	0.90523	1.0584	1.1015	1.19	5714200000	1388000000	1395000000	1464200000	1467000000
4245	Serine/threonine-protein phosphatase 2A 56 kDa regulatory subunit epsilon isoform	PPP2R5E	5	16	12	15	13	11	9	37.2	54.042	462	0.90355	1.0583	0.86952	1.0403	2267200000	820860000	599620000	462970000	383780000
5889	Chloride channel CLIC-like protein 1	CLCC1	5	22	22	19	20	19	20	50.5	62.022	551	0.94748	1.058	0.53174	0.59763	6027600000	1578500000	1655700000	1766700000	1026700000
2698	NADH dehydrogenase [ubiquinone] 1 beta subcomplex subunit 7	NDUFB7	2	6	6	6	6	6	6	57.7	16.402	137	0.9375	1.058	0.87915	1.0073	6951200000	1718900000	1572100000	1946800000	1713500000
7377	Phosphoserine aminotransferase	PSAT1	2	13	13	12	11	12	11	43	40.422	370	0.95093	1.058	0.89144	1.0071	2816000000	715870000	768070000	693390000	638720000
6313	DNA replication factor Cdt1	CDT1	2	5	5	4	3	4	3	13.2	60.39	546	0.95446	1.058	0.80617	0.91773	206260000	80055000	54950000	36874000	34385000
4158	Ubiquitin-protein ligase E3C	UBE3C	3	14	14	10	9	10	9	17.6	123.92	1083	0.90601	1.0579	1.1388	1.233	1003300000	227940000	204280000	261700000	309400000
2840	ATP synthase subunit alpha, mitochondrial	ATP5A1	12	40	40	36	38	36	38	69.1	59.75	553	0.95341	1.0578	0.88604	0.97041	379460000000	95513000000	98233000000	93544000000	92173000000
5523	DNA repair protein RAD50	RAD50	10	79	79	72	70	72	70	56.9	153.89	1312	0.91645	1.0576	1.0883	1.1152	44196000000	12449000000	12134000000	9099700000	10514000000
664	Septin-6	SEPT6	5	14	7	13	14	6	7	36	49.303	431	0.98365	1.0575	1.0095	1.2029	1719300000	482360000	445540000	405950000	385420000
4049	Structural maintenance of chromosomes protein 1A	SMC1A	5	75	75	70	69	70	69	62.3	143.23	1233	0.90754	1.0575	1.1054	1.1199	57921000000	15745000000	14378000000	13242000000	14557000000
112	Fibrillin-2	FBN2	4	7	5	6	6	4	4	3.1	314.67	2911	0.88772	1.0575	0.70774	0.72163	232910000	61268000	63756000	63750000	44136000
6839	Thyroid transcription factor 1-associated protein 26	CCDC59	2	5	5	5	3	5	3	20.7	28.669	241	0.89083	1.0574	1.6428	1.819	1027300000	194740000	179710000	332270000	320540000
6395	Palmitoyltransferase ZDHHC6	ZDHHC6	3	3	3	1	3	1	3	9.3	47.205	409	0.91873	1.0574	1.7254	1.944	498020000	217650000	125610000	68269000	86495000
3936	Tubulin beta-3 chain	TUBB3	10	21	6	20	21	5	6	60.7	50.432	450	0.96199	1.0573	1.1132	1.2086	6171000000	1572400000	1573100000	1441400000	1584000000
1753	Thioredoxin domain-containing protein 9	TXNDC9	6	6	6	5	4	5	4	32.4	22.199	188	0.95664	1.0572	0.88423	0.96805	1514900000	568570000	612670000	190520000	143180000
2343	NADH dehydrogenase [ubiquinone] 1 beta subcomplex subunit 10	NDUFB10	4	11	11	11	11	11	11	57	20.776	172	0.88489	1.0572	0.87216	1.0603	17432000000	4580000000	4037900000	4565600000	4248400000
1983	Mediator of RNA polymerase II transcription subunit 14	MED14	3	49	49	41	42	41	42	45	160.6	1454	0.9159	1.0572	1.03	1.0574	10705000000	3230600000	2664300000	2419600000	2390300000
2361	Cytochrome c oxidase subunit 3	MT-CO3	1	2	2	2	2	2	2	9.6	29.95	261	0.95436	1.0569	0.85762	0.96853	772820000	205070000	204450000	209340000	153960000
76	DNA polymerase delta subunit 2	POLD2	8	11	11	6	9	6	9	35.5	54.695	504	0.95332	1.0569	1.1568	1.2928	2129800000	481220000	412110000	572230000	664280000
1876	DNA-directed RNA polymerase II subunit RPB4	POLR2D	3	5	5	5	4	5	4	55.6	16.311	142	0.93847	1.0567	0.7314	0.83315	1394400000	264580000	275670000	469130000	385040000
2693	Integrin alpha-2	ITGA2	1	37	7	31	31	6	5	42.2	129.29	1181	0.84695	1.0566	0.55922	0.55535	2621300000	754490000	681860000	719160000	465760000
1478	Ral GTPase-activating protein subunit alpha-2	RALGAPA2	4	5	4	5	3	4	3	3	194.93	1740	0.93205	1.0564	1.5075	1.5178	95179000	29714000	23823000	17050000	24593000
1936	Charged multivesicular body protein 2a	CHMP2A	4	6	6	4	4	4	4	23.4	25.104	222	0.96592	1.0564	1.0861	1.1707	595600000	128920000	126480000	172130000	168070000
2387	NADH-ubiquinone oxidoreductase chain 1	MT-ND1	1	4	4	4	4	4	4	9.1	35.66	318	0.91545	1.0563	0.62056	0.72068	2376200000	595050000	495650000	788100000	497400000
3021	Dual specificity mitogen-activated protein kinase kinase 2	MAP2K2	4	21	15	15	16	10	10	59.8	44.424	400	0.89613	1.0563	1.0691	1.3133	1623200000	464920000	323010000	412650000	422660000
1398	Ceramide synthase 4	CERS4	7	3	3	3	3	3	3	11.1	40.347	343	0.94562	1.0561	0.70641	0.8365	249620000	66665000	61959000	70025000	50974000
6789	Bcl-2-associated transcription factor 1	BCLAF1	10	27	1	25	24	1	1	28.2	105.95	918	0.86345	1.056	1.2191	1.3561	806660000	201710000	191220000	175460000	238280000
5595	Vesicle transport through interaction with t-SNAREs homolog 1A	VTI1A	6	7	7	7	5	7	5	41.4	23.435	203	0.95189	1.056	0.9435	1.0241	5360900000	903830000	1953500000	702470000	1801100000
3003	Sterol O-acyltransferase 1	SOAT1	4	15	15	14	14	14	14	29.5	64.734	550	0.90488	1.0559	0.67801	0.81295	16582000000	4197800000	4343500000	4522300000	3518400000
945	ATP synthase F(0) complex subunit C1, mitochondrial;ATP synthase F(0) complex subunit C2, mitochondrial;ATP synthase F(0) complex subunit C3, mitochondrial	ATP5G1;ATP5G2;ATP5G3	8	1	1	1	1	1	1	31.3	10.195	99	0.95481	1.0559	0.99718	1.1016	903490000	115970000	125350000	327350000	334820000
5620	Coiled-coil-helix-coiled-coil-helix domain-containing protein 1	CHCHD1	2	3	3	3	2	3	2	23.7	13.475	118	0.87561	1.0558	0.70506	0.85029	1058600000	273100000	256600000	288310000	240570000
4976	DNA dC->dU-editing enzyme APOBEC-3F	APOBEC3F	4	8	4	6	8	2	4	23.6	45.02	373	0.94226	1.0557	0.98696	1.1489	263680000	60450000	52190000	69687000	81357000
3258	Kinetochore-associated protein 1	KNTC1	3	10	10	10	2	10	2	5	250.75	2209	0.91697	1.0556	0.7296	0.78769	457210000	194740000	193790000	37953000	30722000
2912	Thioredoxin-dependent peroxide reductase, mitochondrial	PRDX3	2	12	12	12	12	12	12	59.2	25.838	238	0.91131	1.0555	0.71367	0.8394	107420000000	25743000000	25685000000	32444000000	23550000000
4162	Pumilio domain-containing protein KIAA0020	KIAA0020	2	21	21	16	20	16	20	36.7	73.584	648	0.94111	1.0552	0.68004	0.77853	7505900000	1682100000	1970100000	2190300000	1663300000
2763	Cytochrome c oxidase subunit 5A, mitochondrial	COX5A	5	14	14	14	12	14	12	66	16.762	150	0.84003	1.0551	0.86415	0.97941	30111000000	6272900000	6017600000	9098200000	8722600000
4347	AT-rich interactive domain-containing protein 4B	ARID4B	7	22	21	17	17	16	16	23	137.61	1226	0.88123	1.0549	1.3258	1.3454	2681200000	717330000	581990000	651090000	730750000
6162	Serrate RNA effector molecule homolog	SRRT	11	49	49	43	47	43	47	50.1	100.15	871	0.9043	1.0546	0.85676	0.95342	48231000000	13074000000	12121000000	11747000000	11290000000
4116	WD repeat-containing protein 43	WDR43	3	22	22	20	20	20	20	39.7	74.89	677	0.92667	1.0546	0.68182	0.82689	5429900000	1389400000	1387600000	1503000000	1149900000
720	Protein RFT1 homolog	RFT1	3	6	6	6	4	6	4	12.2	55.835	502	0.93943	1.0544	0.80998	0.91286	4469500000	1312500000	1251700000	1002500000	902890000
5544	Ubiquitin carboxyl-terminal hydrolase 13	USP13	3	6	4	4	5	2	3	9.9	90.382	798	0.93954	1.0543	0.72878	0.75549	103900000	16949000	20948000	38811000	27194000
7040	ADP-ribosylation factor-binding protein GGA1	GGA1	18	12	11	8	11	7	10	23.8	70.383	639	0.93638	1.0543	1.212	1.4535	1106400000	274030000	301420000	236920000	293990000
361	Neutral cholesterol ester hydrolase 1	NCEH1	7	12	12	11	12	11	12	41.6	49.062	440	0.932	1.0541	0.57172	0.65033	7617200000	1870400000	1816400000	2219800000	1710700000
4744	Acyl-CoA dehydrogenase family member 11	ACAD11	6	6	6	5	6	5	6	9.5	87.263	780	0.95261	1.0541	0.7449	0.84212	528380000	99012000	107630000	191090000	130650000
4129	1-phosphatidylinositol 4,5-bisphosphate phosphodiesterase beta-4	PLCB4	6	13	13	10	8	10	8	13.3	136.1	1194	0.89945	1.054	1.3312	1.3995	1300100000	568570000	440270000	100740000	190550000
5582	Transmembrane protein 230	TMEM230	4	3	3	3	2	3	2	30.8	13.188	120	0.93039	1.0539	0.80488	0.9332	1692400000	327330000	319530000	552680000	492890000
107	ATP-dependent RNA helicase DHX29	DHX29	3	54	53	47	48	46	47	50.9	155.29	1370	0.86579	1.0539	0.73543	0.75236	13353000000	4061100000	3701400000	3163200000	2427800000
5256	Ubiquitin carboxyl-terminal hydrolase 32;Ubiquitin carboxyl-terminal hydrolase	USP32	8	8	8	8	5	8	5	7.2	181.65	1604	0.88716	1.0539	0.94251	0.97749	411270000	141750000	112350000	77080000	80093000
5261	Nucleoporin Nup37	NUP37	3	13	13	10	13	10	13	50.3	36.707	326	0.94871	1.0538	0.9283	1.0507	11829000000	3275900000	2700200000	3077600000	2774900000
1010	Long-chain-fatty-acid--CoA ligase 1	ACSL1	10	28	26	25	25	24	23	48.3	74.281	664	0.93027	1.0538	0.72027	0.88363	10898000000	2813600000	2639300000	3114100000	2331000000
3774	ATP-dependent RNA helicase A	DHX9	4	66	66	65	65	65	65	58.4	140.96	1270	0.92569	1.0536	0.89566	0.92015	316220000000	89040000000	81320000000	76154000000	69701000000
2270	Importin-7	IPO7	3	35	34	33	32	32	31	45	119.52	1038	0.94266	1.0535	0.903	0.9625	27132000000	8016100000	7619200000	5978400000	5517800000
2367	Epidermal growth factor receptor	EGFR	9	28	27	27	22	26	21	31.2	134.28	1210	0.90441	1.0535	0.75564	0.75645	7620200000	2193400000	2095400000	1874500000	1456900000
2071	Serine/threonine-protein phosphatase 6 regulatory subunit 2	PPP6R2	7	4	4	3	3	3	3	8.7	98.125	905	0.94245	1.0535	0.96698	1.0535	519150000	135450000	116440000	149610000	117650000
5294	Growth arrest and DNA damage-inducible proteins-interacting protein 1	GADD45GIP1	1	10	10	9	9	9	9	55.4	25.384	222	0.9368	1.0535	0.88785	0.97694	5162700000	1190400000	984400000	1519300000	1468500000
4587	SET and MYND domain-containing protein 5	SMYD5	4	6	6	6	2	6	2	20.3	47.34	418	0.93744	1.0534	1.0569	1.1966	405860000	163900000	136460000	56444000	49059000
3570	Serine/threonine-protein phosphatase 2A 55 kDa regulatory subunit B alpha isoform	PPP2R2A	18	11	7	10	9	6	6	30.9	51.691	447	0.92681	1.0534	0.69659	0.80551	1736100000	518240000	518060000	406180000	293600000
3130	ATP-dependent DNA helicase Q1	RECQL	7	32	32	30	31	30	31	62.7	73.457	649	0.94222	1.0534	0.95344	1.1061	53350000000	13036000000	12693000000	13937000000	13684000000
3812	Nuclear pore complex protein Nup160	NUP160	6	57	57	48	56	48	56	54.7	162.12	1436	0.9011	1.0533	0.93571	0.96251	47331000000	14166000000	12606000000	10370000000	10189000000
557	Translation initiation factor eIF-2B subunit epsilon	EIF2B5	17	11	11	6	9	6	9	21.1	81.222	729	0.93723	1.0533	0.75116	0.85667	1580800000	331630000	509800000	420700000	318650000
7267	Transmembrane emp24 domain-containing protein 7	TMED7	5	10	10	9	9	9	9	53.6	25.171	224	0.93411	1.0532	0.76454	0.85602	17785000000	4564600000	4704600000	4575100000	3940800000
383	Uncharacterized protein C6orf136	C6orf136	9	2	2	2	2	2	2	24.2	11.504	95	0.93965	1.053	0.56398	0.65536	183040000	16693000	17751000	90816000	57784000
5923	Eyes absent homolog 3	EYA3	6	7	7	5	7	5	7	16.7	57.827	527	0.95906	1.0527	1.1213	1.2125	857570000	222100000	204930000	197960000	232580000
[truncated: 3,859 more rows]

## Sheet: MLS402_selinexor vs Ctrl
	Protein names	Gene names	Number of proteins	Peptides	Unique peptides	Peptides for	Peptides rev	Unique peptides for	Unique peptides rev	Sequence coverage [%]	Mol. weight [kDa]	Sequence length	Ratio H/L for	Ratio H/L normalized for	Ratio H/L rev	Ratio H/L normalized rev	Intensity	Intensity L for	Intensity H for	Intensity L rev	Intensity H rev
4819	TOM1-like protein 2	TOM1L2	8	6	6	5	5	5	5	19	53.368	483	8.5	9.1563	0.81756	0.88889	1213600000	126020000	869280000	127420000	90914000
5420	Dynein heavy chain 3, axonemal	DNAH3	2	4	4	2	3	2	3	0.7	470.77	4116	6.9398	8.2182	1.051	1.1281	767700000	129700000	260300000	179670000	198020000
679	Phytanoyl-CoA dioxygenase, peroxisomal	PHYH	5	3	3	2	2	2	2	10.9	36.965	321	4.4802	5.259	1.458	1.6562	974240000	42909000	873980000	23617000	33727000
1769	Interferon-related developmental regulator 1	IFRD1	7	6	6	4	4	4	4	19.1	50.268	451	4.1106	4.6928	0.42921	0.45834	175410000	11464000	47822000	93449000	22674000
5367	Tudor domain-containing protein 7	TDRD7	3	8	8	5	5	5	5	10.7	123.58	1098	3.4764	3.9929	0.95992	1.035	317740000	61539000	124690000	59435000	72083000
4670	Putative peptidyl-tRNA hydrolase PTRHD1	PTRHD1	1	5	5	4	3	4	3	52.1	15.805	140	3.5813	3.9886	0.32143	0.34315	1024700000	94037000	322140000	468390000	140110000
5150	Uncharacterized protein C8orf59	C8orf59	4	4	4	4	3	4	3	38	11.456	100	3.0169	3.6726	0.29169	0.32844	644730000	166190000	241090000	180100000	57352000
4008	Sequestosome-1	SQSTM1	8	18	18	13	17	13	17	73.6	47.687	440	2.3942	2.8564	0.21707	0.22342	8465900000	1113400000	2534200000	3834500000	983710000
5800	Protein LTV1 homolog	LTV1	2	16	16	14	15	14	15	34.9	54.854	475	2.3553	2.6881	0.30988	0.34284	4907100000	885770000	1557400000	1879200000	584750000
6783	Guanine nucleotide-binding protein-like 3-like protein	GNL3L	1	27	27	23	21	23	21	52.7	65.572	582	2.2711	2.5664	0.35213	0.37759	8821600000	1271400000	2610500000	3429500000	1510100000
2431	Interleukin-1 alpha	IL1A	1	7	7	7	7	7	7	39.1	30.606	271	2.2584	2.5126	0.60535	0.66374	1380300000	217110000	517480000	389460000	256210000
1789	Protein CYR61	CYR61	1	7	7	6	5	6	5	21.5	42.026	381	1.8764	2.2199	0.69353	0.77404	937690000	180890000	337760000	234560000	184480000
3554	Transforming growth factor beta-2;Latency-associated peptide	TGFB2	2	7	7	6	6	6	6	20.5	47.747	414	1.9865	2.1958	0.56099	0.6155	745660000	107890000	156010000	248100000	233650000
7405	Protein phosphatase methylesterase 1	PPME1	4	20	20	17	16	17	16	54.7	42.315	386	1.8387	2.1903	0.39974	0.45259	7394300000	1720200000	2660900000	2096300000	916880000
3747	Friend leukemia integration 1 transcription factor	FLI1	14	4	4	1	4	1	4	15	50.981	452	1.9748	2.1865	1.2505	1.3668	479400000	50177000	83803000	166690000	178730000
1152	Midkine	MDK	4	2	2	1	1	1	1	18.3	14.374	131	1.8839	2.0676	0.46937	0.53872	310210000	74507000	166680000	40582000	28444000
2899	Cathepsin S	CTSS	4	5	5	2	4	2	4	18.9	31.626	281	1.8195	2.0398	0.6148	0.71913	426870000	31229000	60930000	192470000	142240000
4051	Bystin	BYSL	3	24	24	22	23	22	23	69.1	49.601	437	1.7597	2.0317	0.40955	0.45937	17578000000	3160300000	5314900000	6365500000	2736900000
1793	Transcription factor E2F3	E2F3	3	4	4	3	3	3	3	10.1	49.161	465	1.7734	2.0285	0.96062	1.0709	473100000	71460000	130790000	130980000	139860000
6063	Growth/differentiation factor 15	GDF15	2	5	5	3	2	3	2	18.8	34.14	308	1.8017	2.0266	1.0589	1.1736	199080000	41679000	74932000	42659000	39811000
5587	Transcription factor AP-2 gamma	TFAP2C	3	8	5	7	6	5	4	23.3	49.176	450	1.8701	2.0238	1.0325	1.1503	697200000	155720000	228560000	151800000	161120000
6220	Sodium channel modifier 1	SCNM1	3	4	4	3	4	3	4	20.9	25.949	230	1.8243	2.0216	0.49845	0.54743	766440000	189840000	227440000	220450000	128710000
4543	Zinc finger protein 362	ZNF362	2	6	4	4	5	3	3	19	45.814	420	1.8083	2.0214	1.1589	1.3189	143110000	21648000	24974000	40506000	55981000
5540	DNA damage-binding protein 2	DDB2	10	10	10	8	8	8	8	37.2	47.863	427	1.7975	2.0205	0.89881	1.005	1949000000	266600000	442370000	493600000	746450000
1337	Acylphosphatase;Acylphosphatase-1	FBN3;ACYP1	5	5	5	4	4	4	4	39.5	14.125	129	1.776	1.9948	0.80028	0.89832	946160000	110500000	455580000	121500000	258580000
6285	Nucleolar GTP-binding protein 1	GTPBP4	4	36	36	34	34	34	34	59.8	73.964	634	1.6743	1.9761	0.48797	0.55067	19250000000	2519100000	4419200000	8250900000	4061200000
3359	Plexin-A3	PLXNA3	1	11	4	7	7	2	3	6.3	207.7	1871	1.7461	1.9638	0.67933	0.73011	66138000	9525300	14083000	24100000	18429000
5131	E3 ubiquitin-protein ligase TRIM22	TRIM22	9	11	11	7	10	7	10	24.3	56.947	498	1.7344	1.9322	0.68436	0.7306	2388300000	343160000	651900000	821280000	572000000
1150	Probable RNA-binding protein EIF1AD	EIF1AD	6	4	4	2	4	2	4	49.6	13.062	113	1.7336	1.9119	0.80584	0.8705	542820000	72436000	189090000	90105000	191190000
414	Vascular endothelial growth factor receptor 1	FLT1	5	5	5	4	4	4	4	6.8	74.925	665	1.7063	1.8972	0.38126	0.4002	605350000	303370000	61482000	202610000	37893000
5482	N-acetyltransferase 14	NAT14	3	4	4	2	3	2	3	29.1	21.65	206	1.6136	1.8848	1.0949	1.1892	310730000	25696000	49788000	127270000	107980000
4467	PAB-dependent poly(A)-specific ribonuclease subunit PAN3	PAN3	5	6	6	3	5	3	5	9.5	89.404	833	1.6401	1.873	1.7616	1.7841	241940000	50170000	59013000	61820000	70941000
4667	Vasorin	VASN	1	7	7	5	7	5	7	12.9	71.712	673	1.6183	1.8615	0.53757	0.56078	1210300000	221250000	325910000	416230000	246870000
6695	RNA-binding protein PNO1	PNO1	2	11	11	11	10	11	10	56.3	27.924	252	1.5991	1.8601	0.41234	0.45336	9155500000	1516800000	2632500000	3453000000	1553300000
7088	Homeobox protein SIX4	SIX4	2	4	4	3	2	3	2	8.6	82.932	781	1.6207	1.8505	1.2016	1.2562	437800000	71323000	79089000	128220000	159180000
4873	Magnesium transporter NIPA1	NIPA1	2	3	3	2	3	2	3	15.5	34.562	329	1.6811	1.8488	0.8092	0.88152	472510000	93343000	247370000	75478000	56318000
5993	Mitochondrial inner membrane protease subunit 2	IMMP2L	5	2	2	2	2	2	2	22.7	12.259	110	1.6722	1.8462	1.0164	1.1113	252600000	46878000	106620000	47208000	51902000
2483	Fatty acid-binding protein, heart	FABP3	3	4	4	3	2	3	2	35.6	14.787	132	1.6563	1.8383	0.80211	0.92351	209570000	27555000	29518000	71331000	81166000
6996	Cathepsin Z	CTSZ	1	7	7	4	6	4	6	35.6	33.868	303	1.6214	1.8215	0.51195	0.55692	3619500000	688390000	1147000000	1174300000	609840000
4416	Protein RIC1 homolog	KIAA1432	5	7	7	3	5	3	5	7.9	131.17	1165	1.6408	1.8108	1.0162	1.0461	93194000	10188000	14771000	36881000	31355000
1304		ARMCX4	2	12	11	4	10	3	10	7.5	235.96	2290	1.5751	1.8058	1.0922	1.1294	209930000	30861000	16740000	74658000	87676000
3116	Macrophage-capping protein	CAPG	4	3	3	3	2	3	2	10.2	36.856	333	1.5938	1.8052	1.8235	2.0401	350650000	62072000	124860000	43193000	120520000
3351	Succinate-semialdehyde dehydrogenase, mitochondrial	ALDH5A1	3	8	8	2	8	2	8	23.6	57.214	535	1.5887	1.7901	0.39249	0.42555	349950000	34896000	60634000	182410000	72004000
4477	Mesoderm-specific transcript homolog protein	MEST	11	8	8	8	5	8	5	39.9	37.59	326	1.5706	1.7762	0.976	1.1082	727090000	146190000	229320000	161580000	190000000
6201	Serine/threonine-protein kinase RIO2	RIOK2	4	10	10	7	6	7	6	24.8	63.282	552	1.5301	1.7747	0.30134	0.32719	471910000	81662000	151760000	183030000	55460000
5633	Protein tyrosine phosphatase type IVA 1	PTP4A1	3	6	4	5	6	3	4	40.5	19.815	173	1.5108	1.7742	0.59795	0.67035	480800000	58865000	83869000	242130000	95934000
4365	Zinc finger protein 827	ZNF827	4	8	8	6	7	6	7	13.5	118.72	1077	1.4702	1.7637	0.78417	0.94436	332470000	60706000	53210000	107010000	111550000
1279	2-5-oligoadenylate synthase 1	OAS1	8	4	4	4	2	4	2	18.6	41.474	360	1.6158	1.758	1.0812	1.1817	92848000	27145000	38613000	10671000	16418000
3808	Caldesmon	CALD1	4	42	3	35	39	2	3	55.6	61.212	532	1.3179	1.756	0.61384	0.72491	2298000000	358090000	425810000	939960000	574100000
3776	A-kinase anchor protein 12	AKAP12	3	51	51	35	45	35	45	47.3	180.99	1677	1.4597	1.7536	0.35069	0.38491	8833300000	1104900000	1639200000	4260400000	1828800000
4583	Calcium-binding protein 39-like	CAB39L	5	6	4	3	4	2	2	29.3	32.423	280	1.564	1.7493	0.71664	0.75161	744540000	11889000	24904000	369850000	337900000
6071	Target of rapamycin complex 2 subunit MAPKAP1	MAPKAP1	11	3	3	2	2	2	2	20.7	36.237	323	1.483	1.7466	1.0385	1.1318	160210000	21138000	58692000	37847000	42536000
2981	Cell division cycle protein 27 homolog	CDC27	2	26	1	24	22	1	1	46.5	91.866	824	1.5733	1.7428	1.0669	1.1105	276850000	52715000	75571000	65175000	83392000
1795	Lysosomal alpha-mannosidase;Lysosomal alpha-mannosidase A peptide;Lysosomal alpha-mannosidase B peptide;Lysosomal alpha-mannosidase C peptide;Lysosomal alpha-mannosidase D peptide;Lysosomal alpha-mannosidase E peptide	MAN2B1	5	16	14	13	12	11	10	21.5	113.61	1010	1.5433	1.7387	0.53306	0.58915	1788400000	435030000	575860000	494450000	283020000
2651	Annexin A3;Annexin	ANXA3	6	17	17	13	13	13	13	61.3	36.375	323	1.5467	1.7353	0.47319	0.54461	3549400000	403880000	575350000	1355900000	1214300000
747	Transmembrane protein 161B	TMEM161B	10	5	5	2	4	2	4	10.9	54.37	476	1.5531	1.7351	0.69666	0.76093	131270000	18583000	25467000	48445000	38770000
484	Dual specificity tyrosine-phosphorylation-regulated kinase 1A;Dual specificity tyrosine-phosphorylation-regulated kinase 1B	DYRK1A;DYRK1B	16	6	6	3	5	3	5	11.6	59.538	519	1.5146	1.7316	1.1023	1.2034	311960000	51282000	107270000	70980000	82429000
1410	UPF0317 protein C14orf159, mitochondrial	C14orf159	14	5	5	5	3	5	3	9.2	60.523	564	1.4822	1.7219	0.36977	0.41288	411730000	92611000	133380000	125280000	60454000
1792	Tripartite motif-containing protein 38	TRIM38	1	3	3	3	2	3	2	6.9	53.415	465	1.5408	1.7217	1.0273	1.1632	148870000	27105000	46903000	34587000	40279000
5296	Protein FAM134A	FAM134A	4	4	4	2	4	2	4	10.1	57.829	543	1.5132	1.7201	0.54372	0.58996	450520000	13781000	20725000	265810000	150200000
2671	Plastin-2	LCP1	4	19	14	16	14	12	10	35.9	70.288	627	1.4704	1.71	0.61337	0.66553	1083800000	180250000	270200000	425380000	207980000
3734	Interferon regulatory factor 9	IRF9	5	5	5	4	3	4	3	14.2	43.696	393	1.5131	1.7072	0.69157	0.76525	311540000	69729000	92165000	82038000	67612000
4872	Carbohydrate sulfotransferase 3	CHST3	1	5	5	3	4	3	4	15.4	54.705	479	1.4998	1.6995	0.69102	0.74478	503990000	24843000	39980000	253220000	185940000
5720	Acyl-CoA synthetase family member 2, mitochondrial	ACSF2	7	17	17	15	13	15	13	36.2	66.798	602	1.5162	1.6949	0.38156	0.42462	4334600000	932070000	1106000000	1437900000	858670000
328	HLA class I histocompatibility antigen, alpha chain F	HLA-F	17	9	3	8	5	2	2	29.6	37.746	334	1.496	1.6843	0.86517	0.96987	496580000	59001000	93976000	254160000	89452000
1480	Beta-hexosaminidase;Beta-hexosaminidase subunit alpha	HEXA	7	10	10	10	6	10	6	19.8	58.44	509	1.3838	1.6841	0.3889	0.42987	2501700000	609510000	941710000	653110000	297330000
2738	Alpha-N-acetylgalactosaminidase	NAGA	1	6	6	5	5	5	5	17	46.564	411	1.4789	1.6762	0.33228	0.3817	889930000	117560000	297920000	200980000	273470000
2258	CSC1-like protein 1	TMEM63A	3	5	5	2	5	2	5	6.9	92.125	807	1.4625	1.6705	0.78132	0.82024	300330000	33998000	53617000	113240000	99476000
7182	Transcription factor MafF	MAFF	4	5	4	3	5	3	4	37.2	17.76	164	1.5094	1.6675	0.64439	0.69855	5482200000	952590000	1318600000	1899700000	1311300000
34	CASP8-associated protein 2	CASP8AP2	2	4	4	2	3	2	3	2.1	221.36	1972	1.4305	1.6547	1.1881	1.3058	64586000	7623500	12054000	21734000	23175000
1844	Interferon-induced protein with tetratricopeptide repeats 3	IFIT3	1	9	9	7	8	7	8	26.5	55.984	490	1.4778	1.6459	0.74235	0.8178	1396000000	306790000	426180000	412370000	250700000
1873	NAC-alpha domain-containing protein 1	NACAD	1	4	4	3	2	3	2	3.3	161.1	1562	1.4193	1.6364	1.0689	1.2036	157840000	33604000	39293000	40380000	44566000
3965	N-myc-interactor	NMI	2	7	7	5	5	5	5	22.1	35.056	307	1.353	1.632	0.77909	0.86829	935380000	254320000	302260000	201490000	177310000
655	Sorting nexin-24	SNX24	3	2	2	2	2	2	2	9.9	23.728	202	1.4438	1.6241	0.75423	0.8307	98341000	20600000	27775000	28410000	21556000
5215	Macoilin	TMEM57	4	5	5	4	3	4	3	10.1	76.177	664	1.4136	1.6235	0.93127	0.97926	185270000	87198000	60497000	17625000	19949000
6187	Tubulin beta-2B chain	TUBB2B	1	22	1	21	22	1	1	70.1	49.953	445	1.422	1.6219	0.86543	0.96051	324390000	65296000	103940000	86033000	69122000
574	Alpha-galactosidase A	GLA	4	6	6	3	6	3	6	18.3	53.283	470	1.4267	1.6119	0.45178	0.51029	434180000	69151000	101340000	172010000	91682000
3120	Nicotinamide N-methyltransferase	NNMT	1	6	6	5	5	5	5	25.8	29.574	264	1.2883	1.6089	0.66804	0.77056	777460000	188340000	260210000	198140000	130760000
688	Guanylate kinase	GUK1	9	8	8	8	8	8	8	60.4	23.711	217	1.4132	1.6066	0.46941	0.52028	1054200000	210790000	285990000	372910000	184490000
2111	DENN domain-containing protein 4B	DENND4B	2	3	3	2	2	2	2	2.5	163.84	1496	1.4378	1.6058	1.2455	1.2999	62443000	9597200	11735000	16166000	24945000
2108	Immunoglobulin superfamily member 3	IGSF3	2	5	5	3	5	3	5	5.9	135.19	1194	1.4127	1.6055	0.70517	0.74548	221430000	25885000	36825000	77235000	81482000
2720	Beta-galactosidase	GLB1	9	13	13	10	12	10	12	26.6	72.75	647	1.4099	1.6044	0.40214	0.45287	3531900000	437360000	658920000	1634700000	800990000
2814	Atrial natriuretic peptide receptor 2	NPR2	8	6	5	6	5	5	4	6.9	117.02	1047	1.4498	1.6027	0.76843	0.78496	375740000	56658000	110710000	112100000	96273000
7456	Glucocorticoid modulatory element-binding protein 1	GMEB1	2	8	8	4	7	4	7	18.8	61.327	563	1.3607	1.6011	1.1054	1.1498	401570000	33632000	33112000	185920000	148910000
2345	Persulfide dioxygenase ETHE1, mitochondrial	ETHE1	4	14	14	10	10	10	10	78	27.873	254	1.4497	1.6002	0.38269	0.40177	3485300000	683580000	974090000	1304500000	523080000
449	Palmitoyl-protein thioesterase 1	PPT1	11	10	10	7	9	7	9	45.2	34.136	305	1.3505	1.5989	0.42856	0.47922	3598000000	658470000	840150000	1379900000	719500000
1493	Zinc finger protein 106	ZNF106	8	9	9	4	8	4	8	6.6	211.95	1906	1.4076	1.5961	1.2247	1.2685	319320000	28846000	44685000	117480000	128310000
365	Casein kinase I isoform gamma-1	hCG_2004507;CSNK1G1	10	7	2	5	7	1	2	19	48.586	422	1.4197	1.5882	0.88922	0.9865	237720000	33393000	53400000	77595000	73330000
2453	Superoxide dismutase [Mn], mitochondrial	SOD2	10	10	10	10	10	10	10	55	24.75	222	1.3563	1.5875	0.31576	0.34904	16630000000	3276500000	4597700000	6503600000	2252400000
6551	Retinoid-inducible serine carboxypeptidase	SCPEP1	5	6	4	6	5	4	3	15.7	50.83	452	1.3838	1.5824	0.49616	0.52965	471340000	110780000	139460000	119710000	101390000
5068	FUN14 domain-containing protein 1	FUNDC1	1	2	2	2	2	2	2	15.5	17.177	155	1.3395	1.5802	0.56637	0.63466	443880000	103140000	131330000	129380000	80027000
2383	N(G),N(G)-dimethylarginine dimethylaminohydrolase 2	DDAH2	5	11	10	9	10	8	9	61.4	29.644	285	1.3955	1.5794	0.77187	0.86382	2651400000	573350000	804870000	694210000	579020000
5401	TBC1 domain family member 15	TBC1D15	5	12	12	6	10	6	10	19.3	77.394	674	1.3629	1.5792	0.74569	0.79367	854770000	69919000	154090000	416110000	214650000
5471	Neuferricin	CYB5D2	3	2	2	1	2	1	2	13.6	28.689	264	1.421	1.5711	0.97881	1.0572	122810000	21909000	32890000	32247000	35764000
4044	Nucleolar GTP-binding protein 2	GNL2	2	29	29	23	27	23	27	41.6	83.654	731	1.3646	1.5692	0.7073	0.77871	9230300000	1795900000	2565300000	2814500000	2054600000
4565	E3 ubiquitin-protein ligase UBR4	UBR4	10	102	102	66	82	66	82	25.9	571.85	5159	1.3418	1.5676	0.61447	0.64769	7076600000	1176100000	1314100000	2833800000	1752600000
5112	Probable ATP-dependent RNA helicase DDX60	DDX60	4	41	38	29	35	27	32	30.1	197.85	1712	1.3657	1.5665	0.97824	1.0092	3148500000	636700000	865630000	836900000	809290000
5456	Serine/threonine-protein kinase haspin	GSG2	2	6	6	6	2	6	2	11.4	88.494	798	1.3196	1.565	1.2571	1.3417	305660000	77438000	88945000	68677000	70604000
2212	Carbonyl reductase [NADPH] 3	CBR3	1	8	6	7	6	5	4	40.1	30.85	277	1.394	1.5593	0.717	0.78293	1052300000	228970000	319270000	293920000	210090000
7085	GTP:AMP phosphotransferase AK3, mitochondrial	AK3	3	14	14	13	13	13	13	63.4	25.565	227	1.3648	1.5587	0.28654	0.30327	8395000000	1630900000	2386400000	3162100000	1215600000
2366	Probable ATP-dependent RNA helicase DDX58	DDX58	3	14	14	10	10	10	10	17.6	106.6	925	1.3819	1.5545	0.90246	0.97245	694360000	169700000	238540000	153910000	132210000
7080	Leucine carboxyl methyltransferase 1	LCMT1	8	2	2	2	2	2	2	10	32.172	279	1.3805	1.5506	1.0668	1.1812	133140000	27274000	40594000	31487000	33785000
2970	Peroxiredoxin-5, mitochondrial	PRDX5	4	11	11	10	11	10	11	74.7	17.031	162	1.3386	1.5502	0.45512	0.50609	16963000000	3676900000	5039400000	5411000000	2835600000
7187	Neurogenic locus notch homolog protein 3;Notch 3 extracellular truncation;Notch 3 intracellular domain	NOTCH3	1	1	1	1	1	1	1	0.4	243.63	2321	1.3487	1.5493	0.85714	0.90495	350430000	99013000	130990000	58847000	61587000
6789	Protein SDA1 homolog	SDAD1	6	28	28	22	27	22	27	40.3	79.87	687	1.319	1.5467	0.64899	0.71337	10010000000	1746700000	2556800000	3266100000	2439900000
5900	Protein PRRC1	PRRC1	5	3	3	2	2	2	2	9.4	46.701	445	1.3367	1.5407	1.0165	1.1504	310920000	45715000	85351000	85672000	94185000
3197	Adapter molecule crk	CRK	2	12	3	11	9	3	2	54.3	33.83	304	1.4022	1.5388	0.72383	0.77685	410120000	81394000	104650000	129750000	94324000
5413	Serine/threonine-protein kinase Nek9	NEK9	3	5	5	2	4	2	4	6.2	107.17	979	1.3114	1.5376	0.59133	0.63013	195220000	22147000	34982000	85758000	52335000
508	Histone deacetylase 6	HDAC6	12	8	8	2	8	2	8	10	125.37	1160	1.3431	1.5342	0.94141	0.99591	413650000	38925000	45425000	153860000	175440000
7267	Cofilin-2	CFL2	4	12	6	11	10	6	5	68.1	18.736	166	1.3032	1.5341	0.64868	0.74412	3288400000	685610000	1136400000	768850000	697630000
3740	Transcription factor E2F1	E2F1	1	3	3	3	2	3	2	8.9	46.919	437	1.3775	1.5307	0.73641	0.80118	165020000	40540000	63744000	34280000	26451000
6175	3-hydroxybutyrate dehydrogenase type 2	BDH2	8	3	3	3	2	3	2	17.6	26.724	245	1.4237	1.5297	0.81987	0.90377	263850000	60089000	67497000	79776000	56488000
1065	Calpain-5	ASB2;CAPN5	5	20	20	16	16	16	16	35.7	77.469	680	1.3353	1.5281	0.7526	0.79921	6261500000	1332300000	1176000000	2657100000	1096200000
2370	Serum deprivation-response protein	SDPR	1	14	14	12	12	12	12	36.2	47.173	425	1.3561	1.5268	0.65299	0.71648	6379500000	1271800000	1790800000	1910700000	1406300000
1293	Nuclear receptor-binding protein	NRBP1	3	5	5	4	5	4	5	11.4	60.829	543	1.328	1.5258	0.61183	0.68723	479720000	115310000	161130000	112320000	90961000
6110	Protein LLP homolog	LLPH	1	5	5	5	4	5	4	39.5	15.225	129	1.3532	1.5258	0.44116	0.4927	1340100000	284050000	358760000	468370000	228890000
4671	Lysophosphatidic acid receptor 1	LPAR1	4	4	4	3	3	3	3	12.1	39.265	346	1.3223	1.5238	0.66156	0.71722	496610000	121810000	166820000	118450000	89522000
791	E3 ubiquitin-protein ligase Hakai	CBLL1	3	4	4	2	3	2	3	16.8	36.301	322	1.3372	1.5238	1.4446	1.6167	397520000	57380000	116880000	78350000	144920000
6836	NAD-dependent protein deacylase sirtuin-5, mitochondrial	SIRT5	4	5	5	5	3	5	3	21.7	32.673	299	1.3763	1.5217	0.38759	0.43059	271060000	68785000	86459000	83935000	31882000
2985	HLA class I histocompatibility antigen, B-8 alpha chain;HLA class I histocompatibility antigen, B-42 alpha chain;HLA class I histocompatibility antigen, B-7 alpha chain;HLA class I histocompatibility antigen, B-81 alpha chain;HLA class I histocompatibility antigen, B-48 alpha chain	HLA-B	10	17	2	16	16	1	2	47.8	40.33	362	1.3654	1.5177	0.89471	0.97798	3306500000	812250000	1041200000	775100000	677920000
3876	CMP-N-acetylneuraminate-beta-galactosamide-alpha-2,3-sialyltransferase 1	ST3GAL1	3	4	4	3	3	3	3	14.7	39.075	340	1.3411	1.5104	0.74283	0.85693	348300000	109180000	73504000	95215000	70408000
4455	Beta-lactamase-like protein 2	LACTB2	1	11	11	7	11	7	11	50	32.805	288	1.3596	1.5094	0.58655	0.67569	1301500000	200140000	261490000	446250000	393630000
7180	RNA-binding protein NOB1	NOB1	2	10	10	10	7	10	7	26.2	46.674	412	1.3327	1.509	0.47668	0.51951	3342300000	639210000	855690000	1309900000	537490000
6217	Replication initiator 1	REPIN1	5	7	7	6	5	6	5	14.6	63.574	567	1.3115	1.5076	1.1621	1.2769	545120000	102090000	162220000	97464000	183340000
6901	Methionine adenosyltransferase 2 subunit beta	MAT2B	7	12	12	10	11	10	11	39.5	37.551	334	1.2871	1.5032	0.73375	0.81021	1750800000	392150000	509120000	471700000	377820000
955	Calcium/calmodulin-dependent protein kinase type II subunit delta	CAMK2D	23	13	8	11	13	6	8	30.7	56.298	498	1.3107	1.5026	0.73925	0.83075	1415200000	221970000	257820000	526600000	408770000
459	CD9 antigen	CD9	5	4	4	3	4	3	4	26.4	17.764	159	1.2239	1.5015	0.84475	0.96777	3803300000	796610000	1051000000	1064500000	891120000
5877	Transmembrane protein 87B	TMEM87B	5	4	4	4	4	4	4	7	63.404	554	1.2948	1.4999	0.93295	1.005	768270000	153140000	185280000	222590000	207270000
2705	N-acetylglucosamine-6-sulfatase	GNS	6	12	12	9	10	9	10	27.2	62.081	552	1.2982	1.4989	0.55664	0.59571	3294300000	648900000	789820000	1184100000	671490000
4913	L-xylulose reductase	DCXR	8	13	13	9	13	9	13	60.7	25.913	244	1.3376	1.4987	0.39702	0.42732	3745500000	643040000	876190000	1562600000	663690000
2471	Plasminogen activator inhibitor 1	SERPINE1	2	12	12	11	9	11	9	37.8	45.059	402	1.3307	1.4957	0.52172	0.57325	4749300000	1112100000	1430600000	1413700000	792990000
1103	Zinc finger X-chromosomal protein;Zinc finger Y-chromosomal protein	ZFX;ZFY	10	5	5	3	3	3	3	5.8	85.197	755	1.3263	1.493	1.5354	1.6172	314200000	61008000	122150000	45726000	85316000
4420	NAD kinase 2, mitochondrial	NADK2	7	10	10	7	9	7	9	29.4	49.432	442	1.3454	1.4926	0.2974	0.33367	2093000000	629320000	605540000	665110000	193050000
1779	Zinc finger protein 593	ZNF593	2	6	6	5	5	5	5	53.7	15.199	134	1.2568	1.4921	0.47056	0.50855	973950000	272670000	279420000	306080000	115780000
2663	Lysosome-associated membrane glycoprotein 2	LAMP2	4	5	5	4	5	4	5	13.7	44.955	410	1.3095	1.4916	0.5672	0.60014	6608000000	1343200000	1834100000	2106300000	1324400000
1347	Protein FAM177A1	FAM177A1	4	4	4	3	4	3	4	33.6	16.322	140	1.3483	1.4907	0.5697	0.62699	590500000	87277000	111030000	211100000	181100000
2415	Aspartate aminotransferase, mitochondrial	GOT2	2	32	32	28	28	28	28	74.7	47.517	430	1.3096	1.4865	0.39803	0.43988	109350000000	20041000000	25642000000	43879000000	19793000000
2500	Glycogen phosphorylase, liver form;Phosphorylase	PYGL	3	47	39	38	43	30	36	63.6	97.147	847	1.2435	1.4862	0.75375	0.79455	24035000000	4030000000	5267700000	8313500000	6424100000
6870	BET1-like protein	BET1L	6	4	4	3	4	3	4	44.1	12.388	111	1.1788	1.4839	1.0006	1.1867	975910000	209000000	235010000	287410000	244490000
4837	Tubulin alpha-1A chain;Tubulin alpha-3E chain	TUBA1A;TUBA3E	8	32	1	31	28	1	1	84.5	50.135	451	1.3226	1.4821	1.1028	1.1925	1939100000	420310000	555460000	450120000	513210000
4415	C2 domain-containing protein 3	C2CD3	9	7	7	3	4	3	4	4.2	218.12	1963	1.2533	1.4797	1.1195	1.1817	844870000	341490000	354270000	55765000	93338000
5839	Probable 2-oxoglutarate dehydrogenase E1 component DHKTD1, mitochondrial	DHTKD1	4	25	25	18	22	18	22	40.5	103.08	919	1.2938	1.479	0.84584	0.89591	5196700000	1096100000	1279200000	1503300000	1318000000
3245	Isocitrate dehydrogenase [NADP], mitochondrial	IDH2	3	27	26	25	25	24	24	52.2	50.909	452	1.3055	1.4772	0.44793	0.49642	56084000000	12728000000	16681000000	18169000000	8506300000
690	Upstream stimulatory factor 1	USF1	7	6	4	4	4	3	3	21.6	30.995	282	1.3105	1.4767	1.2243	1.3525	206380000	53254000	43830000	50843000	58452000
3151	Enoyl-CoA delta isomerase 1, mitochondrial	ECI1;DCI	4	8	8	8	8	8	8	35.4	32.816	302	1.2723	1.4756	0.30387	0.34144	13573000000	3389500000	4748700000	4038500000	1396200000
5363	Lysine-specific demethylase 2B	KDM2B	14	9	8	6	6	5	6	7.7	144.77	1265	1.2989	1.4752	1.1188	1.1438	526680000	79238000	112850000	149530000	185050000
1186	Interferon regulatory factor 7	IRF7	5	3	3	2	2	2	2	10.1	42.275	397	1.3201	1.4749	0.80243	0.88158	151070000	28057000	31253000	40307000	51454000
3773	Nucleobindin-1	NUCB1	5	22	21	21	20	20	19	56.4	53.879	461	1.3026	1.4726	0.68953	0.76103	11913000000	2655500000	3401500000	3331400000	2524900000
1622	F-box/LRR-repeat protein 20	FBXL20	4	4	4	3	4	3	4	8.9	48.575	438	1.3197	1.4717	0.88469	0.97637	480980000	90146000	106920000	172520000	111400000
5325	Zinc finger protein 740	ZNF740	1	3	3	2	2	2	2	19.2	21.857	193	1.1983	1.4699	1.1409	1.2544	99782000	9703100	14109000	41816000	34153000
5075	Inositol 1,4,5-trisphosphate receptor-interacting protein	ITPRIP	2	13	13	9	11	9	11	27.4	62.059	547	1.3193	1.4699	0.72141	0.78778	1133400000	212350000	236710000	415440000	268860000
6053	Calcium and integrin-binding protein 1	CIB1	3	4	4	4	3	4	3	27.2	21.703	191	1.312	1.4687	0.71548	0.81077	157480000	31208000	35375000	43970000	46923000
2561	Guanine nucleotide-binding protein G(o) subunit alpha	GNAO1	10	11	6	11	11	6	6	34.7	40.086	354	1.2656	1.4687	0.86701	0.99366	1498000000	306120000	409840000	404730000	377330000
3452	Caspase-6;Caspase-6 subunit p18;Caspase-6 subunit p11	CASP6	4	2	2	2	2	2	2	10.2	33.31	293	1.2914	1.4651	1.0439	1.1355	164530000	38974000	55450000	33562000	36544000
6046	Thioredoxin, mitochondrial	TXN2	3	7	7	7	6	7	6	52.4	18.383	166	1.1779	1.4645	0.39351	0.48459	2139300000	286460000	310410000	818270000	724170000
2448	Tissue alpha-L-fucosidase	FUCA1	1	6	6	5	5	5	5	14.4	53.688	466	1.3145	1.4637	0.7297	0.78443	1408500000	1096600000	128750000	101790000	81401000
56	Testis-expressed sequence 2 protein	TEX2	4	4	4	3	3	3	3	3.9	125.38	1127	1.2536	1.4623	0.61001	0.63619	128470000	13035000	15306000	67204000	32928000
6475	Anthrax toxin receptor 1	ANTXR1	7	7	7	7	4	7	4	16.9	59.204	528	1.2934	1.4612	0.92186	0.99819	587720000	157010000	140630000	153850000	136230000
6604	Protein FAM60A	FAM60A	4	4	4	4	3	4	3	15.8	24.852	221	1.2801	1.4608	0.8323	0.93963	383230000	95866000	110540000	104330000	72498000
4440	Programmed cell death protein 4	PDCD4	3	8	8	7	6	7	6	29.5	50.576	458	1.3073	1.4571	0.6098	0.65741	1048400000	280040000	295440000	285010000	187870000
737	UPF0554 protein C2orf43	C2orf43	12	13	13	8	13	8	13	37.3	42.668	370	1.3089	1.4561	0.341	0.37644	2405700000	452920000	610530000	882550000	459730000
3949	Peroxiredoxin-4	PRDX4	4	15	11	14	12	10	9	57.2	30.54	271	1.3231	1.4555	0.55578	0.59367	5463600000	1754600000	1871200000	1179900000	657850000
4423	Prolyl endopeptidase-like	PREPL	6	15	15	12	10	12	10	30.7	73.351	638	1.2779	1.4547	0.56605	0.62015	1421000000	276400000	327470000	503480000	313700000
3023	Deoxycytidylate deaminase	DCTD	8	6	6	3	4	3	4	42.1	20.016	178	1.3202	1.4544	0.76575	0.87905	613280000	110220000	149490000	199480000	154090000
4019	Polycystin-2	PKD2	6	8	8	6	7	6	7	11.3	98.837	874	1.2684	1.4538	0.9128	0.93437	720150000	153830000	150650000	226060000	189610000
1673	Glucosidase 2 subunit beta	PRKCSH	8	23	23	19	22	19	22	43	60.192	535	1.2687	1.4533	0.59008	0.63914	20755000000	3791200000	5091700000	7390700000	4481900000
2929	CD82 antigen	CD82	8	6	6	5	5	5	5	28.1	29.625	267	1.2898	1.4528	0.83623	0.97118	2405500000	687220000	637600000	577130000	503580000
4494	WD repeat-containing protein 44	WDR44	5	5	5	2	4	2	4	7.4	91.271	824	1.2501	1.45	0.75008	0.80706	204730000	24193000	35462000	76807000	68271000
106	Tumor protein D54	TPD52L2	5	14	2	13	14	2	2	55	23.764	222	1.2639	1.4485	0.72522	0.81186	855930000	189450000	222730000	246090000	197660000
7360	Rab GTPase-activating protein 1	RABGAP1	4	6	6	4	3	4	3	6.1	121.74	1069	1.2662	1.4473	0.85599	0.93299	153630000	48114000	58346000	22217000	24952000
3815	Amidophosphoribosyltransferase	PPAT	3	11	11	8	8	8	8	26.5	57.398	517	1.2954	1.4466	0.76419	0.83651	1288300000	309100000	401990000	311800000	265440000
2887	Myosin regulatory light polypeptide 9	MYL9	2	10	4	8	10	3	4	79.7	19.827	172	1.3146	1.4458	0.54267	0.5838	3712100000	660560000	930580000	1324500000	796390000
7039	Solute carrier family 2, facilitated glucose transporter member 6	SLC2A6	3	3	3	3	2	3	2	10.6	48.04	445	1.2818	1.4456	0.51627	0.57628	544790000	86826000	143560000	236060000	78343000
1936	Transcription factor MafG	MAFG	1	7	4	5	6	3	3	40.7	17.849	162	1.2829	1.4449	0.94344	1.0652	459210000	100800000	111460000	132030000	114910000
4202	Astrocytic phosphoprotein PEA-15	PEA15	3	8	8	8	7	8	7	77.7	15.04	130	1.2711	1.4448	0.73949	0.84225	3935700000	1068200000	1246400000	899390000	721630000
2680	Farnesyl pyrophosphate synthase	FDPS	6	10	10	8	10	8	10	39.4	40.532	353	1.2831	1.4439	0.79716	0.91327	3811300000	760960000	945650000	1199700000	904920000
6539	Phosphopantothenate--cysteine ligase	PPCS	3	7	7	6	4	6	4	18.3	34.005	311	1.2546	1.4437	0.83554	0.92488	755280000	403520000	141860000	107480000	102420000
5510	SPRY domain-containing protein 4	SPRYD4	1	14	14	12	12	12	12	76.3	23.128	207	1.3072	1.443	0.42471	0.47159	3787100000	697230000	915480000	1554200000	620170000
7047	Switch-associated protein 70	SWAP70	4	26	26	18	19	18	19	50.9	68.997	585	1.2165	1.44	0.68157	0.74251	5115000000	924340000	1096300000	1809300000	1285100000
4099	Frizzled-2;Frizzled-7	FZD2;FZD7	2	4	4	4	4	4	4	6.5	63.553	565	1.2463	1.4387	0.62251	0.65679	1141400000	310380000	268510000	339370000	223160000
6277	Neurolysin, mitochondrial	NLN	4	20	20	17	16	17	16	35.4	80.651	704	1.1889	1.4384	0.43441	0.47657	5055700000	939920000	1091500000	1887900000	1136400000
2622	Glycogen phosphorylase, brain form	PYGB	2	33	24	30	29	21	21	48.2	96.695	843	1.2463	1.4373	0.67614	0.67676	5987500000	1173600000	1660800000	1796500000	1356600000
4400	UDP-N-acetylhexosamine pyrophosphorylase-like protein 1	UAP1L1	3	14	12	11	10	9	8	30.6	57.03	507	1.2769	1.4351	0.53038	0.5838	862110000	162490000	212200000	253170000	234240000
858	Myotubularin-related protein 14	MTMR14	5	3	3	3	3	3	3	13.4	31.444	292	1.2985	1.435	0.68229	0.74828	232500000	31144000	43836000	97400000	60122000
3837	Prolow-density lipoprotein receptor-related protein 1;Low-density lipoprotein receptor-related protein 1 85 kDa subunit;Low-density lipoprotein receptor-related protein 1 515 kDa subunit;Low-density lipoprotein receptor-related protein 1 intracellular domain	LRP1	3	87	86	67	78	66	78	23.1	504.6	4544	1.2371	1.4329	0.98764	1.0119	19485000000	2804800000	3677600000	6944400000	6058400000
2925	Dipeptidyl peptidase 4;Dipeptidyl peptidase 4 membrane form;Dipeptidyl peptidase 4 soluble form	DPP4	4	19	19	16	16	16	16	25.1	88.278	766	1.1724	1.4328	1.3059	1.3444	3667100000	708450000	812110000	913780000	1232800000
450	Protein MON2 homolog	MON2	9	11	11	8	10	8	10	7.5	190.48	1718	1.254	1.4313	0.76603	0.78921	451130000	86500000	108190000	140690000	115760000
46	Glutathione peroxidase 1	GPX1	4	11	11	11	10	11	10	61.9	21.938	202	1.271	1.4288	0.37682	0.42144	4638000000	1033500000	1302100000	1650400000	652020000
1481	Ubiquinone biosynthesis protein COQ7 homolog	COQ7	7	8	8	6	7	6	7	43.8	21.871	194	1.1937	1.4281	0.72614	0.82325	1294800000	184440000	369790000	287330000	453250000
3746	Adenylyl cyclase-associated protein 1	CAP1	12	25	24	24	23	23	22	59.6	51.901	475	1.2488	1.4275	0.57557	0.64226	19001000000	4319400000	5466700000	5605600000	3609300000
1612	Tubulin-specific chaperone D	TBCD	20	11	11	9	8	9	8	12.6	136.55	1230	1.2576	1.4253	0.72086	0.79104	1106400000	275320000	352550000	255530000	223000000
3758	Transgelin	TAGLN	3	19	18	18	18	17	17	82.6	22.611	201	1.2347	1.4234	0.52578	0.58188	34894000000	7039600000	9116400000	12504000000	6233900000
2975	Enoyl-CoA hydratase, mitochondrial	ECHS1	1	21	21	18	21	18	21	70.3	31.387	290	1.2693	1.4226	0.4242	0.46318	67120000000	13987000000	17977000000	24440000000	10716000000
4151	Prostaglandin reductase 1	PTGR1	5	15	15	13	14	13	14	45.3	35.869	329	1.2417	1.422	0.76631	0.85037	2678500000	562430000	749700000	754770000	611660000
4322	snRNA-activating protein complex subunit 1	SNAPC1	1	9	9	7	5	7	5	34	42.994	368	1.2303	1.4202	0.81694	0.92001	472650000	131320000	145790000	96179000	99356000
2894	3-mercaptopyruvate sulfurtransferase;Sulfurtransferase	MPST	3	11	11	10	10	10	10	52.5	33.178	297	1.1684	1.4175	0.40946	0.44733	4937600000	1012200000	1222900000	1898500000	803960000
6014	Synaptic vesicle membrane protein VAT-1 homolog	VAT1	9	17	17	16	16	16	16	67.7	41.92	393	1.276	1.417	0.5644	0.62831	20959000000	4079200000	5171400000	7527000000	4181700000
4473	Putative Dol-P-Glc:Glc(2)Man(9)GlcNAc(2)-PP-Dol alpha-1,2-glucosyltransferase;Dol-P-Glc:Glc(2)Man(9)GlcNAc(2)-PP-Dol alpha-1,2-glucosyltransferase	ALG10B;ALG10	2	2	2	2	1	2	1	3.8	55.447	473	1.2621	1.4166	0.97645	1.0327	159690000	51711000	71089000	15667000	21219000
4549	Acyl-coenzyme A thioesterase THEM4	THEM4	3	4	4	4	3	4	3	17.5	27.129	240	1.2626	1.4165	0.33675	0.38239	328610000	46095000	65357000	162390000	54769000
6541	Chromatin modification-related protein MEAF6	MEAF6	4	3	3	2	2	2	2	11.5	21.624	191	1.275	1.4159	1.1282	1.283	306750000	52079000	67282000	75733000	111660000
5260	Glycerophosphodiester phosphodiesterase domain-containing protein 1	GDPD1	6	4	4	2	4	2	4	17.8	36.167	314	1.2823	1.4156	0.97844	1.0697	277640000	29228000	35386000	104460000	108560000
3281	DNA replication licensing factor MCM2	MCM2	6	46	46	42	44	42	44	63.2	101.89	904	1.2352	1.4152	1.0749	1.1192	48948000000	9617900000	11781000000	12897000000	14652000000
2113	WD repeat-containing protein 1	WDR1	3	35	35	32	31	32	31	77.6	66.193	606	1.2315	1.415	0.69114	0.77352	38857000000	9203000000	11010000000	11182000000	7461800000
6554	Ras-related GTP-binding protein C;Ras-related GTP-binding protein D	RRAGC;RRAGD	3	12	12	12	10	12	10	36.1	44.223	399	1.2826	1.4145	0.88474	0.97835	2509600000	587480000	818240000	578120000	525760000
7258	RAC-gamma serine/threonine-protein kinase	AKT3	3	8	6	6	5	4	4	24.9	54.031	465	1.2351	1.4123	0.56464	0.64357	799020000	312240000	237040000	180150000	69589000
6229	Meiotic nuclear division protein 1 homolog	MND1	5	7	7	4	5	4	5	38	23.753	205	1.1773	1.4122	0.96727	1.1291	347820000	75135000	113370000	80299000	79015000
6735	Acetyl-coenzyme A synthetase 2-like, mitochondrial	ACSS1	5	8	8	7	6	7	6	17.8	74.626	687	1.2331	1.4109	0.3423	0.39926	483740000	136250000	121440000	159240000	66806000
2951	Ephrin type-A receptor 2	EPHA2	12	47	45	44	45	42	43	66.1	108.27	976	1.2092	1.4096	0.64935	0.69699	67283000000	14310000000	17157000000	21046000000	14770000000
243	E3 ubiquitin-protein ligase ZFP91	ZFP91;ZFP91-CNTF	5	9	9	6	6	6	6	21	59.57	529	1.1525	1.4087	1.0206	1.2646	1639000000	336240000	390360000	433210000	479180000
4111	DNA replication licensing factor MCM6	MCM6	1	52	52	49	47	49	47	62.5	92.888	821	1.2069	1.4086	1.0921	1.1606	52592000000	10137000000	12753000000	13853000000	15849000000
1851	Ubiquitin/ISG15-conjugating enzyme E2 L6	UBE2L6	4	4	4	4	4	4	4	43.8	17.769	153	1.223	1.4081	0.68691	0.74092	1281200000	269140000	320170000	390690000	301230000
6156	Dehydrogenase/reductase SDR family member 4	DHRS4	13	7	5	5	5	3	4	23.4	29.537	278	1.2613	1.408	0.46239	0.50169	1310300000	629070000	187760000	326540000	166890000
5001	Transmembrane protein 200A	TMEM200A	1	3	3	2	2	2	2	8.6	54.355	491	1.2963	1.4077	0.86252	0.95164	94954000	17153000	12569000	32711000	32520000
488	Succinyl-CoA ligase [ADP-forming] subunit beta, mitochondrial	SUCLA2	13	22	22	19	17	19	17	51.4	43.841	405	1.2118	1.4077	0.40367	0.467	17283000000	3750900000	4791400000	5799200000	2941800000
3473	Integrin alpha-1	ITGA1	1	13	13	9	11	9	11	12	130.85	1179	1.2355	1.406	0.77531	0.79972	1589100000	319910000	411410000	423050000	434750000
1962	Mitogen-activated protein kinase kinase kinase 7	MAP3K7	5	3	3	2	2	2	2	8.8	53.739	491	1.1481	1.4043	0.66027	0.7516	116340000	36106000	32554000	26841000	20838000
40	Fibroblast growth factor 2	FGF2	6	8	8	7	7	7	7	19.8	30.752	288	1.2709	1.4033	0.72438	0.78637	6502400000	1299300000	1636400000	2000400000	1566300000
5585	Protein TFG	TFG	7	9	9	8	9	8	9	33.3	43.02	396	1.2648	1.4031	0.84334	0.92341	3047200000	672880000	745310000	918390000	710660000
3025	Interferon-induced guanylate-binding protein 1	GBP1	7	18	18	13	14	13	14	35	67.93	592	1.2354	1.4028	0.61701	0.69782	2125200000	393850000	449840000	739870000	541680000
954	Target of Nesh-SH3	ABI3BP;DKFZp667H216	13	13	13	9	10	9	10	8.2	195.32	1777	1.2255	1.4011	0.59747	0.63364	1936000000	252530000	305110000	597060000	781290000
3040	DNA replication licensing factor MCM7	MCM7	4	42	42	36	40	36	40	62.9	81.307	719	1.2173	1.4008	1.0718	1.1483	54193000000	8715200000	10785000000	16194000000	18499000000
431	Glycine cleavage system H protein, mitochondrial	GCSH	9	3	3	3	2	3	2	67	10.999	100	1.2411	1.3998	0.28479	0.32307	1702900000	370010000	494270000	646870000	191730000
6829	Poly(ADP-ribose) glycohydrolase ARH3	ADPRHL2	1	11	11	9	10	9	10	46	38.946	363	1.2626	1.3995	0.80039	0.87187	3118400000	568010000	1106000000	777740000	666680000
1405	Translation machinery-associated protein 16	TMA16	5	11	11	9	6	9	6	32.6	27.571	242	1.2841	1.3992	0.72231	0.779	6797300000	1579500000	2228000000	1545800000	1444000000
2437	Ferritin heavy chain;Ferritin heavy chain, N-terminally processed;Ferritin	FTH1	9	8	8	7	6	7	6	54.1	21.225	183	1.1856	1.399	0.87891	0.95115	1672200000	384110000	441940000	422780000	423360000
7277	N-acetylglucosaminyl-phosphatidylinositol de-N-acetylase	PIGL	8	4	4	3	3	3	3	26.6	28.531	252	1.2631	1.3979	1.0387	1.1804	179080000	38024000	47867000	47069000	46115000
1421	Transcriptional enhancer factor TEF-1	TEAD1	5	11	5	11	11	5	5	27.5	47.927	426	1.2311	1.3973	0.84214	0.94557	2001200000	379390000	492490000	554830000	574470000
7018	Zinc finger protein 629	ZNF629	1	9	9	5	5	5	5	14	96.619	869	1.1782	1.3967	1.2393	1.3369	316990000	53095000	70074000	82628000	111190000
1864	Zinc finger protein 646	ZNF646	2	5	5	3	5	3	5	2.8	200.76	1829	1.2463	1.3953	1.0196	1.1079	194470000	41275000	56679000	47291000	49227000
648	Small ubiquitin-related modifier 3;Small ubiquitin-related modifier 4	SUMO3;SUMO4	5	3	1	3	2	1	1	17	15.317	135	1.2531	1.3952	1.3534	1.504	977690000	225500000	262340000	201270000	288570000
2678	CD99 antigen	CD99	5	4	4	3	4	3	4	45.4	18.848	185	1.2449	1.3947	0.49241	0.53848	2227300000	490130000	559900000	698640000	478680000
110	Collagen alpha-2(V) chain	COL5A2	2	4	3	3	3	2	2	4.8	106.98	1112	1.2074	1.3946	0.80407	0.83222	184270000	38570000	51679000	53459000	40565000
2550	Vimentin	VIM	17	51	47	48	50	44	46	88	53.651	466	1.2268	1.3944	1.0734	1.2401	598620000000	140010000000	177340000000	125480000000	155790000000
4640	TBC1 domain family member 9B	TBC1D9B	6	6	6	4	3	4	3	6.4	138.67	1233	1.2413	1.394	0.61407	0.65945	157580000	38016000	53271000	36021000	30275000
6182	Centrosome-associated protein CEP250	CEP250	6	10	10	5	5	5	5	5.6	274.38	2386	1.1661	1.3937	1.0685	1.0749	404140000	17816000	32912000	162970000	190440000
4109	Phosphoribosyl pyrophosphate synthase-associated protein 1	PRPSAP1	7	7	6	5	6	4	6	29.5	39.393	356	1.2518	1.3919	0.81739	0.91592	254230000	11613000	19703000	132950000	89960000
6908	Programmed cell death 1 ligand 1	CD274	3	5	5	3	5	3	5	24.1	33.275	290	1.2407	1.3907	0.63448	0.70803	2029400000	516520000	533020000	613020000	366810000
5494	E3 ubiquitin-protein ligase RNF138	RNF138	6	5	5	2	4	2	4	26.1	28.192	245	1.2581	1.3907	1.0257	1.1235	308190000	38554000	48518000	109690000	111420000
3038	DNA replication licensing factor MCM4	MCM4	10	48	47	40	47	40	46	58.5	96.557	863	1.207	1.3905	1.0937	1.134	45452000000	8176500000	10617000000	12416000000	14242000000
1479	TBC1 domain family member 24	TBC1D24	7	7	7	7	3	7	3	14.5	62.317	553	1.2201	1.3905	1.0049	1.1185	560790000	219460000	209470000	66069000	65790000
164			15	16	11	15	14	11	9	71.7	30.376	279	1.2305	1.3899	0.32533	0.35753	12739000000	2138200000	3565600000	4563000000	2472100000
3355	N-sulphoglucosamine sulphohydrolase	SGSH	5	5	4	5	4	4	4	12.4	56.695	502	1.2555	1.3895	0.58589	0.63379	356020000	50987000	64309000	125470000	115260000
6771	TBC1 domain family member 13	TBC1D13	3	12	12	8	8	8	8	33.8	46.553	400	1.265	1.3883	0.60175	0.69785	942390000	195750000	201760000	351250000	193640000
2843	Multifunctional protein ADE2;Phosphoribosylaminoimidazole-succinocarboxamide synthase;Phosphoribosylaminoimidazole carboxylase	PAICS	4	24	24	24	21	24	21	66.1	47.079	425	1.23	1.3882	0.83374	0.97346	25532000000	5517300000	6858100000	6896500000	6260100000
6569	DNA dC->dU-editing enzyme APOBEC-3G	APOBEC3G	2	10	8	9	9	7	7	27.3	46.407	384	1.2285	1.3881	0.976	1.0896	1269500000	310700000	321690000	349450000	287660000
5062	Sterile alpha motif domain-containing protein 9-like	SAMD9L	3	16	14	11	12	9	10	12.3	184.53	1584	1.1873	1.3876	0.83204	0.85383	1043800000	216760000	249820000	321680000	255530000
1902	NADH dehydrogenase [ubiquinone] 1 alpha subcomplex subunit 1	NDUFA1	1	1	1	1	1	1	1	18.6	8.0723	70	1.2556	1.387	0.92343	1.011	272200000	77001000	94940000	51301000	48960000
2576	Interferon-induced protein with tetratricopeptide repeats 1	IFIT1	3	13	13	12	11	12	11	40	51.713	447	1.195	1.3861	0.63011	0.7008	1425300000	291840000	364990000	468290000	300150000
4802	Kynurenine--oxoglutarate transaminase 3	CCBL2	4	11	11	9	10	9	10	31.4	47.752	420	1.2386	1.3845	0.453	0.5028	2798300000	470670000	958490000	657430000	711710000
2990	Adenylosuccinate synthetase isozyme 2	ADSS	2	16	16	14	12	14	12	42.1	50.097	456	1.2318	1.3839	0.76317	0.84204	3757200000	752910000	985260000	1221200000	797800000
4784	Protein PET117 homolog, mitochondrial	PET117	1	2	2	2	2	2	2	22.2	9.2227	81	1.1869	1.3824	1.0453	1.2036	196720000	46221000	51570000	46825000	52109000
7281	Little elongation complex subunit 1	ICE1	1	11	11	7	6	7	6	6.1	247.89	2266	1.2104	1.3808	1.4866	1.5655	2055700000	991990000	874150000	77837000	111700000
1825	Acyl-coenzyme A thioesterase 8	ACOT8	9	6	6	4	5	4	5	28.2	35.914	319	1.2347	1.3804	0.93488	1.0464	998790000	106100000	176720000	316100000	399870000
2696	Aldose reductase	AKR1B1	5	18	18	17	18	17	18	64.9	35.853	316	1.1692	1.3799	0.61884	0.6897	12372000000	2687100000	2863600000	4175400000	2645800000
2334	Formin-like protein 1	FMNL1	8	16	14	15	12	13	10	19.6	122.41	1104	1.1818	1.3794	0.84802	0.90748	798300000	165430000	213830000	210860000	208180000
2362	Heat shock 70 kDa protein 4L	HSPA4L	3	20	17	13	15	10	12	31.7	94.511	839	1.1554	1.3777	0.49309	0.51837	2125600000	447540000	512220000	555220000	610630000
4574	Zinc finger protein 618	ZNF618	3	8	8	6	6	6	6	12.5	95.614	861	1.201	1.377	0.91555	0.94855	519190000	86015000	103820000	163000000	166350000
2994	Leukocyte elastase inhibitor	SERPINB1	2	10	9	8	9	7	8	29.3	42.741	379	1.2524	1.3764	0.74993	0.86428	874830000	186410000	254400000	236120000	197910000
4754	Consortin	CNST	3	3	3	2	2	2	2	5.1	79.596	725	1.1832	1.3759	0.72991	0.76571	91850000	19501000	21574000	30219000	20556000
6017	M-phase phosphoprotein 8	MPHOSPH8	4	7	7	5	5	5	5	10.8	97.181	860	1.2137	1.3759	0.9207	0.96396	486240000	98617000	88532000	161230000	137850000
5051	Cytokine receptor-like factor 3	CRLF3	2	3	3	1	3	1	3	14.4	49.35	438	1.2429	1.3756	1.0267	1.1255	281830000	43865000	64799000	87584000	85581000
2307	Methyl-CpG-binding domain protein 4	MBD4	6	8	8	4	4	4	4	16.6	64.767	572	1.1358	1.3754	1.4003	1.4629	223680000	54374000	58529000	45621000	65161000
4355	Phosphoenolpyruvate carboxykinase [GTP], mitochondrial	PCK2	11	24	24	22	21	22	21	44.5	70.698	640	1.2081	1.3753	0.36279	0.39903	7707200000	1565500000	1870700000	2628100000	1642800000
5220	ATP synthase mitochondrial F1 complex assembly factor 2	ATPAF2	3	7	7	7	4	7	4	33.2	32.772	289	1.2325	1.3749	0.61049	0.67205	894710000	253890000	294410000	236430000	109980000
3893	Follistatin-related protein 1	FSTL1	3	6	6	5	5	5	5	26	31.228	273	1.2144	1.3732	0.56218	0.62044	879670000	179260000	195180000	337630000	167590000
6237	Histidine triad nucleotide-binding protein 2, mitochondrial	HINT2	1	7	7	6	7	6	7	62	17.162	163	1.25	1.3732	0.26172	0.28737	5914900000	1391100000	2077900000	1898900000	547060000
6199	Guanine nucleotide-binding protein-like 3	GNL3	5	22	22	17	22	17	22	45.8	60.54	537	1.2023	1.3728	0.68485	0.73193	16296000000	2678500000	3588900000	5722900000	4305900000
512	Glutamine synthetase	GLUL	2	6	6	4	6	4	6	14.2	57.174	507	1.1825	1.3724	0.91031	1.0383	619290000	101880000	107800000	184960000	224650000
3265	Alpha-aminoadipic semialdehyde dehydrogenase	ALDH7A1	20	23	23	20	20	20	20	58.3	55.366	511	1.1908	1.3723	0.39515	0.42686	6807400000	1601300000	2019700000	2015600000	1170800000
1011	E3 ubiquitin-protein ligase RNF130	RNF130	3	2	2	2	2	2	2	8.1	46.503	419	1.2396	1.372	0.99847	1.0574	1006900000	150860000	166460000	341640000	347920000
1185	Interferon-induced transmembrane protein 3;Interferon-induced transmembrane protein 1;Interferon-induced transmembrane protein 2	IFITM3;IFITM2;IFITM1	6	4	4	4	4	4	4	39.3	12.255	112	1.2331	1.3707	0.79481	0.85893	8998200000	2036100000	2625300000	2393600000	1943200000
4391	Leucine-rich repeat flightless-interacting protein 1	LRRFIP1	1	5	1	3	4	1	1	11.2	73.06	640	1.1691	1.3698	1.0166	1.0681	144080000	38665000	40186000	29069000	36165000
4547	Probable arginine--tRNA ligase, mitochondrial	RARS2	2	18	18	12	15	12	15	37	65.505	578	1.1687	1.3694	0.56924	0.62343	2000500000	415050000	480520000	691640000	413260000
1500	Gamma-aminobutyric acid receptor-associated protein	GABARAP	3	3	1	3	3	1	1	35.7	11.658	98	1.117	1.3684	1.3386	1.5566	549130000	84979000	96358000	168350000	199440000
6702	Protein FAM114A2	FAM114A2	5	4	4	4	2	4	2	12.9	55.468	505	1.1932	1.3662	0.71556	0.83054	216250000	65837000	83131000	34269000	33017000
3167	3-ketoacyl-CoA thiolase, mitochondrial	ACAA2	6	22	22	22	21	22	21	73	41.924	397	1.1639	1.3658	0.53418	0.59259	32997000000	7092200000	9667200000	10084000000	6152900000
2468	Integrin beta-3;Integrin beta	ITGB3	5	5	5	5	3	5	3	7.4	87.057	788	1.1628	1.3648	0.58054	0.61198	321610000	81670000	89710000	90179000	60052000
6115	Redox-regulatory protein FAM213A	FAM213A	2	5	5	5	4	5	4	25.7	24.462	218	1.2158	1.3644	0.88191	0.98996	600890000	114120000	155840000	176670000	154260000
6691	Heme-binding protein 1	HEBP1	4	7	7	6	7	6	7	46	21.097	189	1.1135	1.3641	0.55469	0.65852	1671100000	271630000	319470000	707490000	372500000
1461	Aflatoxin B1 aldehyde reductase member 2	AKR7A2	6	10	10	9	8	9	8	43.6	34.684	314	1.1814	1.3639	0.59955	0.66077	3433500000	821480000	1033100000	1006500000	572440000
5084	Iron-sulfur cluster co-chaperone protein HscB, mitochondrial	HSCB	2	4	4	4	3	4	3	17	27.422	235	1.2354	1.3637	0.30564	0.33597	151660000	21425000	32155000	71382000	26695000
2470	Plasminogen activator inhibitor 2	SERPINB2	6	24	24	23	23	23	23	73.3	46.596	415	1.2059	1.3624	0.77539	0.85331	74962000000	16585000000	21212000000	20358000000	16807000000
4995	Protein FAM134C	FAM134C	10	6	6	5	5	5	5	18.2	51.396	466	1.1462	1.3624	0.42827	0.45926	1281700000	279440000	326210000	445780000	230240000
6231	GTP-binding protein 2	GTPBP2	8	7	7	5	5	5	5	17.1	56.612	514	1.1645	1.3619	0.9293	0.98485	494560000	72862000	137990000	147400000	136310000
5904	Transmembrane protein 68	TMEM68	11	6	6	4	6	4	6	24.7	37.424	324	1.2191	1.3609	0.47618	0.51944	960660000	152180000	165380000	434560000	208540000
4223	Transcription termination factor 1	TTF1	2	4	4	3	3	3	3	6.7	103.05	905	1.1587	1.3598	1.6065	1.7064	292510000	65094000	61960000	81426000	84034000
5539	Immunity-related GTPase family Q protein	IRGQ	2	7	7	5	5	5	5	15.7	62.717	623	1.1432	1.3586	0.74911	0.85817	630670000	89106000	92961000	384280000	64315000
5653	Ribosome-releasing factor 2, mitochondrial	GFM2	7	22	22	18	17	18	17	38.9	86.323	777	1.1992	1.3585	0.33606	0.37189	4248400000	940560000	1077100000	1595800000	634870000
3211	Glucosamine-6-phosphate isomerase 1	GNPDA1	15	12	12	12	11	12	11	57.8	32.668	289	1.2162	1.358	0.68552	0.70962	3134000000	720520000	836810000	959720000	616910000
2710	Desmoplakin	DSP	3	6	6	5	3	5	3	3.5	260.12	2272	1.1322	1.3572	1.2885	1.4026	2315800000	514870000	536560000	559730000	704610000
2381	3(2),5-bisphosphate nucleotidase 1	BPNT1	9	9	9	7	7	7	7	45.1	33.392	308	1.2135	1.3567	0.61265	0.68064	970780000	191990000	272260000	320860000	185670000
5342	F-box only protein 22	FBXO22	8	8	8	8	5	8	5	23.6	44.508	403	1.223	1.3561	0.77936	0.84456	587160000	139130000	151280000	172210000	124540000
6890	WW domain-containing oxidoreductase	WWOX	5	5	5	2	5	2	5	19.6	41.127	363	1.2227	1.3557	1.0541	1.1671	341550000	38050000	60594000	117620000	125290000
5365	Putative phospholipase B-like 2;Putative phospholipase B-like 2 32 kDa form;Putative phospholipase B-like 2 45 kDa form	PLBD2	2	6	6	4	6	4	6	11.9	65.471	589	1.2076	1.3557	0.62561	0.67671	1007500000	170050000	200570000	393420000	243480000
2721	Serine/threonine-protein phosphatase 2B catalytic subunit beta isoform;Serine/threonine-protein phosphatase	PPP3CB	6	11	6	8	9	5	5	26	58.081	515	1.2067	1.3555	0.71636	0.79844	661600000	189310000	177540000	157730000	137030000
4061	Calcium/calmodulin-dependent protein kinase type 1	CAMK1	6	5	5	3	5	3	5	17	41.337	370	1.2121	1.3552	0.9823	1.0867	388970000	38948000	48558000	142870000	158590000
3068	Metalloproteinase inhibitor 3	TIMP3	1	3	3	2	3	2	3	15.2	24.145	211	1.1935	1.3546	0.6811	0.75659	125020000	24594000	29867000	40094000	30464000
4563	Protrudin	ZFYVE27	8	2	2	2	2	2	2	6.7	41.417	372	1.1418	1.3534	0.47594	0.53355	180370000	42264000	47009000	55320000	35773000
2604	Nuclear receptor subfamily 2 group F member 6	NR2F6	2	5	4	2	5	1	4	18.3	42.979	404	1.2166	1.3532	1.2328	1.3681	266790000	20572000	21880000	94524000	129810000
7339	Oligoribonuclease, mitochondrial	REXO2	6	5	5	5	4	5	4	27.3	23.754	205	1.2149	1.3504	0.54401	0.61263	2203300000	654190000	676370000	556950000	315740000
3555	Small ubiquitin-related modifier 2	SUMO2	2	4	2	4	3	2	2	39.4	8.1111	71	1.2095	1.3497	1.4686	1.6737	4162500000	841450000	1098600000	881920000	1340500000
3845	Galectin-3-binding protein	LGALS3BP	10	14	14	12	13	12	13	33.5	65.33	585	1.1802	1.348	0.53614	0.56389	6173900000	1071900000	1214900000	2265600000	1621500000
3466	IgG receptor FcRn large subunit p51	FCGRT	9	5	5	4	3	4	3	15.6	39.743	365	1.1011	1.3477	1.0266	1.1494	257640000	43079000	53255000	79060000	82246000
5207	Actin filament-associated protein 1	AFAP1	2	15	14	12	12	11	12	21.4	80.724	730	1.1353	1.347	1.0751	1.1429	3486000000	547820000	681790000	1081300000	1175100000
6772	Exonuclease 3-5 domain-containing protein 2	EXD2	3	16	16	13	13	13	13	35.9	70.352	621	1.1029	1.3468	0.82514	0.89156	2847900000	655910000	653600000	886280000	652130000
448	D-3-phosphoglycerate dehydrogenase	PHGDH	14	13	13	12	12	12	12	29.8	55.938	526	1.1734	1.3461	0.66193	0.76656	7341400000	1705100000	2239200000	1946300000	1450800000
1727	PDZ and LIM domain protein 1	PDLIM1	1	13	13	13	10	13	10	67.8	36.071	329	1.227	1.3457	0.38963	0.42524	5789900000	1307800000	1186700000	1960200000	1335200000
2704	Nucleoside diphosphate kinase A	NME1	5	12	2	12	11	2	1	86.2	17.149	152	1.1547	1.3452	0.77855	0.8591	5141100000	1127000000	1344800000	1519000000	1150400000
1633	Receptor tyrosine-protein kinase erbB-2	ERBB2	29	11	8	8	6	6	4	11.9	117.1	1055	1.1549	1.345	0.65104	0.68062	483930000	152330000	180650000	95411000	55540000
3309	Carnitine O-palmitoyltransferase 1, liver isoform	CPT1A	9	33	33	28	31	28	31	50.3	88.367	773	1.1623	1.3449	0.82679	0.86617	11929000000	2416600000	2986100000	3391200000	3134700000
6934	SH3 domain-binding protein 4	SH3BP4	4	23	23	14	19	14	19	29.4	107.49	963	1.1651	1.344	1.1177	1.1801	2931500000	554150000	534170000	880960000	962220000
2673	Glycogen [starch] synthase, muscle	GYS1	2	6	6	4	4	4	4	12.9	76.482	673	1.1728	1.3431	0.65491	0.71973	410370000	46877000	52477000	199640000	111380000
1251	Ankyrin repeat and SOCS box protein 6	ASB6	3	2	2	2	2	2	2	7.1	44.082	392	1.1821	1.3431	0.62917	0.6997	113480000	23425000	27691000	38740000	23622000
7252	Bifunctional UDP-N-acetylglucosamine 2-epimerase/N-acetylmannosamine kinase;UDP-N-acetylglucosamine 2-epimerase (hydrolyzing);N-acetylmannosamine kinase	GNE	5	15	15	10	9	10	9	27.4	79.274	722	1.1784	1.3427	0.85422	0.91571	897720000	242350000	243200000	232010000	180160000
2885	Tenascin	TNC	7	63	3	53	62	2	3	41.3	240.85	2201	1.1993	1.3422	0.66126	0.68243	203180000	48665000	42325000	59888000	52299000
5259	Junction-mediating and -regulatory protein	JMY	2	4	4	3	3	3	3	7.5	110.28	976	1.1802	1.3422	0.69542	0.71226	249440000	57919000	75174000	73324000	43026000
976	Alpha-L-iduronidase	IDUA	5	4	4	4	3	4	3	7.7	57.868	521	1.1625	1.3421	0.85373	0.92226	822560000	302010000	437380000	41451000	41716000
612	WW domain-binding protein 2	WBP2	9	5	5	4	3	4	3	28.7	18.224	167	1.1939	1.342	1.0586	1.1645	1065300000	286710000	325310000	218930000	234380000
6221	FUN14 domain-containing protein 2	FUNDC2	2	6	6	3	5	3	5	36	20.675	189	1.1873	1.342	0.98899	1.1602	1232900000	156070000	204670000	369150000	502980000
2685	Pyruvate kinase PKM;Pyruvate kinase	PKM	12	45	3	43	44	2	3	73.6	58.061	531	1.193	1.3411	0.90524	0.99367	429430000	78842000	113370000	120070000	117150000
808	Phospholipid scramblase 1	PLSCR1	7	8	8	7	7	7	7	27.7	34.217	311	1.2152	1.3407	0.67339	0.72332	4008900000	947510000	1140200000	1141500000	779800000
3334	Ras-related protein Rab-9A	RAB9A	3	9	9	7	7	7	7	50.7	22.837	201	1.2045	1.3398	0.89262	0.98751	2463900000	571900000	602160000	694390000	595490000
4512	Sterile alpha motif domain-containing protein 9	SAMD9	2	44	42	33	40	31	38	37.4	184.28	1589	1.139	1.3394	0.8345	0.86228	8401000000	1630500000	1926700000	2655900000	2187800000
6027	Tetratricopeptide repeat protein 1	TTC1	2	9	9	8	6	8	6	26.4	33.526	292	1.1286	1.3387	0.68561	0.75495	1422600000	376480000	483490000	322230000	240370000
1411	Pro-neuregulin-1, membrane-bound isoform;Neuregulin-1	NRG1	17	4	4	3	3	3	3	8.1	78.812	713	1.2189	1.3385	0.81084	0.89728	527550000	104450000	137870000	142860000	142380000
4950	Glutaredoxin-related protein 5, mitochondrial	GLRX5	1	4	4	4	4	4	4	28.7	16.628	157	1.1704	1.3372	0.40083	0.44704	2577100000	584450000	603490000	974890000	414280000
2446	Catalase	CAT	1	17	17	16	15	16	15	42.9	59.755	527	1.1994	1.3365	0.43274	0.4759	4846700000	970580000	1317100000	1682800000	876200000
5730	BTB/POZ domain-containing protein KCTD12	KCTD12	1	6	6	5	5	5	5	25.5	35.7	325	1.1975	1.3347	0.67721	0.77374	603840000	154170000	123490000	191210000	134980000
4358	UTP--glucose-1-phosphate uridylyltransferase	UGP2	14	12	12	12	7	12	7	30	55.676	497	1.1721	1.3345	0.70787	0.79278	2380400000	677780000	875150000	469430000	358050000
2716	Carbonyl reductase [NADPH] 1	CBR1	4	13	11	12	13	10	11	64.3	30.375	277	1.2077	1.3337	0.65597	0.73055	4632000000	955450000	996390000	1596500000	1083700000
5221	Tetratricopeptide repeat protein 9C	TTC9C	5	6	6	4	4	4	4	32.2	20.012	171	1.1909	1.3337	0.77274	0.84791	388950000	84575000	97522000	103710000	103140000
6509	Golgi reassembly-stacking protein 2	GORASP2	3	14	13	14	13	13	12	44.9	47.145	452	1.1473	1.3335	0.96646	1.1155	7682500000	1875000000	2316400000	1725500000	1765600000
2569	2,3-cyclic-nucleotide 3-phosphodiesterase	CNP	6	25	25	22	25	22	25	62.8	45.098	401	1.1409	1.3335	0.89203	1.0107	36497000000	8416000000	10195000000	9741500000	8145100000
6037	Methionine synthase	MTR	3	6	6	4	3	4	3	7	140.53	1265	1.1804	1.3333	0.47887	0.49164	192340000	46468000	60624000	56164000	29088000
2409	Cytochrome c oxidase subunit 1	MT-CO1	1	4	4	4	4	4	4	13.6	57.041	513	1.1713	1.3333	1.0085	1.11	3169700000	608660000	734430000	923260000	903400000
5195	RING1 and YY1-binding protein	RYBP	1	4	4	3	3	3	3	30.3	24.821	228	1.1325	1.3332	0.7897	0.94574	272210000	59800000	68343000	86118000	57947000
4889	Autophagy-related protein 9A	ATG9A	14	12	12	9	12	9	12	16.8	94.446	839	1.1424	1.3326	0.84931	0.88601	1428200000	313950000	310720000	418850000	384680000
3833	Apoptosis regulator BAX	BAX	11	10	10	10	9	10	9	67.6	19.718	179	1.2109	1.3325	0.99653	1.0899	5881300000	1317700000	1766200000	1377100000	1420200000
969	Tumor necrosis factor alpha-induced protein 8	TNFAIP8	6	1	1	1	1	1	1	29.4	7.935	68	1.162	1.3321	0.89065	0.95097	153680000	45631000	54457000	29090000	24500000
2577	Ubiquitin carboxyl-terminal hydrolase isozyme L1	UCHL1	5	12	12	12	10	12	10	64.6	24.824	223	1.1663	1.3318	0.74266	0.79528	25869000000	5971000000	7141800000	7381100000	5375000000
2627	Medium-chain specific acyl-CoA dehydrogenase, mitochondrial	ACADM	7	17	17	15	13	15	13	44.3	50.27	454	1.1168	1.3315	0.5696	0.62889	14503000000	3605900000	3447800000	4359200000	3090400000
1402	2-deoxynucleoside 5-phosphate N-hydrolase 1	DNPH1	3	5	5	4	4	4	4	28.8	25.868	243	1.108	1.3305	0.7444	0.80803	434060000	95677000	110590000	130230000	97559000
2812	Interferon-induced GTP-binding protein Mx1;Interferon-induced GTP-binding protein Mx1, N-terminally processed	MX1	9	31	28	24	30	21	27	61.2	75.519	662	1.1529	1.3301	0.45167	0.48549	10406000000	1903800000	2235400000	4148100000	2118600000
7376	Jerky protein homolog-like	JRKL	1	4	4	3	2	3	2	10.7	59.911	524	1.1675	1.3301	1.0324	1.1185	303490000	100530000	96784000	59774000	46407000
6041	Sigma non-opioid intracellular receptor 1	SIGMAR1	6	6	6	4	6	4	6	40.8	25.127	223	1.2177	1.3298	0.61046	0.65428	2939700000	611270000	761490000	1024500000	542430000
4986	Acetoacetyl-CoA synthetase	AACS	4	6	6	4	5	4	5	9.7	75.143	672	1.1528	1.3294	0.78774	0.8103	299530000	60238000	70397000	82961000	85938000
6300	Protein Niban	FAM129A	2	27	26	22	25	21	24	34.4	103.13	928	1.1275	1.3287	0.5522	0.56663	7340600000	1363700000	1596400000	2740400000	1640100000
3130	Malate dehydrogenase, cytoplasmic	MDH1	9	14	10	12	13	8	9	50	36.426	334	1.1507	1.3285	0.73928	0.86579	7175400000	1430600000	1727200000	2236500000	1781200000
2326	Phosphoacetylglucosamine mutase	PGM3	12	12	12	9	9	9	9	29.5	59.851	542	1.1847	1.3281	0.76888	0.86296	1991100000	530640000	537850000	493290000	429310000
2648	Inosine-5-monophosphate dehydrogenase 2	IMPDH2	3	25	24	21	24	20	23	60.1	55.804	514	1.141	1.328	0.80705	0.91234	20049000000	4332900000	5400600000	5471500000	4843700000
7341	Nucleolar protein 16	NOP16	8	9	9	8	9	8	9	47.8	21.188	178	1.1519	1.3277	0.60045	0.67911	3040600000	567930000	686630000	1136600000	649390000
3484	Histone H2B type F-S	H2BFS	1	10	1	9	10	1	1	58.7	13.944	126	1.081	1.3275	1.3909	1.6892	96788000	21037000	28720000	17387000	29644000
529	Neuropathy target esterase	PNPLA6	14	39	37	31	37	30	35	37.5	149.92	1365	1.1454	1.3273	0.83376	0.91209	12082000000	2251300000	2383300000	4027200000	3420500000
400	Cathepsin D;Cathepsin D light chain;Cathepsin D heavy chain	CTSD	15	18	18	18	18	18	18	53.8	44.237	409	1.1847	1.3266	0.45476	0.49329	48797000000	9896500000	13476000000	15906000000	9518900000
2259	FERM, RhoGEF and pleckstrin domain-containing protein 2	FARP2	5	5	4	4	4	3	3	12.2	72.262	638	1.1638	1.3265	1.1561	1.2025	355060000	62189000	92408000	97642000	102820000
2434	Fibronectin;Anastellin;Ugl-Y1;Ugl-Y2;Ugl-Y3	FN1	19	53	53	43	47	43	47	35.1	259.21	2355	1.1016	1.3264	0.67655	0.70517	9003700000	1336100000	1388800000	3757100000	2521700000
6655	Kinesin-like protein KIF13B	KIF13B	4	7	4	6	5	3	4	4.8	202.79	1826	1.1625	1.3256	0.99045	1.0255	183060000	21164000	24602000	67144000	70146000
6573	Glyoxalase domain-containing protein 4	GLOD4	11	13	13	12	9	12	9	52.7	33.232	298	1.1575	1.3254	0.65129	0.72139	2580700000	644130000	739670000	821890000	375020000
2557	Glutathione S-transferase P	GSTP1	5	13	13	13	12	13	12	69.5	23.356	210	1.1798	1.3253	0.71914	0.77527	33789000000	6720000000	8361100000	10934000000	7774200000
6902	Myoferlin	MYOF	11	118	116	111	110	109	109	67.8	233.47	2048	1.1434	1.3247	0.86785	0.89391	88064000000	16250000000	18233000000	28003000000	25578000000
2987	HLA class I histocompatibility antigen, B-45 alpha chain;HLA class I histocompatibility antigen, B-50 alpha chain;HLA class I histocompatibility antigen, B-49 alpha chain;HLA class I histocompatibility antigen, B-44 alpha chain;HLA class I histocompatibility antigen, B-47 alpha chain;HLA class I histocompatibility antigen, B-13 alpha chain	HLA-B	12	20	4	18	19	3	4	56.9	40.414	362	1.1526	1.3242	0.81454	0.88181	22075000000	4051800000	5232000000	6838100000	5953100000
4839	Nucleolar protein 8	NOL8	13	15	15	11	14	11	14	17.1	127.34	1129	1.1552	1.3238	0.99931	1.0465	964800000	178530000	187270000	309240000	289760000
7363	Protein dopey-2	DOPEY2	2	17	17	9	16	9	16	9.5	257.39	2291	1.1378	1.323	0.54395	0.58255	847120000	162280000	77562000	357000000	250280000
7424	Mannose-1-phosphate guanyltransferase beta	GMPPB	2	9	9	4	9	4	9	32.8	39.834	360	1.1959	1.3223	0.77027	0.85965	989550000	166370000	204820000	332390000	285970000
7384	WD repeat-containing protein 7	WDR7	5	8	8	4	7	4	7	6.7	160.51	1457	1.1536	1.3222	0.79597	0.80995	323150000	48090000	43641000	113720000	117710000
2862	Tryptophan--tRNA ligase, cytoplasmic;T1-TrpRS;T2-TrpRS	WARS	28	28	28	26	27	26	27	76	53.165	471	1.1251	1.3217	0.70137	0.79432	29376000000	7276700000	8578400000	7929700000	5591300000
5591	Signal transducing adapter molecule 1	STAM	4	8	6	5	7	3	5	27	44.971	403	1.1693	1.3208	0.80968	0.89079	742700000	48740000	62164000	227050000	404740000
1797	Pyridoxal kinase	PDXK	5	8	8	8	6	8	6	30.8	35.102	312	1.173	1.3206	0.80581	0.8934	1824400000	610280000	555780000	381280000	277100000
7156	Ras-related protein Rab-23	RAB23	1	11	11	9	11	9	11	52.3	26.659	237	1.167	1.3204	0.73793	0.84637	4501300000	941920000	1025400000	1365600000	1168400000
1261	CAD protein;Glutamine-dependent carbamoyl-phosphate synthase;Aspartate carbamoyltransferase;Dihydroorotase	CAD	5	69	67	63	61	61	61	44.7	236.02	2162	1.1423	1.3202	0.57253	0.59929	16347000000	3046400000	3641000000	5989600000	3670000000
3292	Histidine triad nucleotide-binding protein 1	HINT1	5	8	8	6	8	6	8	78.6	13.802	126	1.1582	1.3193	0.75604	0.83405	3510300000	857430000	954850000	982710000	715310000
2478	Intercellular adhesion molecule 1	ICAM1	3	22	22	18	22	18	22	44.5	57.825	532	1.1465	1.3186	0.49973	0.54662	58577000000	10791000000	12667000000	22884000000	12235000000
3061	Myosin-9	MYH9	15	150	52	142	147	50	50	65.6	226.53	1960	1.103	1.3181	0.59194	0.62876	132180000000	26763000000	31265000000	45068000000	29081000000
6788	Armadillo repeat-containing protein 1	ARMC1	5	10	10	9	9	9	9	46.1	31.28	282	1.176	1.318	1.2179	1.2996	3834500000	656530000	839230000	1003500000	1335300000
2153	NADH dehydrogenase [ubiquinone] iron-sulfur protein 6, mitochondrial	NDUFS6	2	7	7	6	7	6	7	61.3	13.711	124	1.1098	1.3178	0.91664	1.1135	6093500000	1508600000	1574900000	1527000000	1483000000
3058	Sepiapterin reductase	SPR	1	7	7	7	5	7	5	39.5	28.048	261	1.2053	1.3172	0.4956	0.53546	1339000000	287310000	373290000	449660000	228700000
4952	Type 1 phosphatidylinositol 4,5-bisphosphate 4-phosphatase	TMEM55B	4	3	3	2	3	2	3	15.9	29.469	277	1.1707	1.3168	1.1142	1.2017	568460000	93660000	100570000	198690000	175550000
2605	Thioredoxin	TXN	2	9	9	9	9	9	9	65.7	11.737	105	1.0765	1.3167	0.76006	0.8459	22750000000	7014600000	7749700000	4345400000	3640700000
2997	Aldehyde dehydrogenase X, mitochondrial	ALDH1B1	1	22	17	18	19	15	14	49.7	57.206	517	1.1486	1.3163	0.38948	0.42926	11850000000	2918700000	2805900000	4444200000	1681600000
3878	Secernin-1	SCRN1	6	12	12	11	9	11	9	32.6	46.382	414	1.1748	1.3161	0.6926	0.75229	3433800000	883800000	1061000000	883000000	606020000
1807	Acyl carrier protein, mitochondrial;Acyl carrier protein	NDUFAB1	3	4	4	3	4	3	4	21.2	17.417	156	1.0953	1.3158	0.67923	0.79907	1251200000	331900000	355520000	348450000	215340000
4213	Serine/threonine-protein kinase 38	STK38	1	11	10	9	7	8	6	27.7	54.19	465	1.1837	1.3155	1.0236	1.1004	1680000000	325680000	852530000	254410000	247420000
2630	Glucose-6-phosphate 1-dehydrogenase	G6PD	6	28	28	23	24	23	24	58.6	59.256	515	1.1493	1.3151	0.81917	0.88967	11753000000	2637600000	2944600000	3364400000	2806700000
7289	Zinc finger and BTB domain-containing protein 1	ZBTB1	4	4	4	3	2	3	2	6.6	82.015	713	1.1288	1.3149	1.2456	1.3184	110910000	27814000	27065000	21098000	34928000
7268	Inversin	INVS	2	2	2	2	2	2	2	2.4	117.82	1065	1.1764	1.3148	0.91799	0.96309	1429000000	168200000	247970000	476340000	536510000
6790	Trimeric intracellular cation channel type B	TMEM38B	4	8	8	7	6	7	6	38.8	32.509	291	1.1833	1.3148	0.7801	0.85355	1764000000	288490000	471090000	522890000	481530000
4062	Coactosin-like protein	COTL1	2	8	8	8	8	8	8	62	15.945	142	1.1831	1.3147	0.74317	0.80883	9268400000	1953900000	2492600000	2688000000	2133900000
2303	Sorting nexin-4	SNX4	3	9	9	6	7	6	7	23.6	51.908	450	1.1402	1.314	0.92579	0.99911	672280000	125730000	158330000	189100000	199120000
4635	WD repeat-containing protein 25	WDR25	2	2	2	2	2	2	2	9.4	32.165	287	1.1963	1.3135	1.0285	1.1148	109500000	24048000	34474000	26416000	24558000
5532	HMG box transcription factor BBX	BBX	7	7	7	3	5	3	5	9.9	101.55	911	1.1459	1.3125	0.84011	0.87338	949190000	237720000	247590000	263430000	200450000
94	Vacuolar protein sorting-associated protein VTA1 homolog	VTA1	4	11	11	10	9	10	9	45.4	31.102	280	1.1388	1.3121	0.75087	0.83784	3630500000	957650000	937240000	965420000	770210000
1969	Tumor protein D54	TPD52L2	4	13	1	12	13	1	1	60.8	19.901	186	1.1594	1.3115	0.72897	0.80391	168900000	42487000	54864000	38260000	33287000
3449	Peregrin	BRPF1	6	11	9	7	6	5	5	11.1	138.18	1220	1.1537	1.3115	0.95196	1.0243	245620000	51346000	47152000	70979000	76139000
2874	Thymidylate kinase	DTYMK	6	16	16	13	15	13	15	63.7	23.819	212	1.1973	1.3113	0.59667	0.6724	11406000000	1684500000	1794700000	4132200000	3794500000
2533	Tumor necrosis factor receptor superfamily member 16	NGFR	2	5	5	5	4	5	4	22.8	35.766	333	1.1672	1.3108	0.46137	0.49979	277260000	52684000	65991000	91560000	67025000
6413	Tumor protein 63	TP63	12	2	2	2	2	2	2	4.1	55.687	487	1.2157	1.3107	1.12	1.1966	282100000	56883000	86427000	59882000	78904000
6893	39S ribosomal protein L35, mitochondrial	MRPL35	3	2	2	2	2	2	2	9.6	21.514	188	1.1717	1.3099	1.1897	1.3035	598450000	102910000	120750000	168140000	206650000
1054	Transmembrane and ubiquitin-like domain-containing protein 2	TMUB2	5	4	4	2	3	2	3	30.4	20.798	194	1.1414	1.3098	0.69336	0.75983	685330000	121380000	143390000	228800000	191750000
2554	Gamma-enolase;Enolase	ENO2	5	16	13	15	14	12	11	56.5	47.268	434	1.1922	1.3096	0.72804	0.80456	2871000000	587990000	752440000	814620000	715990000
6117	Endoplasmic reticulum resident protein 44	ERP44	1	18	18	18	14	18	14	45.1	46.971	406	1.1537	1.3094	1.0712	1.17	19290000000	4331000000	5269600000	4542000000	5147400000
6460	MIP18 family protein FAM96A	FAM96A	4	3	3	3	2	3	2	21.2	18.355	160	1.1793	1.309	0.67538	0.739	235600000	50547000	63181000	68725000	53147000
669	Translocator protein	TSPO	2	3	3	3	3	3	3	36.4	11.896	107	1.1639	1.3075	0.76714	0.82795	7437200000	1325500000	1445700000	2343200000	2322800000
3816	Glutamine--fructose-6-phosphate aminotransferase [isomerizing] 1	GFPT1	2	32	26	28	27	22	21	60.1	76.758	681	1.1449	1.3075	0.70545	0.77805	5554000000	1035000000	1217300000	1802000000	1499800000
[truncated: 5,462 more rows]

## Sheet: MLS402_Car+sel vs Ctrl
	Protein names	Gene names	Number of proteins	Peptides	Unique peptides	Peptides for	Peptides rev	Unique peptides for	Unique peptides rev	Sequence coverage [%]	Mol. weight [kDa]	Sequence length	Ratio H/L for	Ratio H/L normalized for	Ratio H/L rev	Ratio H/L normalized rev	Intensity	Intensity L for	Intensity H for	Intensity L rev	Intensity H rev
[truncated: 5,691 more rows]

[truncated: 1 more sheets: list of DEPs in car+sel]
