# Supplementary material for: Novel carfilzomib-based combinations as potential therapeutic strategies for liposarcomas
Source: Cell Mol Life Sci. 2020 Aug 26;78(4):1837–51. doi: 10.1007/s00018-020-03620-w (PMC7904719; doi:10.1007/s00018-020-03620-w)
Supplement: Supplementary file 2 — Supplementary Table 2: List of quantified proteins in the LC–MS/MS proteome analysis of both forward and reverse experiments of MLS402 and LPS141 cells treated with either carfilzomib or bortezomib. [file 18_2020_3620_MOESM2_ESM.xlsx]

## Sheet: LPS141_Carfilzomib
	Protein names	Gene names	Number of proteins	Peptides	Unique peptides	Peptides for	Peptides rev	Unique peptides for	Unique peptides rev	Sequence coverage [%]	Mol. weight [kDa]	Sequence length	Ratio H/L for	Ratio H/L normalized for	Ratio H/L rev	Ratio H/L normalized rev	Intensity	Intensity L for	Intensity H for	Intensity L rev	Intensity H rev
1344	Alpha-crystallin B chain	CRYAB	8	4	4	4	3	4	3	35.1	20.03	174	11.945	15.914	0.11763	0.1287	256480000	17752000	148870000	75532000	14320000
438	Zinc finger protein 512	ZNF512	5	2	2	2	1	2	1	4.2	64.594	566	12.65	15.797	9.8315	10.814	581760000	39921000	270390000	24980000	246460000
2508	Heme oxygenase 1	HMOX1	2	16	16	15	14	15	14	63.2	32.818	288	10.622	13.832	0.053717	0.057274	54510000000	2495300000	22120000000	27279000000	2616100000
2454	Thrombomodulin	THBD	2	3	3	3	2	3	2	7.5	60.329	575	6.6511	9.3212	0.1939	0.22188	471500000	15702000	143310000	247410000	65076000
2768	Growth arrest and DNA damage-inducible protein GADD45 alpha	GADD45A	2	4	4	2	4	2	4	27.3	18.336	165	5.7376	7.7532	0.15045	0.16158	867660000	23281000	133110000	376660000	334610000
3833	Nuclear factor erythroid 2-related factor 1	NFE2L1	3	8	8	8	5	8	5	13.6	81.498	742	6.2763	7.7267	0.1762	0.19783	606020000	45065000	237950000	257980000	65021000
2475	Heat shock 70 kDa protein 1A/1B	HSPA1A	10	50	26	48	46	26	23	81.4	70.051	641	5.3646	6.9344	0.10038	0.11102	348750000000	27111000000	139840000000	164660000000	17140000000
2825	Dual specificity protein phosphatase 1;Dual specificity protein phosphatase	DUSP1	3	6	6	5	4	5	4	19.1	39.297	367	4.8962	6.3729	0.080332	0.091036	160500000	23542000	71959000	56759000	8239700
710	Selenocysteine-specific elongation factor	EEFSEC	2	3	3	2	2	2	2	8.5	47.876	436	4.6625	6.028	0.092448	0.10521	416270000	37101000	143390000	216320000	19458000
2315	Pericentrin	PCNT	3	5	5	5	2	5	2	2.4	355.88	3139	4.0355	5.3757	0.78469	0.91979	147890000	22731000	75816000	23949000	25391000
2537	Clusterin;Clusterin beta chain;Clusterin alpha chain;Clusterin	CLU	15	10	10	9	8	9	8	29.6	48.803	416	4.0796	5.3035	0.16922	0.18715	1205900000	166110000	454750000	490720000	94319000
4213	E3 ubiquitin-protein ligase RNF187	RNF187	1	3	3	2	2	2	2	16.2	26.19	235	2.2477	5.2285	0.21113	0.23309	94870000	21348000	43341000	25002000	5178400
6029	Diphosphoinositol polyphosphate phosphohydrolase 2	NUDT4	2	6	2	6	4	2	1	40.9	20.434	181	3.7942	5.2154	0.17675	0.20668	26069000000	2003700000	9025000000	12713000000	2326500000
3882	Homocysteine-responsive endoplasmic reticulum-resident ubiquitin-like domain member 1 protein	HERPUD1	5	6	6	5	5	5	5	29.7	26.22	232	4.0658	5.163	0.15479	0.17145	420530000	57299000	222080000	123360000	17790000
3878	PCNA-associated factor	KIAA0101	4	7	7	5	3	5	3	73	11.986	111	3.6758	5.1179	0.24413	0.26037	442080000	187120000	138330000	87712000	28914000
1861	Pirin	PIR	1	2	2	2	2	2	2	7.2	32.113	290	3.7902	5.1168	0.27049	0.29715	148720000	19371000	72155000	44723000	12469000
4110	Akirin-2	AKIRIN2	3	5	3	2	4	2	2	21.7	22.495	203	3.7778	4.9304	0.22379	0.24192	304240000	42848000	135430000	95242000	30716000
6494	Zinc finger protein 706	ZNF706	5	3	3	3	3	3	3	39.5	8.4977	76	3.7362	4.9295	7.4255	7.9583	3598100000	232890000	1039300000	292590000	2033300000
228	Eukaryotic translation initiation factor 4E transporter	EIF4ENIF1	6	4	4	4	3	4	3	8	88.097	810	3.4507	4.2664	1.0833	1.321	166220000	38811000	52691000	29972000	44748000
4105	Pleckstrin homology domain-containing family O member 1	PLEKHO1	3	3	3	2	3	2	3	10.8	46.236	409	3.0961	4.1969	1.03	1.1465	128120000	27207000	60741000	22009000	18162000
5321	Cyclic AMP-dependent transcription factor ATF-6 beta;Processed cyclic AMP-dependent transcription factor ATF-6 beta	ATF6B	5	8	8	4	7	4	7	14.4	76.411	700	3.4171	4.0645	0.61651	0.71534	301910000	33295000	65282000	101880000	101460000
3285	Sestrin-2	SESN2	4	6	6	6	3	6	3	16.9	54.493	480	2.9819	3.9754	0.18344	0.20643	403320000	76255000	157610000	143370000	26081000
4093	FLYWCH-type zinc finger-containing protein 1	FLYWCH1	6	6	5	4	4	3	3	14.4	80.107	716	3.1215	3.8732	0.21864	0.25326	80773000	9057600	42272000	23755000	5687600
184	AN1-type zinc finger protein 2A	ZFAND2A	2	5	5	3	4	3	4	20	22.588	205	2.6964	3.5341	0.19913	0.21493	441790000	48012000	124140000	230560000	39079000
6214	Heat shock protein beta-8	HSPB8	2	5	5	5	4	5	4	27.6	21.604	196	2.5158	3.5247	0.29378	0.3197	2951500000	365250000	1200700000	1001800000	383770000
5659	Protein FAM83D	FAM83D	2	4	4	3	2	3	2	7.7	64.424	585	2.7343	3.4437	0.3049	0.34827	105650000	25488000	41212000	24911000	14044000
5263	CDK5 regulatory subunit-associated protein 2	CDK5RAP2	11	19	19	14	12	14	12	12.9	215.04	1893	2.6953	3.4349	0.27526	0.3225	710820000	125060000	216970000	253800000	115000000
1596	Interleukin-32	IL32	13	4	4	2	4	2	4	23.1	24.218	212	2.4919	3.367	0.18281	0.21266	237070000	27535000	61655000	127390000	20486000
3015	C-X-C motif chemokine 5;ENA-78(8-78);ENA-78(9-78)	CXCL5	3	5	5	5	5	5	5	43.9	11.972	114	2.4433	3.2763	0.2057	0.22122	3594900000	358880000	1030700000	1743800000	461530000
1047	N-alpha-acetyltransferase 50	NAA50	9	14	14	14	13	14	13	66.7	19.311	168	2.4358	3.2375	0.26124	0.29061	33398000000	4793400000	11882000000	13100000000	3622500000
3388	Protein yippee-like 5	YPEL5	1	5	5	4	5	4	5	47.1	13.841	121	2.3761	3.2053	0.37098	0.40492	894570000	126500000	309010000	321560000	137500000
4024	Ubiquitin-conjugating enzyme E2 S	UBE2S	1	10	10	9	9	9	9	64.9	23.845	222	2.4349	3.1567	0.25453	0.27291	5386900000	909000000	1906200000	2013500000	558210000
6436	Protein FAM32A	FAM32A	1	5	5	5	5	5	5	43.8	13.178	112	2.3461	3.1344	0.30981	0.3361	1320700000	242740000	379950000	519720000	178280000
1365	BTB/POZ domain-containing adapter for CUL3-mediated RhoA degradation protein 3	KCTD10	15	7	7	4	5	4	5	24.7	32.389	287	2.2559	3.1073	0.28577	0.33311	567340000	89871000	199170000	208770000	69523000
2427	Transcription factor AP-1	JUN	1	9	8	6	9	5	8	50.5	35.675	331	2.3166	3.036	0.28347	0.314	11639000000	1349400000	3424200000	5157700000	1707300000
2606	G2/mitotic-specific cyclin-B1	CCNB1	5	8	7	7	8	6	7	24.5	48.337	433	2.2216	2.9844	0.20721	0.25142	1208200000	236160000	453630000	401150000	117300000
699	DNA topoisomerase 2-alpha;DNA topoisomerase 2;DNA topoisomerase 2-beta	TOP2A;TOP2B	9	4	4	3	3	3	3	2.6	178.88	1568	2.481	2.9727	0.30427	0.33763	118390000	19723000	47528000	39406000	11733000
3744	Sequestosome-1	SQSTM1	9	15	15	13	13	13	13	57.7	47.687	440	2.3341	2.972	0.2332	0.27003	5807900000	957340000	2087900000	1995400000	767360000
1290	Lysine-specific demethylase 2A	KDM2A	6	11	11	9	9	9	9	18.5	81.677	723	2.3515	2.9181	0.28075	0.31444	1710700000	253780000	581970000	617460000	257520000
2782	DnaJ homolog subfamily B member 1	DNAJB1	2	25	24	23	23	22	22	74.1	38.044	340	2.188	2.9169	0.25299	0.27577	35062000000	5697700000	11428000000	12232000000	5704800000
3339	Rho-related GTP-binding protein RhoE	RND3	3	6	6	6	4	6	4	31.1	27.368	244	2.2169	2.9142	0.32081	0.34918	642260000	115720000	252090000	204600000	69841000
2894	Cyclin-dependent kinases regulatory subunit 2	CKS2	1	2	2	2	2	2	2	24.1	9.8602	79	2.1079	2.8876	0.37598	0.40623	273190000	43901000	94379000	93162000	41747000
275	NADH dehydrogenase [ubiquinone] 1 alpha subcomplex assembly factor 5	NDUFAF5	3	5	5	3	4	3	4	22.8	30.238	267	2.0973	2.833	1.7692	1.9256	185580000	41774000	61840000	27959000	54003000
4029	Discoidin domain-containing receptor 2	DDR2	2	7	7	3	5	3	5	10.5	96.735	855	2.2853	2.8105	0.30198	0.35188	930400000	299330000	60103000	60138000	510830000
1196	Cytoskeleton-associated protein 2	CKAP2	6	9	9	7	8	7	8	19.4	71.194	634	2.1492	2.7951	0.1641	0.18875	1004500000	164320000	330310000	381030000	128830000
3683	Protein AF1q	MLLT11	1	7	7	7	6	7	6	91.1	10.061	90	2.0738	2.7681	0.27269	0.29432	1232800000	171000000	387510000	523940000	150310000
1928	Centrosomal protein of 290 kDa	CEP290	8	68	68	51	51	51	51	31.3	290.38	2479	2.1516	2.7655	0.31484	0.35716	4829600000	799050000	1585700000	1477500000	967390000
1864	Ubiquitin-conjugating enzyme E2 C	UBE2C	4	9	9	8	8	8	8	69.8	19.652	179	2.0481	2.7438	0.29801	0.31956	4664300000	747880000	1402600000	1907100000	606710000
5144	Proline-rich protein 11	PRR11	1	6	6	5	3	5	3	20.6	40.085	360	2.0877	2.7337	0.30196	0.33324	266430000	31170000	42111000	147820000	45328000
4100	Centrosomal protein of 55 kDa	CEP55	3	9	9	6	5	6	5	22.6	54.178	464	2.1163	2.7324	0.30135	0.34915	491860000	129690000	200990000	115090000	46087000
5518	Sulfiredoxin-1	SRXN1	1	10	10	8	9	8	9	83.9	14.259	137	2.056	2.7132	0.35101	0.37856	1974400000	272130000	588720000	789560000	323960000
3315	Cyclin-dependent kinases regulatory subunit;Cyclin-dependent kinases regulatory subunit 1	CKS1B	3	3	3	3	3	3	3	38.8	8.027	67	1.9755	2.6968	0.41627	0.46478	431120000	103990000	197120000	88885000	41131000
4563	E3 ubiquitin-protein ligase MIB1	MIB1	1	7	7	3	5	3	5	10.4	110.13	1006	2.0906	2.6113	0.59822	0.67586	198510000	43764000	66380000	56609000	31759000
2148	Hyaluronan mediated motility receptor	HMMR	9	22	21	18	19	18	18	39.4	82.3	709	2.0111	2.5771	0.25062	0.29896	1802000000	323620000	536660000	697130000	244600000
233	AP-4 complex subunit beta-1	AP4B1	6	4	4	3	2	3	2	12.1	64.574	571	1.9797	2.5698	0.67961	0.77301	138110000	58310000	56806000	12809000	10183000
4992	Protein tyrosine phosphatase type IVA 1	PTP4A1	2	5	3	5	5	3	3	33.5	19.815	173	1.8545	2.5048	0.32783	0.36268	400630000	54468000	110990000	172610000	62562000
66	WW domain-binding protein 2	WBP2	5	3	3	3	3	3	3	14.2	25.807	239	1.8779	2.492	0.48669	0.52982	280240000	45835000	86985000	93060000	54356000
2331	BAG family molecular chaperone regulator 3	BAG3	2	32	32	28	25	28	25	67.8	61.594	575	1.9443	2.4881	0.2251	0.25561	13765000000	2229700000	4453800000	5422400000	1659200000
3226	Calcipressin-1	RCAN1	5	5	5	4	4	4	4	45.7	22.767	197	1.8987	2.4836	0.33447	0.3697	331860000	50999000	85736000	139220000	55909000
3202	Kinesin-like protein KIF11	KIF11	1	30	30	27	22	27	22	34.8	119.16	1056	2.029	2.4607	0.30448	0.35043	5229300000	924580000	2156300000	1391200000	757300000
3874	E3 ubiquitin-protein ligase TRIP12	TRIP12	8	51	3	43	44	3	2	33.8	225.52	2040	1.96	2.4599	0.85406	0.97327	114540000	24057000	33801000	30641000	26039000
6205	Kelch-like protein 21	KLHL21	2	4	4	4	3	4	3	10.2	60.377	539	1.9614	2.4555	0.17616	0.199	168520000	33155000	76063000	48974000	10328000
467	Outer dense fiber protein 2	ODF2	14	3	3	3	1	3	1	8.3	66.967	576	1.9661	2.4463	1.0292	1.2504	87457000	16135000	30800000	21699000	18823000
135	Dual specificity protein kinase TTK	TTK	2	7	7	6	5	6	5	10.3	96.943	856	1.9596	2.4423	0.34747	0.39026	474210000	88176000	161410000	157630000	66989000
5473	Sodium channel modifier 1	SCNM1	2	3	3	2	3	2	3	15.7	25.949	230	1.9663	2.4319	0.5164	0.57109	49401000	7998900	13203000	19406000	8793000
966	Radiation-inducible immediate-early gene IEX-1	IER3	4	2	2	1	2	1	2	17.7	20.839	192	1.8299	2.4218	0.49592	0.53478	311760000	14662000	45038000	143990000	108080000
2657	Heat shock 70 kDa protein 6	HSPA6	3	34	23	28	30	17	19	56.5	71.027	643	1.8958	2.4212	0.38048	0.41273	58256000000	9572200000	17612000000	22908000000	8164000000
5988	BTB/POZ domain-containing protein KCTD5	KCTD5	1	8	8	6	8	6	8	53.8	26.092	234	1.8669	2.4189	0.39605	0.42591	1621400000	203270000	310350000	621840000	485970000
1204	DnaJ homolog subfamily A member 4	DNAJA4	6	4	4	4	4	4	4	8.9	41.597	370	1.7356	2.4059	0.40345	0.47665	2557800000	663690000	925520000	722570000	246030000
128	Selenoprotein K	SELK	3	3	3	3	3	3	3	36.3	10.282	91	1.8075	2.3685	0.4572	0.48974	1040600000	170150000	300670000	387740000	182040000
5172	Melanoma-associated antigen D4	MAGED4	6	6	5	4	5	3	4	8.7	81.083	739	1.8677	2.3174	0.30821	0.35541	88513000	13601000	35349000	30376000	9187900
2643	GC-rich sequence DNA-binding factor 2	GCFC2	3	6	6	5	2	5	2	13.2	84.846	743	1.8948	2.2973	0.73669	0.86981	353000000	168190000	55890000	78089000	50832000
2948	DNA-directed RNA polymerase II subunit RPB9	POLR2I	1	6	6	5	4	5	4	72.8	14.523	125	1.6936	2.2753	0.49454	0.53453	1751400000	351210000	513960000	603760000	282440000
514	Protein Spindly	SPDL1	12	5	5	2	3	2	3	10.8	61.014	527	1.841	2.2516	0.54317	0.6261	59468000	6234500	17434000	24847000	10952000
5372	WD repeat domain-containing protein 83	WDR83	4	4	4	4	3	4	3	16.8	34.342	315	1.7618	2.248	0.61032	0.67626	233980000	63104000	64052000	67396000	39430000
2380	Prelamin-A/C;Lamin-A/C	LMNA	3	47	1	47	47	1	1	73.4	65.134	572	1.7665	2.2395	0.691	0.76643	558150000	87255000	118670000	216260000	135960000
1963	Baculoviral IAP repeat-containing protein 5	BIRC5	8	8	8	6	5	6	5	72.5	16.389	142	1.6133	2.2355	0.36195	0.42164	606800000	76781000	180120000	247140000	102750000
5245	Targeting protein for Xklp2	HCA90;TPX2	2	29	29	24	25	24	25	42.3	89.392	783	1.7362	2.2289	0.29866	0.34023	5131800000	826260000	1459500000	2072300000	773830000
6520	Transforming acidic coiled-coil-containing protein 3	TACC3	7	6	6	5	5	5	5	9.4	90.359	838	1.8257	2.2269	0.33064	0.37418	310520000	60115000	108490000	100590000	41320000
4746	Protein FAM134A	FAM134A	3	3	3	2	3	2	3	8.1	57.829	543	1.7561	2.2203	0.94223	1.0482	358960000	58455000	130750000	73041000	96717000
3106	Centromere protein F	CENPF	6	57	57	44	40	44	40	21.6	367.76	3210	1.724	2.1986	0.36099	0.41286	3727100000	911000000	1170100000	1018000000	628110000
399	NF-kappa-B inhibitor-interacting Ras-like protein 2	NKIRAS2	5	3	3	3	2	3	2	18.5	21.306	189	1.6589	2.1972	0.44117	0.47961	316930000	72456000	131940000	78652000	33889000
189	Protein diaphanous homolog 3	DIAPH3	14	10	10	7	5	7	5	12.7	119.4	1038	1.7874	2.1901	0.40758	0.46037	403770000	122240000	188860000	65359000	27320000
5666	Regulator of cell cycle RGCC	RGCC	2	1	1	1	1	1	1	9.4	12.924	117	1.6108	2.1892	0.5549	0.60678	171570000	37358000	63389000	43952000	26870000
3212	Serine/threonine-protein kinase PLK1	PLK1;Plk-1 delta	3	6	6	4	5	4	5	13.4	68.254	603	1.7442	2.1797	0.51387	0.58705	359860000	45791000	75583000	150040000	88443000
4538	Ankyrin repeat domain-containing protein 46	ANKRD46;LETM2	6	3	3	3	3	3	3	13.6	25.329	228	1.6706	2.1697	0.52037	0.5615	642000000	113150000	202800000	214970000	111080000
1343	Calcium uptake protein 1, mitochondrial	MICU1	7	4	4	3	4	3	4	14.4	47.073	410	1.6481	2.1646	0.83292	0.92225	400310000	50191000	95312000	121880000	132920000
26	Aurora kinase A	AURKA	7	6	5	6	5	5	4	21.3	39.513	347	1.6246	2.1616	0.33072	0.38476	548870000	130400000	215350000	145360000	57767000
4113	Borealin	CDCA8	1	7	7	7	7	7	7	31.1	31.323	280	1.5888	2.1572	0.33846	0.37381	1406800000	254410000	416470000	545730000	190170000
217	Centromere protein M	CENPM	6	2	2	1	2	1	2	22.6	16.148	146	1.6586	2.1456	0.50769	0.57168	121120000	30032000	47693000	28424000	14970000
4502	Retrotransposon-derived protein PEG10	PEG10	2	5	5	2	3	2	3	11.7	80.172	708	1.7149	2.1383	0.40408	0.43809	159040000	14542000	21967000	83967000	38559000
6045	Cysteine-rich PDZ-binding protein	CRIPT	1	4	4	3	3	3	3	36.6	11.216	101	1.5967	2.1354	0.47527	0.52004	309160000	79320000	107420000	77351000	45071000
6005	NF-kappa-B inhibitor-interacting Ras-like protein 1	NKIRAS1	2	5	5	5	4	5	4	28.6	21.643	192	1.6067	2.1319	0.45294	0.49499	374270000	83494000	132100000	107700000	50978000
3077	Glutamate--cysteine ligase regulatory subunit	GCLM	1	8	8	6	7	6	7	33.9	30.727	274	1.5938	2.1272	0.40926	0.44836	3005200000	736530000	886860000	903270000	478500000
522	Sororin	CDCA5	3	4	4	3	4	3	4	16.6	33.734	307	1.6195	2.1183	0.40948	0.44431	376820000	59191000	97863000	144230000	75538000
5198	E3 SUMO-protein ligase NSE2	NSMCE2	7	7	7	4	5	4	5	36	27.932	247	1.5882	2.1172	0.53521	0.59031	386280000	36195000	49364000	194020000	106700000
4631	Chondroitin sulfate synthase 2	CHPF	3	14	14	11	12	11	12	21.3	85.466	775	1.7115	2.113	0.43151	0.49112	1346700000	314630000	460830000	370490000	200780000
5955	Ankyrin repeat and SOCS box protein 6	ASB6	3	5	5	3	4	3	4	15.7	47.135	421	1.6147	2.0904	0.43675	0.4826	229300000	46106000	79014000	63081000	41097000
3524	E3 ubiquitin-protein ligase Mdm2	MDM2;mdm2	20	5	5	5	5	5	5	17.1	55.232	491	1.6664	2.0842	0.35689	0.42088	969950000	72262000	115870000	490400000	291420000
332	F-box/WD repeat-containing protein 11;F-box/WD repeat-containing protein 1A	FBXW11;DKFZp781N011;BTRC	8	4	4	3	3	3	3	8.6	58.764	510	1.6811	2.0798	0.68363	0.77753	189440000	39773000	86085000	40466000	23118000
3259	Laminin subunit beta-2	LAMB2	3	20	20	17	15	17	15	17.4	195.98	1798	1.6623	2.0741	0.40481	0.45321	1192500000	294900000	403310000	348750000	145540000
5236	Sperm-associated antigen 5	SPAG5	3	30	30	25	26	25	26	35.1	134.42	1193	1.6545	2.0684	0.41531	0.47608	2696200000	526760000	840480000	907040000	421870000
5653	Torsin-1A-interacting protein 2, isoform IFRG15	TOR1AIP2	1	2	2	2	2	2	2	25.2	15.347	131	1.5361	2.0507	0.65011	0.68969	505290000	63202000	116020000	199900000	126160000
4562	Ras-related protein Rab-43	RAB43	4	5	5	4	5	4	5	32.5	23.339	212	1.5966	2.0487	0.50634	0.55052	310350000	44233000	73487000	110460000	82172000
1622	Centromere-associated protein E	CENPE	5	14	14	9	8	9	8	7	275.92	2345	1.6674	2.0457	0.25381	0.28296	579610000	208880000	204050000	123570000	43109000
2874	DnaJ homolog subfamily A member 1	DNAJA1	3	20	20	18	19	18	19	61.2	44.868	397	1.5738	2.045	0.40648	0.46028	21904000000	4694800000	7174200000	6960600000	3074300000
765	Mitotic checkpoint serine/threonine-protein kinase BUB1 beta	BUB1B	5	8	8	5	4	5	4	9.4	105.93	933	1.6694	2.0412	0.24849	0.28135	126340000	16159000	39324000	56676000	14184000
6334	Proteasome maturation protein	POMP	1	7	7	6	7	6	7	58.2	15.789	141	1.5409	2.0379	0.36263	0.39226	1614800000	308760000	546270000	551830000	207980000
6473	Pleckstrin homology-like domain family A member 3	PHLDA3	1	3	3	2	2	2	2	20.5	13.891	127	1.5233	2.0291	0.50711	0.54646	245160000	45488000	73659000	84580000	41436000
1751	AN1-type zinc finger protein 3	ZFAND3	4	3	3	3	2	3	2	21.3	18.093	164	1.5269	2.0231	0.38151	0.4077	168700000	34412000	65733000	44924000	23637000
1275	Microtubule-associated protein RP/EB family member 2	MAPRE2	5	3	2	3	2	2	1	13	32.236	284	1.5006	2.019	1.4018	1.5686	86721000	21180000	30067000	16026000	19447000
2074	Kinesin-like protein KIF1B	KIF1B	2	21	9	16	18	5	7	21.7	130.36	1153	1.6051	2.0106	0.47253	0.52926	495570000	75069000	118610000	193870000	108020000
274	Serine/threonine-protein kinase tousled-like 1	TLK1	9	6	2	5	4	2	1	10.2	81.926	718	1.6335	2.0059	1.1839	1.3571	103440000	46490000	29431000	11424000	16089000
5822	Actin-binding protein anillin	ANLN	4	42	42	40	36	40	36	42.7	124.2	1124	1.5661	2.001	0.40038	0.45945	8721100000	1625000000	2562600000	3106300000	1427300000
2755	Tyrosine-protein kinase JAK1	JAK1	1	10	10	6	7	6	7	11.7	133.28	1154	1.6041	1.9918	0.3164	0.3544	336140000	49016000	104190000	161170000	21767000
5498	Nucleolar and spindle-associated protein 1	NUSAP1	9	16	16	11	12	11	12	40.2	49.323	440	1.5354	1.9903	0.37183	0.42145	1186700000	265040000	588990000	240520000	92188000
4814	Abhydrolase domain-containing protein 4	ABHD4	6	6	6	2	5	2	5	20.2	38.794	342	1.6251	1.9888	0.30715	0.34675	374100000	22110000	51141000	125140000	175710000
410	Probable E3 ubiquitin-protein ligase makorin-2	MKRN2	3	3	3	3	2	3	2	9.4	46.68	414	1.4805	1.9646	0.49861	0.54508	219370000	50077000	68046000	64237000	37009000
4249	Mesenteric estrogen-dependent adipogenesis protein	MEDAG	3	4	4	4	3	4	3	15.5	34.19	303	1.536	1.9572	0.50412	0.54843	312960000	73571000	78084000	112700000	48606000
5819	Inner centromere protein	INCENP	3	8	8	4	7	4	7	10.9	104.99	914	1.6329	1.9544	0.42889	0.496	563130000	76262000	72566000	322720000	91579000
797	E3 ubiquitin-protein ligase Praja-2	PJA2	7	5	5	5	4	5	4	12.2	76.143	688	1.5801	1.9495	0.43593	0.51652	262160000	43693000	76913000	89397000	52159000
5074	Anaphase-promoting complex subunit 16	ANAPC16	1	4	4	2	4	2	4	51.8	11.667	110	1.4368	1.9479	0.63558	0.68084	247130000	43290000	64268000	94662000	44907000
5795	Ubiquitin-conjugating enzyme E2 T	UBE2T	1	8	8	8	7	8	7	35.5	22.521	197	1.5086	1.9459	0.42336	0.45804	3063700000	553320000	895930000	1050800000	563660000
4947	Heat shock protein 105 kDa	HSPH1	4	54	3	52	51	3	3	70.2	96.864	858	1.5156	1.9381	0.54509	0.59014	9089500000	1843200000	2720400000	2962400000	1563600000
1501	Partitioning defective 3 homolog	PARD3	15	9	9	4	7	4	7	9.7	144.49	1296	1.5592	1.9377	0.81449	0.9262	243220000	23410000	33155000	100060000	86589000
2572	Creatine kinase U-type, mitochondrial	CKMT1A	8	7	7	6	5	6	5	18.9	47.036	417	1.463	1.9349	0.55218	0.59646	1022200000	214650000	293950000	321950000	191640000
5684	Armadillo repeat-containing protein 7	ARMC7	1	3	3	2	3	2	3	27.8	21.924	198	1.4876	1.9301	0.4188	0.45595	131140000	25266000	37646000	51956000	16275000
6504	MORF4 family-associated protein 1	MRFAP1	2	4	4	4	4	4	4	42.5	14.649	127	1.4167	1.9283	0.48398	0.51814	2748900000	719780000	1043100000	629250000	356840000
2278	Kinesin-like protein KIF20A	KIF20A	5	21	21	17	16	17	16	31	100.28	890	1.589	1.9279	0.36443	0.41528	1556400000	291670000	442670000	516050000	306040000
3191	Importin subunit alpha-1	KPNA2	2	23	23	23	22	23	22	64.3	57.861	529	1.4913	1.9182	0.41921	0.47237	23644000000	4787100000	7373500000	7348600000	4135000000
5196	Uncharacterized protein C9orf85	C9orf85	5	3	3	3	3	3	3	19.7	18.264	157	1.3323	1.909	0.51198	0.54234	163830000	33152000	58063000	37880000	34735000
4359	F-box only protein 38	FBXO38	3	6	6	3	5	3	5	7	133.94	1188	1.532	1.8869	0.67767	0.76672	316680000	118580000	95021000	60574000	42500000
4183	snRNA-activating protein complex subunit 4	SNAPC4	1	3	3	2	2	2	2	2.5	159.43	1469	1.5345	1.8844	0.48193	0.55094	74974000	21474000	27634000	15305000	10561000
1505	Tuftelin	TUFT1;UNQ865	7	5	5	2	5	2	5	11.7	46.427	409	1.4504	1.8798	0.5123	0.56498	296270000	26926000	44478000	122690000	102180000
5342	Apolipoprotein L2	APOL2	3	10	10	9	10	9	10	36.5	37.092	337	1.4051	1.8712	0.50284	0.54178	3453400000	683710000	939400000	1189700000	640610000
1745	Transcription initiation factor TFIID subunit 6	TAF6	11	7	7	6	4	6	4	14	64.231	601	0.69761	1.8514	0.8643	0.97305	533150000	172880000	127240000	125920000	107110000
5033	Spindle and kinetochore-associated protein 1	SKA1	2	3	3	3	2	3	2	19.1	24.39	209	1.4304	1.8497	0.61533	0.68051	270060000	70538000	91978000	68437000	39103000
2028	Protein regulator of cytokinesis 1	PRC1	10	15	15	11	12	11	12	29.8	71.606	620	1.4237	1.8438	0.46186	0.50725	2487600000	516170000	714970000	815460000	441050000
1214	Cell division cycle-associated protein 2	CDCA2	2	3	3	3	2	3	2	6.2	111.01	1008	1.4817	1.8431	0.67773	0.7743	85420000	14566000	24084000	27970000	18800000
366	ATP-dependent (S)-NAD(P)H-hydrate dehydratase	CARKD	7	6	6	4	4	4	4	31.6	34.678	323	1.3813	1.84	0.69423	0.76895	1494500000	91995000	1267800000	77094000	57605000
5825	StAR-related lipid transfer protein 7, mitochondrial	STARD7	2	3	3	2	2	2	2	8.6	43.113	370	1.3777	1.8388	0.61825	0.6867	337670000	78695000	100750000	98393000	59833000
5678	CXADR-like membrane protein	CLMP	1	4	4	4	2	4	2	15	41.28	373	1.3718	1.8379	1.1814	1.3187	332730000	128050000	151240000	24282000	29158000
3385	DNA-directed RNA polymerase II subunit RPB7	POLR2G	4	8	8	7	8	7	8	59.3	19.294	172	1.384	1.8348	0.5679	0.61998	2750000000	455970000	695480000	992000000	606580000
706	Muskelin	MKLN1	4	2	2	2	1	2	1	15.1	21.795	185	1.4625	1.8329	0.48236	0.55847	135410000	34584000	54470000	31750000	14605000
3365	Ubiquitin-conjugating enzyme E2 H	UBE2H	5	6	6	5	5	5	5	35	20.655	183	1.3402	1.8315	0.53866	0.58725	2124100000	449730000	534960000	730350000	409030000
5532	Ubiquitin-like protein 5	UBL5	1	6	6	5	6	5	6	69.9	8.5468	73	1.3368	1.8291	0.67706	0.7374	3296600000	566240000	782920000	1126300000	821110000
6115	DnaJ homolog subfamily B member 9	DNAJB9	1	3	3	3	2	3	2	21.1	25.518	223	1.3708	1.8231	0.46677	0.51539	153670000	34149000	45635000	52350000	21539000
1168	Transmembrane protein 199	TMEM199	3	6	6	5	5	5	5	23.1	32.319	299	1.3419	1.823	0.54678	0.6068	578640000	75242000	104620000	223860000	174920000
3668	Tripartite motif-containing protein 26	TRIM26	4	10	10	10	4	10	4	23.4	62.165	539	1.4097	1.8218	0.52758	0.59585	1263200000	388900000	351460000	280210000	242650000
4899	Spindle and kinetochore-associated protein 2	SKA2	2	4	4	3	3	3	3	33.9	14.188	121	1.2655	1.8115	0.53207	0.6262	521970000	111100000	169770000	163710000	77390000
4402	Uncharacterized protein FLJ45252		1	3	3	3	2	3	2	13	37.976	355	1.5469	1.8113	0.80781	0.93453	181890000	45076000	55988000	43785000	37037000
4601	Spindle and kinetochore-associated protein 3	SKA3	5	3	3	2	2	2	2	9	46.359	412	1.4067	1.8026	0.42805	0.48087	108300000	20000000	26102000	43235000	18968000
913	Oxidation resistance protein 1	OXR1	12	9	9	6	7	6	7	15.9	93.733	839	1.2962	1.8025	0.42344	0.46891	258580000	67928000	74147000	68720000	47785000
1997	AP-5 complex subunit zeta-1	AP5Z1	3	10	10	10	6	10	6	23.2	88.604	807	1.4329	1.8	0.44072	0.50949	658700000	177900000	280040000	132770000	67985000
6354	Disks large-associated protein 4	DLGAP4	4	8	8	6	7	6	7	23.6	49.478	453	1.4253	1.7997	0.79229	0.89371	456170000	98002000	108350000	153300000	96511000
660	Tax1-binding protein 1	TAX1BP1	8	6	6	5	3	5	3	9.7	93.609	813	1.4284	1.7946	0.59592	0.68357	296960000	72758000	109950000	70494000	43763000
6482	Origin recognition complex subunit 6	ORC6	1	3	3	2	2	2	2	13.1	28.107	252	1.3573	1.7927	0.3678	0.40481	129390000	36023000	38767000	38374000	16227000
3506	Putative RNA-binding protein 3	RBM3	1	5	5	5	5	5	5	47.8	17.17	157	1.3574	1.7919	0.75326	0.8118	16487000000	3792700000	5333200000	4191400000	3170100000
5960	Thioredoxin-like protein 4B	TXNL4B	1	3	3	3	2	3	2	18.8	17.014	149	1.3177	1.7903	0.38816	0.42582	289160000	84145000	106970000	70986000	27057000
5017	Putative monooxygenase p33MONOX	KIAA1191	3	3	3	3	2	3	2	12.2	31.312	286	1.3667	1.7896	0.71823	0.81682	148550000	42374000	58496000	20340000	27339000
3235	Telomeric repeat-binding factor 1	TERF1	5	4	4	3	2	3	2	13.4	48.239	419	1.3813	1.7831	0.65576	0.74652	127010000	26072000	42013000	39030000	19899000
2201	Cell division cycle protein 123 homolog	CDC123	1	10	10	10	10	10	10	37.8	39.134	336	1.3467	1.7763	0.48512	0.54502	2891300000	710200000	937050000	821160000	422890000
6438	Small kinetochore-associated protein	KNSTRN	6	8	8	6	8	6	8	37.7	35.438	316	1.3733	1.7748	0.52481	0.57358	1784600000	301630000	453910000	584030000	445020000
2964	Cyclin-dependent kinase inhibitor 1	CDKN1A	1	7	7	5	6	5	6	67.7	18.119	164	1.333	1.7736	0.47698	0.51845	1634500000	441430000	489340000	462400000	241320000
3465	Disintegrin and metalloproteinase domain-containing protein 17	ADAM17	4	4	4	2	3	2	3	7.8	93.02	824	1.4275	1.77	0.52502	0.61054	111900000	15232000	16606000	51837000	28229000
1701	Protein max	MAX	10	4	4	3	2	3	2	26.6	14.057	124	1.3137	1.7669	0.85221	0.93192	153390000	33407000	46996000	40625000	32363000
1406	CAP-Gly domain-containing linker protein 2	CLIP2	3	12	5	11	10	4	3	11.3	115.81	1046	1.4266	1.7659	0.62476	0.70782	272380000	23096000	30904000	148550000	69830000
5099	SAGA-associated factor 29 homolog	CCDC101	1	4	4	3	3	3	3	19.8	33.238	293	1.2967	1.7645	0.63611	0.7058	214600000	52542000	68026000	54447000	39584000
3426	Ubiquitin-conjugating enzyme E2 B	UBE2B	3	3	2	2	3	1	2	32.9	17.312	152	1.2722	1.7645	0.37905	0.42764	754020000	142490000	232400000	263740000	115380000
810	Protein SGT1	ECD	6	9	9	9	7	9	7	18.6	72.757	644	1.3561	1.7584	0.50114	0.59687	1016900000	236070000	351100000	287960000	141770000
380	NAD(P)H dehydrogenase [quinone] 1	NQO1	3	5	5	5	5	5	5	28.7	22.793	202	1.3659	1.7517	0.60846	0.67569	1717600000	488640000	508420000	464140000	256430000
4615	Intraflagellar transport protein 20 homolog	IFT20	3	6	6	5	5	5	5	58.3	15.28	132	1.305	1.7497	0.66775	0.72681	619020000	105620000	136870000	213220000	163310000
1974	DNA-directed RNA polymerase II subunit RPB4	POLR2D	3	7	7	7	7	7	7	73.2	16.311	142	1.3088	1.7446	0.56923	0.62204	3861700000	750490000	964070000	1346400000	800750000
2341	Pre-mRNA-splicing factor SYF2	SYF2	1	7	7	5	6	5	6	37	28.722	243	1.3424	1.7445	0.52061	0.64018	689690000	157760000	172960000	212820000	146150000
4065	Alpha-ketoglutarate-dependent dioxygenase alkB homolog 6	ALKBH6	10	5	5	4	3	4	3	17.6	26.483	238	1.3322	1.7355	0.50313	0.54978	181540000	45584000	61000000	50445000	24513000
2634	Metalloproteinase inhibitor 2	TIMP2	2	5	5	4	4	4	4	33.6	24.399	220	1.3166	1.7351	0.81755	0.89555	471110000	61364000	70165000	179950000	159630000
3953	Transcription initiation factor TFIID subunit 7	TAF7	1	9	9	6	7	6	7	27.5	40.259	349	1.3294	1.7346	0.52056	0.56801	608950000	193800000	153990000	182190000	78982000
3884	Mortality factor 4-like protein 2	MORF4L2	6	14	11	12	14	10	11	61.5	32.307	288	1.2812	1.7337	0.52343	0.57874	4360300000	912250000	930580000	1621500000	895930000
162	Protein bicaudal D homolog 1	GLYAT;BICD1	7	5	3	3	4	2	3	7.3	94.885	827	1.3946	1.7269	0.74469	0.88903	272080000	55110000	71589000	73550000	71833000
4189	Tumor protein p63-regulated gene 1-like protein	TPRG1L	3	6	6	6	2	6	2	29	30.211	272	1.2781	1.7217	0.49515	0.57796	254800000	74336000	91637000	55513000	33312000
4552	Spermatogenesis-associated serine-rich protein 2	SPATS2	2	5	5	5	3	5	3	12.3	59.544	545	1.3438	1.7212	0.75723	0.85682	207180000	52001000	63293000	56662000	35221000
400	Aurora kinase B	AURKB	5	11	7	9	9	5	6	45.9	34.76	303	1.359	1.7203	0.45885	0.49426	427920000	92350000	127780000	141980000	65807000
6255	Ankyrin repeat domain-containing protein 50	ANKRD50	2	8	8	4	5	4	5	7.3	155.86	1429	1.3508	1.7189	0.60482	0.70099	155550000	28613000	28567000	56469000	41899000
5369	Suppressor of IKBKE 1	SIKE1	2	7	7	6	6	6	6	44.4	23.721	207	1.2673	1.7184	0.58345	0.65197	400100000	64039000	79452000	159880000	96723000
3437	Transcription elongation factor SPT4	SUPT4H1	1	3	3	2	3	2	3	21.4	13.193	117	1.2442	1.7165	0.66146	0.71803	1836300000	630690000	765370000	271960000	168250000
6532	NF-kappa-B essential modulator	IKBKG	12	7	7	6	4	6	4	19.1	55.786	487	1.3544	1.7158	0.52768	0.59404	239370000	48365000	70643000	77160000	43201000
5590	Cytosolic 5-nucleotidase 3A	NT5C3A	6	15	15	14	14	14	14	50.3	37.948	336	1.2911	1.7127	0.66706	0.72808	2942900000	601680000	677700000	1078700000	584840000
2129	Lysine-specific demethylase PHF2	PHF2	1	3	3	2	2	2	2	4	120.77	1096	1.3832	1.7111	1.0133	1.1515	452040000	64855000	73824000	114430000	198930000
5335	Transcription factor 25	TCF25;NULP1	3	6	6	6	6	6	6	13.3	76.666	676	1.3839	1.7079	0.80768	0.93994	295130000	71293000	78738000	68193000	76906000
6015	CDGSH iron-sulfur domain-containing protein 1	CISD1	1	6	6	6	6	6	6	52.8	12.199	108	1.2625	1.7057	0.61941	0.67236	7304700000	2021400000	2672300000	1539200000	1071800000
722	BSD domain-containing protein 1	BSDC1	15	6	6	4	5	4	5	21.6	46.159	422	1.2434	1.701	0.53086	0.59481	620940000	82802000	427440000	74074000	36622000
268	Tripartite motif-containing protein 16	TRIM16	5	7	7	6	4	6	4	23	50.029	434	1.367	1.699	0.4898	0.5518	417400000	158180000	146700000	78730000	33793000
4291	Putative histone H2B type 2-D;Putative histone H2B type 2-C	HIST2H2BD;HIST2H2BC	2	5	1	5	5	1	1	23.8	18.018	164	1.2804	1.6974	0.83374	0.93331	115450000	41636000	46614000	14662000	12535000
412	TOX high mobility group box family member 4	TOX4	12	7	7	7	5	7	5	16	59.36	549	1.3668	1.6967	0.43579	0.50582	531920000	126030000	189990000	129700000	86198000
4572	Complex I assembly factor TMEM126B, mitochondrial	TMEM126B	5	2	2	2	2	2	2	18.8	18.89	170	1.2985	1.6963	2.0185	2.2172	190340000	32059000	58588000	26070000	73622000
6411	Mediator of RNA polymerase II transcription subunit 31	MED31	1	3	3	3	3	3	3	35.1	15.805	131	1.2608	1.6958	0.54846	0.60383	353520000	109920000	94768000	86567000	62263000
5607	DNA-directed RNA polymerase III subunit RPC6	POLR3F	1	7	7	5	5	5	5	24.7	35.684	316	1.2834	1.6955	0.71967	0.79442	279900000	59876000	84467000	80173000	55379000
176	Urotensin-2	UTS2	4	1	1	1	1	1	1	5.8	16.276	139	1.2898	1.6927	0.55611	0.61128	38535000000	8449900000	11091000000	12141000000	6853700000
1022	MHC class I polypeptide-related sequence A	MICA	5	1	1	1	1	1	1	3	37.833	332	1.3509	1.6893	0.72034	0.79394	359350000	85024000	109130000	100750000	64434000
1968	Multidrug resistance-associated protein 5	ABCC5	11	7	7	4	6	4	6	7.5	155.73	1394	1.3229	1.689	0.68272	0.77597	212270000	38490000	54956000	62621000	56200000
1021	Disks large-associated protein 5	DLGAP5	6	9	9	6	7	6	7	14.9	88.983	792	1.3341	1.6886	0.51048	0.58754	439210000	63602000	106160000	132810000	136640000
3899	Kinesin-like protein KIF14	KIF14	1	11	11	8	7	8	7	8	186.49	1648	1.4054	1.6881	0.38005	0.44621	537330000	96357000	297060000	94329000	49585000
3522	Beta-1,4 N-acetylgalactosaminyltransferase 1	B4GALNT1	11	21	21	20	17	20	17	51.2	58.882	533	1.3371	1.688	0.68003	0.76208	12672000000	2620500000	3616600000	3830400000	2604300000
2277	ZW10 interactor	ZWINT	4	4	4	3	3	3	3	21.7	31.293	277	1.2323	1.6874	0.61293	0.67336	258460000	93870000	88688000	39179000	36722000
2989	Protein BUD31 homolog	BUD31	4	10	10	10	9	10	9	61.1	17	144	1.2508	1.6853	0.63713	0.68542	4635600000	1579900000	675600000	1832500000	547570000
5289	Perilipin-2	PLIN2	5	18	18	16	16	16	16	55.1	48.075	437	1.2713	1.6836	0.47583	0.51818	3838700000	852070000	1097700000	1235800000	653120000
3736	Protein OS-9	OS9	2	32	3	31	31	3	2	54.1	75.561	667	1.3712	1.6825	0.31791	0.23773	553630000	81567000	129250000	266720000	76090000
600	CCR4-NOT transcription complex subunit 8	CNOT8	12	5	5	5	4	5	4	26.7	25.929	225	1.3045	1.6787	0.6566	0.7168	687260000	54696000	73200000	143850000	415510000
4788	Syntaxin-binding protein 6	STXBP6	3	2	2	2	1	2	1	10.5	23.587	210	1.2662	1.6782	0.56919	0.62369	188120000	40383000	48189000	63339000	36205000
6349	Nuclease EXOG, mitochondrial	EXOG	6	2	2	2	1	2	1	9	41.084	368	1.2979	1.6779	0.90419	0.97101	98768000	20827000	37450000	18966000	21525000
803	Probable ATP-dependent RNA helicase DDX56	DDX56	5	19	19	17	19	17	19	41.6	57.274	507	1.3238	1.6731	0.51888	0.58321	5004900000	1014700000	1384700000	1694800000	910690000
4633	ELMO domain-containing protein 2	ELMOD2	3	7	7	5	6	5	6	27.6	34.96	293	1.2865	1.6727	0.87705	1.0078	536930000	98404000	97581000	163140000	177810000
4207	Transmembrane protein 59	TMEM59	5	3	3	2	3	2	3	25.5	21.86	192	1.2688	1.6722	0.96759	1.0665	280240000	46309000	44170000	120890000	68874000
2255	Protein SOGA1;N-terminal form;C-terminal 80 kDa form	SOGA1	5	16	16	11	13	11	13	13.4	159.76	1423	1.2961	1.6667	0.57023	0.67871	758180000	179310000	229020000	205270000	144570000
3271	AP-1 complex subunit sigma-2	AP1S2	6	2	2	2	2	2	2	15.9	18.615	157	1.294	1.6634	0.75332	0.84531	132780000	25191000	40185000	34836000	32567000
1011	Uncharacterized protein C12orf43	C12orf43	9	3	3	2	3	2	3	23.4	20.499	188	1.2668	1.661	0.74942	0.82155	179410000	37023000	35517000	55040000	51828000
6056	E3 ubiquitin-protein ligase RNF181	RNF181	4	8	8	8	7	8	7	59.5	17.909	153	1.2555	1.6608	0.50269	0.56731	1806000000	372110000	546840000	565000000	322070000
1128	E3 ubiquitin-protein ligase UBR3	UBR3	3	3	3	2	2	2	2	2	216.03	1917	1.3102	1.6606	0.73237	0.81631	132990000	29123000	31974000	37562000	34328000
6275	Nucleolar protein 7	NOL7	2	8	8	7	7	7	7	29.2	29.426	257	1.2484	1.6595	0.50463	0.55294	2664900000	586720000	733500000	892730000	451980000
319	Oral cancer-overexpressed protein 1	ORAOV1	11	2	2	2	2	2	2	21.8	13.932	124	1.237	1.655	0.7379	0.83188	85945000	9823300	15884000	36017000	24222000
723	Microtubule-associated protein RP/EB family member 3	MAPRE3	3	5	3	5	5	3	3	22.5	24.582	218	1.288	1.6537	0.673	0.73924	195540000	44125000	82196000	44798000	24422000
2538	78 kDa glucose-regulated protein	HSPA5	2	51	49	50	46	48	44	66.1	72.332	654	1.2865	1.6521	0.55873	0.63782	788610000000	163920000000	219640000000	252010000000	153040000000
4062	Erythroid differentiation-related factor 1	EDRF1	7	7	7	7	5	7	5	6.7	134.88	1204	1.3345	1.6498	0.51362	0.59084	348700000	91225000	137560000	75116000	44804000
329	Catenin beta-1	CTNNB1	8	32	27	28	31	25	26	52.4	80.817	739	1.3209	1.645	0.48443	0.55682	9540000000	1978600000	2663800000	3161300000	1736300000
5588	Rac GTPase-activating protein 1	RACGAP1	21	10	10	7	9	7	9	23.9	71.026	632	1.3102	1.6448	0.52085	0.57569	817480000	167980000	214050000	289520000	145940000
791	Ubiquitin fusion degradation protein 1 homolog	UFD1L	7	12	8	12	10	8	6	47.5	38.53	343	1.2669	1.6425	0.54503	0.59432	5069400000	1099400000	1381100000	1680200000	908720000
4140	Metaxin-3	MTX3	6	10	10	6	7	6	7	35.9	35.093	312	1.242	1.6412	0.69875	0.7743	663420000	105520000	130150000	277970000	149780000
4422	Transcription elongation factor SPT6	SUPT6H	2	54	43	44	50	34	39	42.1	199.07	1726	1.3254	1.6326	0.52121	0.60872	5946600000	1517300000	1660400000	1727100000	1041900000
87	Centromere protein S	APITD1	4	3	3	2	2	2	2	32.3	11.319	99	1.2045	1.6301	0.92388	1.0098	128020000	26303000	44090000	26344000	31287000
542	Carboxypeptidase Q	CPQ	6	4	4	3	2	3	2	10.2	59.757	540	1.1243	1.6238	0.89102	0.98956	126830000	30216000	26624000	37950000	32038000
5040	Coiled-coil-helix-coiled-coil-helix domain-containing protein 1	CHCHD1	2	2	2	1	2	1	2	23.7	13.475	118	1.2069	1.6207	1.1345	1.2746	335870000	147620000	143680000	22819000	21751000
6027	Mitochondrial carrier homolog 1	MTCH1	7	9	9	6	8	6	8	26.6	39.919	372	1.2431	1.6174	0.49654	0.57877	1066700000	168270000	239960000	388620000	269850000
1723	Protein ECT2	ECT2	9	7	7	6	7	6	7	8.8	105.07	927	1.2963	1.614	0.4564	0.53007	1453100000	101730000	142020000	664920000	544470000
5598	Testis-specific Y-encoded-like protein 1	TSPYL1	2	8	8	7	7	7	7	32	49.192	437	1.2234	1.6103	0.54379	0.61191	1095400000	254440000	310700000	344690000	185550000
2907	Catenin alpha-1	CTNNA1	38	54	43	51	51	40	42	71.5	100.07	906	1.2733	1.6063	0.53194	0.61415	36667000000	7921100000	10021000000	12045000000	6680600000
4095	Membralin	TMEM259	2	5	5	5	4	5	4	14	46.43	408	1.2803	1.606	0.58963	0.65968	360420000	94599000	134380000	77956000	53491000
5034	E3 ubiquitin-protein ligase RNF25	RNF25	1	5	5	4	5	4	5	16.6	51.218	459	1.2534	1.6059	0.49711	0.57023	1162700000	224640000	453380000	315800000	168870000
2406	Heat shock protein beta-1	HSPB1	4	19	19	19	19	19	19	87.3	22.782	205	1.2271	1.6058	0.40106	0.42981	126350000000	24158000000	32307000000	49198000000	20682000000
1252	V-type proton ATPase subunit H	ATP6V1H	11	10	10	8	9	8	9	29.4	52.943	459	1.2629	1.6048	0.49377	0.55419	1367600000	285920000	368660000	344240000	368810000
704	Kinesin-like protein KIF20B	KIF20B	7	6	6	3	6	3	6	3.7	213.96	1850	1.2995	1.6037	0.74732	0.82804	260580000	58140000	67086000	85557000	49801000
4255	SPRY domain-containing protein 7	SPRYD7	2	5	5	5	4	5	4	32.1	21.666	196	1.2429	1.6029	0.66036	0.7229	871380000	324150000	258800000	168180000	120250000
1490	Antigen KI-67	MKI67	3	99	7	92	90	7	6	42.1	358.62	3255	1.2698	1.5935	0.63543	0.74589	650390000	183640000	229110000	151260000	86374000
2385	Ferritin light chain	FTL	2	8	8	8	8	8	8	50.9	20.019	175	1.2406	1.5934	0.62621	0.71541	4814000000	955900000	1130200000	1546300000	1181600000
5454	Protein DPCD	DPCD	2	3	3	3	2	3	2	14.3	23.239	203	1.2134	1.5862	0.81636	0.88105	205240000	41913000	49011000	60924000	53390000
20	Caspase-4;Caspase-4 subunit 1;Caspase-4 subunit 2	CASP4	16	5	5	4	5	4	5	13.3	37.909	330	1.1831	1.5857	0.50072	0.59328	783160000	205170000	294120000	184930000	98943000
755	Ubiquitin-conjugating enzyme E2 W	UBE2W	6	3	3	2	3	2	3	34.8	17.666	155	1.2861	1.5857	0.73175	0.80922	105610000	13831000	20789000	44804000	26187000
6248	Trafficking protein particle complex subunit 2-like protein	TRAPPC2L	2	3	3	2	2	2	2	25.9	16.058	139	1.1867	1.5843	0.69625	0.75646	201530000	68840000	77089000	34708000	20894000
2518	Trafficking protein particle complex subunit 2;Trafficking protein particle complex subunit 2 protein TRAPPC2P1	TRAPPC2;TRAPPC2P1	6	3	3	2	3	2	3	20.7	20.374	174	1.161	1.5838	0.71341	0.79454	294450000	67792000	68545000	85578000	72533000
4968	TATA-binding protein-associated factor 2N	TAF15	3	5	3	5	4	3	2	9.8	61.557	589	1.2208	1.5808	0.75753	0.86182	453760000	116330000	157360000	106340000	73727000
345	Eukaryotic translation initiation factor 2-alpha kinase 1	EIF2AK1	3	5	5	5	2	5	2	9	65.279	577	1.2813	1.5805	0.39985	0.45487	413970000	175610000	154450000	58322000	25582000
3108	Ubiquitin-conjugating enzyme E2 A	UBE2A	3	4	3	3	4	2	3	56.6	17.315	152	1.1279	1.577	0.45337	0.51274	3279900000	924260000	1066900000	822840000	465880000
1246	Centrosomal protein of 97 kDa	CEP97	3	5	5	3	4	3	4	8.2	90.309	806	1.2762	1.5763	0.78702	0.90854	177740000	32606000	42352000	32197000	70584000
1972	Nucleoporin-like protein 2	NUPL2	6	8	8	7	8	7	8	25.3	44.871	423	1.178	1.5674	0.54986	0.59483	1171100000	225370000	273570000	434910000	237280000
564	Kinesin-like protein KIF22	KIF22	2	6	6	5	3	5	3	15.2	66.306	597	1.1965	1.5633	0.48194	0.56059	294440000	96874000	85873000	72884000	38810000
1315	Probable RNA-binding protein EIF1AD	EIF1AD	7	7	7	7	7	7	7	69.9	13.062	113	1.1671	1.5623	0.52293	0.57255	2849900000	619160000	782280000	904380000	544110000
6105	Methionine synthase reductase	MTRR	8	4	4	2	3	2	3	7.6	77.673	698	1.1876	1.5623	0.84136	0.99338	266020000	78204000	91990000	50489000	45339000
5945	Uncharacterized protein C14orf119	C14orf119	1	2	2	2	2	2	2	14.3	16.009	140	1.1622	1.5588	0.57758	0.62546	572540000	128610000	152360000	187730000	103840000
4298	Selenoprotein S	SELS;VIMP	5	8	8	8	6	8	6	52.4	20.956	187	1.1613	1.5587	0.46311	0.4947	3473300000	680060000	814650000	1296900000	681640000
4817	Golgin subfamily A member 5	GOLGA5	4	14	14	7	11	7	11	23.9	83.023	731	1.24	1.5583	0.68806	0.81045	739190000	93177000	114500000	290040000	241470000
209	Bromodomain-containing protein 2	BRD2	16	13	13	12	10	12	10	21.9	88.288	807	1.2502	1.5572	0.56889	0.6486	1476200000	330510000	456240000	400390000	289080000
4168	Deoxynucleotidyltransferase terminal-interacting protein 2	DNTTIP2	2	11	11	10	8	10	8	19.4	84.468	756	1.3217	1.5556	0.33623	0.39019	712810000	133560000	233030000	262760000	83459000
4282	Protein virilizer homolog	KIAA1429	6	36	36	32	28	32	28	24.3	202.02	1812	1.2296	1.5553	0.54947	0.63182	4841200000	1363100000	1587900000	1201700000	688440000
3610	Induced myeloid leukemia cell differentiation protein Mcl-1	MCL1	3	10	10	9	9	9	9	52.3	37.337	350	1.1959	1.5552	0.51297	0.56238	4369000000	1153900000	1278500000	1287900000	648770000
1248	Amyloid beta A4 protein;N-APP;Soluble APP-alpha;Soluble APP-beta;C99;Beta-amyloid protein 42;Beta-amyloid protein 40;C83;P3(42);P3(40);C80;Gamma-secretase C-terminal fragment 59;Gamma-secretase C-terminal fragment 57;Gamma-secretase C-terminal fragment 50;C31	APP	14	21	20	20	20	19	19	37.3	80.832	714	1.257	1.5508	0.47691	0.53237	5261200000	1299100000	1513100000	1577100000	871840000
6388	Nitric oxide synthase-interacting protein	NOSIP	1	12	12	11	10	11	10	52.5	33.172	301	1.1598	1.5507	0.53526	0.58048	2666500000	728920000	821850000	705460000	410280000
949	Syntaxin-18	STX18	5	8	8	6	5	6	5	31.2	35.42	308	1.1508	1.5506	0.80725	0.88381	815780000	209220000	280210000	168040000	158310000
1369	Ubiquitin-conjugating enzyme E2 J1	UBE2J1	2	5	5	5	4	5	4	30	33.41	303	1.1765	1.5501	0.53399	0.58973	1113800000	272010000	339980000	318960000	182860000
6060	ORM1-like protein 1	ORMDL1	2	6	3	6	5	3	2	51.6	17.371	153	1.1373	1.5467	0.56616	0.61264	623380000	169410000	182010000	176890000	95074000
1770	CCR4-NOT transcription complex subunit 6-like;CCR4-NOT transcription complex subunit 6	CNOT6L;CNOT6	8	5	5	4	4	4	4	13.6	52.768	469	1.2497	1.5451	0.85383	1.0008	2898300000	581930000	910930000	857000000	548470000
2297	Pre-mRNA-splicing factor SLU7	SLU7	3	5	5	3	4	3	4	10.8	68.386	586	1.2268	1.5451	0.48642	0.56569	252250000	50356000	63596000	89193000	49104000
4892	Non-structural maintenance of chromosomes element 1 homolog	NSMCE1	1	6	6	3	6	3	6	27.4	30.855	266	1.1788	1.5438	0.61758	0.67994	674600000	123370000	173270000	225260000	152700000
3450	Histone H3.1;Histone H3.1t	HIST1H3A;HIST3H3	2	6	1	6	5	1	1	50.7	15.404	136	1.1611	1.5431	0.2796	0.30093	3549300000	839500000	1070100000	871450000	768280000
3227	Smoothelin	SMTN	15	10	10	6	8	6	8	14.5	98.918	915	1.2646	1.5406	0.34462	0.39893	426490000	65815000	71463000	203440000	85773000
3598	Amyloid-like protein 2	APLP2	12	11	10	8	8	7	7	25.3	59.151	522	1.2334	1.5393	0.51101	0.58985	1490600000	348000000	308480000	452240000	381880000
4941	Transmembrane protein 131	TMEM131	2	8	8	3	8	3	8	5.9	205.14	1883	1.2264	1.5391	0.75879	0.85159	238080000	21093000	29372000	105710000	81905000
4221	Histone H3	HIST2H3PS2	1	4	1	4	3	1	1	27.2	15.43	136	1.1024	1.5355	0.93625	1.0414	1525300000	303510000	335590000	467210000	418970000
6495	Melanoma-associated antigen D1	MAGED1	2	11	9	8	9	6	7	21	86.16	778	1.2419	1.5353	0.44571	0.51471	732710000	142370000	199620000	267520000	123190000
997	Ribonuclease 3	DROSHA	6	9	9	7	5	7	5	9.7	150.53	1299	1.243	1.5352	0.58745	0.67112	266540000	78780000	89919000	62836000	35003000
1869	Thioredoxin domain-containing protein 9	TXNDC9	7	11	11	11	10	11	10	50	26.534	226	1.1657	1.5348	0.57473	0.61856	5915500000	1390600000	1713500000	1720000000	1091400000
6310	Exocyst complex component 7	EXOC7	11	17	17	15	12	15	12	31.2	74.712	653	1.2298	1.5303	0.53944	0.61637	2010400000	618450000	606480000	439320000	346130000
4033	MICOS complex subunit MIC60	IMMT	8	46	1	43	44	1	1	62.5	82.624	747	1.1829	1.5297	1.2345	1.4968	346350000	55967000	82305000	97303000	110770000
3014	Cyclin-dependent kinase 4 inhibitor C	CDKN2C	1	3	3	3	3	3	3	16.1	18.127	168	1.1367	1.5291	0.74724	0.8135	802300000	154970000	206100000	254350000	186890000
5771	Chromodomain-helicase-DNA-binding protein 8	CHD8	12	22	17	20	16	16	11	11.2	290.52	2581	1.2045	1.5282	0.68901	0.76676	1264000000	442170000	461020000	208540000	152250000
6150	HMG domain-containing protein 4	HMGXB4	3	2	2	2	1	2	1	7.2	65.711	601	1.1776	1.5275	0.5596	0.63404	255520000	88184000	81385000	63209000	22738000
10	Protein AAR2 homolog	AAR2	2	9	9	8	8	8	8	32.2	45.034	398	1.1846	1.5273	0.58519	0.64842	740900000	151240000	154160000	254880000	180620000
4500	Type 1 phosphatidylinositol 4,5-bisphosphate 4-phosphatase	TMEM55B	5	3	3	3	3	3	3	15.9	29.469	277	1.123	1.5263	0.82985	0.91431	207410000	56936000	55489000	49539000	45447000
4127	Transmembrane protein 41B	TMEM41B	4	3	3	3	2	3	2	15.8	32.513	291	1.2073	1.5248	0.6285	0.71418	833600000	156230000	171110000	301770000	204490000
5710	Protein RMD5 homolog A	RMND5A	2	5	5	4	3	4	3	14.8	43.992	391	1.1804	1.5243	0.95603	1.0485	294260000	57475000	80729000	83912000	72143000
4935	T-complex protein 1 subunit zeta-2	CCT6B	3	8	2	8	7	2	1	16.8	57.821	530	1.221	1.524	0.78426	0.86139	2172600000	344760000	405970000	776190000	645670000
3765	Apoptosis-stimulating of p53 protein 2	TP53BP2	3	8	7	5	7	4	6	12.8	111.43	1005	1.2457	1.5232	0.40385	0.47061	376030000	76233000	112790000	138930000	48083000
6153	Armadillo repeat-containing X-linked protein 3	ARMCX3	1	13	13	13	12	13	12	47.8	42.5	379	1.1444	1.5215	0.67021	0.73462	4861600000	1388200000	1336600000	1239000000	897760000
4955	Ankyrin repeat and SAM domain-containing protein 1A	ANKS1A	6	3	3	2	3	2	3	3.7	123.11	1134	1.2148	1.5193	0.83048	0.96773	82628000	26372000	26118000	15835000	14302000
5562	RNA exonuclease 4	REXO4	2	3	3	2	2	2	2	8.5	46.671	422	1.1606	1.5188	0.55255	0.66897	253560000	34036000	59357000	102370000	57794000
3461	T-complex protein 1 subunit beta	CCT2	4	46	46	45	43	45	43	86.5	57.488	535	1.1819	1.5188	0.58774	0.65614	306540000000	70794000000	85312000000	92213000000	58224000000
2137	Paired amphipathic helix protein Sin3b	SIN3B	3	11	11	7	8	7	8	14	129.36	1130	1.249	1.5179	0.53429	0.62112	343000000	76923000	93949000	102530000	69596000
1303	Retinoic acid receptor RXR-beta	RXRB	7	5	3	5	4	3	2	17.3	38.516	347	1.2045	1.5163	0.71869	0.80327	775140000	199640000	257490000	197360000	120650000
2006	Thioredoxin-like protein 1	TXNL1	2	12	12	12	12	12	12	58.5	32.251	289	1.1211	1.5154	0.60419	0.67486	8217300000	2240700000	2075800000	2354600000	1546300000
2242	Protein-methionine sulfoxide oxidase MICAL2	MICAL2	4	36	4	30	30	3	3	47.6	111.65	976	1.2256	1.5137	0.64208	0.7308	381930000	99029000	123300000	107720000	51892000
661	Hyccin	FAM126A	4	6	6	4	5	4	5	22.7	46.919	419	1.1709	1.5113	0.52699	0.59168	454730000	89144000	109690000	142970000	112920000
285	Mortality factor 4-like protein 1	MORF4L1	11	14	11	13	14	11	11	54.9	40.028	348	1.1521	1.5103	0.61806	0.69543	4410100000	1130700000	1282800000	1242500000	754150000
1698	ATP-dependent RNA helicase DDX24	DDX24	7	34	34	33	30	33	30	54.5	91.48	816	1.2094	1.5091	0.51735	0.5916	10736000000	2232400000	2683500000	3751100000	2068700000
5422	DNA-directed RNA polymerase III subunit RPC3	POLR3C	2	14	14	10	13	10	13	34.6	60.611	534	1.1826	1.5087	0.7206	0.8197	2461100000	188940000	239190000	336730000	1696200000
6390	Thioredoxin-related transmembrane protein 2	TMX2	7	9	9	6	8	6	8	44.2	29.642	258	1.1699	1.5073	0.53511	0.59963	1740600000	378280000	489750000	538190000	334430000
5403	Mediator of RNA polymerase II transcription subunit 10	MED10	1	5	5	5	5	5	5	53.3	15.688	135	1.1234	1.5071	0.65888	0.71303	990630000	269940000	254010000	292250000	174430000
1043	Golgi SNAP receptor complex member 2	GOSR2	3	8	1	8	7	1	1	52.2	26.864	232	1.1552	1.507	0.99743	1.0876	681270000	115220000	192840000	154390000	218830000
2792	Catenin alpha-2	CTNNA2	6	12	1	12	10	1	1	14.6	100.45	905	1.197	1.5066	0.54729	0.61373	1794500000	433490000	551170000	517650000	292240000
3695	Chromatin assembly factor 1 subunit B	CHAF1B	1	2	2	2	2	2	2	4.7	61.492	559	1.1766	1.506	0.9218	1.0269	186070000	20167000	29949000	67096000	68858000
1744	Transforming acidic coiled-coil-containing protein 1	TACC1	19	13	12	10	7	10	6	21	86.135	792	1.2012	1.5052	0.61539	0.69775	772800000	195190000	265930000	176990000	134690000
6264	A-kinase anchor protein 8-like	AKAP8L	1	6	6	4	6	4	6	13.3	71.648	646	1.2168	1.505	0.62472	0.7162	464600000	141790000	157450000	95634000	69725000
6158	AF4/FMR2 family member 4	AFF4	4	8	8	5	5	5	5	10.8	127.46	1163	1.2243	1.505	0.54827	0.64248	418660000	134010000	137460000	85337000	61842000
464	Nuclear receptor-binding factor 2	NRBF2	4	3	3	3	2	3	2	11.6	31.001	277	1.0975	1.5013	0.56927	0.63167	119070000	27497000	35117000	36305000	20146000
4727	Pre-mRNA-splicing factor 38A	PRPF38A	1	6	6	6	4	6	4	20.5	37.476	312	1.1288	1.4991	0.84383	0.91128	752360000	254340000	219510000	156260000	122260000
5559	PITH domain-containing protein 1	PITHD1	2	8	8	7	8	7	8	49.8	24.178	211	1.171	1.4989	0.65102	0.7081	1241800000	259920000	289050000	422100000	270760000
4718	G patch domain-containing protein 11	GPATCH11	2	4	4	4	2	4	2	15.1	30.198	259	1.1047	1.4983	0.66754	0.72626	428560000	90403000	109710000	131760000	96687000
3651	CMP-N-acetylneuraminate-beta-galactosamide-alpha-2,3-sialyltransferase 1	ST3GAL1	4	5	5	3	5	3	5	18.8	39.075	340	1.1341	1.4973	0.58043	0.63812	698300000	164660000	165690000	216110000	151850000
748	Protein SDE2 homolog	SDE2	4	6	6	3	6	3	6	16.6	48.527	439	1.1625	1.4967	0.50163	0.54783	692530000	167640000	178760000	200950000	145170000
1665	Cell division cycle protein 27 homolog	CDC27	7	8	8	7	6	7	6	16.8	91.737	823	1.1896	1.4956	0.56028	0.65273	628680000	164110000	227790000	134070000	102710000
4799	Protein phosphatase PTC7 homolog	PPTC7	1	6	6	4	4	4	4	29.9	32.645	304	1.1466	1.4952	0.75225	0.82833	197620000	32993000	56018000	60319000	48295000
632	Cip1-interacting zinc finger protein	CIZ1	9	4	4	2	4	2	4	7.4	91.124	820	1.2222	1.494	0.73824	0.84594	169130000	43603000	40297000	56537000	28697000
4414	Ubiquitin-conjugating enzyme E2 R2	UBE2R2	1	7	6	5	7	4	6	26.9	27.166	238	1.0888	1.4932	0.6322	0.70852	997830000	211150000	259610000	323580000	203490000
5242	Mediator of RNA polymerase II transcription subunit 15	MED15	14	10	10	9	7	9	7	19.8	75.926	677	1.201	1.4921	0.59088	0.68149	725270000	220590000	215050000	174230000	115400000
499	Pre-B-cell leukemia transcription factor-interacting protein 1	PBXIP1	7	12	12	11	8	11	8	30	57.619	507	1.2173	1.491	0.71698	0.79	2146100000	457760000	850410000	456610000	381350000
2400	Thymidine kinase, cytosolic	TK1	1	10	10	10	9	10	9	53.8	25.468	234	1.1173	1.4897	0.4152	0.47959	1581000000	356650000	388620000	514560000	321140000
4367	Biogenesis of lysosome-related organelles complex 1 subunit 2	BLOC1S2	2	6	6	4	5	4	5	34.5	15.961	142	1.1279	1.4882	0.66155	0.7098	1022500000	270460000	315200000	260040000	176750000
519	Calsyntenin-1;Soluble Alc-alpha;CTF1-alpha	CLSTN1	4	6	6	3	4	3	4	12.2	107.81	962	1.2348	1.4866	0.7446	0.86592	147460000	21446000	31979000	59366000	34668000
2347	Molybdopterin synthase catalytic subunit;Molybdopterin synthase sulfur carrier subunit	MOCS2	2	4	4	3	3	3	3	33.5	20.944	188	1.118	1.4862	0.55716	0.607	336880000	82834000	103110000	90722000	60219000
3805	Probable ATP-dependent RNA helicase DHX34	DHX34	1	3	3	3	3	3	3	3	128.12	1143	1.1985	1.486	0.77327	0.88771	115680000	36006000	35562000	23717000	20398000
2396	Annexin A1	ANXA1	3	27	27	27	26	27	26	74.9	38.714	346	1.1278	1.4856	0.64875	0.71496	278130000000	69340000000	80122000000	77102000000	51563000000
1828	Transcription elongation factor SPT5	SUPT5H	3	37	37	33	32	33	32	42.7	120.5	1083	1.1695	1.4825	0.61957	0.70715	5881800000	1295100000	1640700000	1598500000	1347500000
6172	NADH-cytochrome b5 reductase 1	CYB5R1	1	17	17	16	16	16	16	54.4	34.094	305	1.0934	1.4818	0.60812	0.67131	5710000000	1224100000	1404200000	1902000000	1179700000
229	Kinesin-associated protein 3	KIFAP3	4	4	4	3	3	3	3	7.5	86.289	748	1.2347	1.4816	1.097	1.28	167000000	45328000	61184000	26258000	34232000
1538	Zinc finger E-box-binding homeobox 2	ZEB2	3	5	5	3	5	3	5	4.7	133.81	1190	1.1873	1.4805	0.76663	0.89612	189140000	46811000	49273000	44029000	49030000
82	Guanine nucleotide-binding protein G(s) subunit alpha isoforms short;Guanine nucleotide-binding protein G(s) subunit alpha isoforms XLas	GNAS	11	16	14	15	15	13	13	52.8	44.179	379	1.1178	1.4796	0.60532	0.66611	9884500000	2283800000	2546300000	2818900000	2235500000
5521	Centrosomal protein of 41 kDa	CEP41	11	5	5	5	2	5	2	16.6	41.368	373	1.1055	1.4794	0.82132	0.9363	700890000	133770000	510150000	31089000	25871000
1318			2	6	1	5	5	1	1	42.4	15.584	139	1.114	1.4785	0.83144	0.93672	514120000	144190000	128810000	135810000	105310000
1444	Cytospin-A	SPECC1L;SPECC1L-ADORA2A	6	23	23	20	18	20	18	28.4	120.18	1078	1.1853	1.4778	0.64082	0.75178	1838700000	391050000	477020000	615880000	354780000
550	Ubiquitin carboxyl-terminal hydrolase;Ubiquitin carboxyl-terminal hydrolase 19	USP19	9	4	4	4	4	4	4	6.2	120.96	1089	1.1752	1.4777	0.89024	1.0466	218380000	54100000	66463000	52914000	44905000
5220	E3 ubiquitin-protein ligase UHRF2	UHRF2	3	9	8	6	7	5	6	16.1	89.984	802	1.2064	1.477	0.65708	0.75684	284380000	72694000	83965000	75599000	52121000
4460	Zinc finger FYVE domain-containing protein 16	ZFYVE16	2	6	6	2	5	2	5	6	168.9	1539	1.1274	1.4769	0.67131	0.73818	284050000	22725000	31189000	126200000	103940000
2407	Thymidylate synthase	TYMS	3	13	13	11	12	11	12	46.6	35.716	313	1.1149	1.4765	0.71302	0.77641	2429900000	493660000	548400000	868700000	519170000
1373	UBX domain-containing protein 4	UBXN4	5	6	6	5	6	5	6	19.8	55.055	490	1.1928	1.4764	0.44842	0.50917	1099100000	225400000	284940000	406000000	182810000
4565	Interferon regulatory factor 2-binding protein 1	IRF2BP1	1	4	4	4	3	4	3	9.1	61.687	584	1.1675	1.4762	0.92555	1.0628	200660000	67329000	63762000	38257000	31309000
32	Mammalian ependymin-related protein 1	UCC1;EPDR1	5	9	9	8	9	8	9	23.5	38.15	344	1.1023	1.4723	0.74167	0.79889	11462000000	2546600000	2945200000	3345500000	2624700000
1788	RNA-binding protein 5	RBM5	9	9	8	9	7	8	6	14.1	92.024	814	1.2087	1.4706	0.60665	0.69746	748160000	234810000	274690000	154320000	84341000
985	Double-stranded RNA-binding protein Staufen homolog 2	STAU2	18	11	10	9	7	8	6	39.1	34.861	320	1.1528	1.4698	0.60665	0.68788	399020000	79835000	80612000	141300000	97265000
4504	E3 ubiquitin-protein ligase synoviolin	SYVN1	8	4	4	2	3	2	3	7.4	61.731	565	1.1464	1.4686	0.63259	0.71405	128280000	38800000	53113000	19792000	16574000
2054	Origin recognition complex subunit 5	ORC5	4	5	5	4	5	4	5	16.6	50.282	435	1.1297	1.4685	0.74383	0.86362	481890000	128690000	161130000	111480000	80597000
2844	Flavin reductase (NADPH)	BLVRB	1	8	8	8	8	8	8	54.4	22.119	206	1.1305	1.4681	0.48889	0.52197	5741300000	1289100000	1455200000	1962400000	1034600000
4577	Ankyrin repeat and MYND domain-containing protein 2	ANKMY2	4	8	8	7	6	7	6	20	49.298	441	1.128	1.4681	0.59023	0.65522	1203600000	310090000	363350000	327310000	202860000
3431	S-phase kinase-associated protein 1	SKP1	6	17	15	15	17	13	15	89.6	18.658	163	1.0911	1.4679	0.61759	0.68002	22738000000	4834600000	5473300000	7571600000	4858600000
4334	Transcription initiation factor TFIID subunit 2	TAF2	3	7	7	4	5	4	5	7.8	136.97	1199	1.1656	1.4678	0.68511	0.78469	204620000	39706000	47277000	86681000	30953000
4815	F-box only protein 30	FBXO30	1	3	3	3	3	3	3	5.1	82.303	745	1.1842	1.4664	0.97414	1.1086	370430000	76483000	114990000	78853000	100100000
6094	Ataxin-10	ATXN10	7	28	28	28	25	28	25	66.1	53.488	475	1.1101	1.4653	0.63501	0.70579	13790000000	3444900000	3784400000	3941000000	2620100000
5682	Coiled-coil domain-containing protein 86	CCDC86	4	10	10	10	8	10	8	29.7	40.235	360	1.0861	1.4652	0.62142	0.75175	3242000000	691260000	795140000	1027300000	728390000
6083	NFX1-type zinc finger-containing protein 1	ZNFX1	6	10	10	8	6	8	6	7.4	220.22	1918	1.1613	1.4646	0.72001	0.82692	564760000	99685000	180490000	94389000	190190000
6194	Short coiled-coil protein	SCOC	5	4	4	3	4	3	4	46.3	13.857	121	1.0819	1.4637	0.73136	0.80651	1040600000	302290000	317550000	235050000	185720000
4934	Histone H1x	H1FX	1	7	7	6	6	6	6	36.6	22.487	213	1.0664	1.4632	0.50938	0.57364	7273200000	1807500000	2129800000	2179100000	1156800000
4586	Mitofusin-1	MFN1	5	9	7	7	8	6	6	14.4	84.099	741	1.1541	1.4618	0.6337	0.7158	931730000	241790000	267490000	251850000	170590000
2350	Molybdopterin synthase sulfur carrier subunit	MOCS2	1	2	2	2	2	2	2	21.6	9.7552	88	1.0834	1.459	0.6265	0.67772	252320000	69211000	72759000	69399000	40949000
238	Ubiquitin-conjugating enzyme E2 J2	UBE2J2	9	6	6	6	4	6	4	40.8	22.322	196	1.1148	1.4578	0.93564	1.0413	718930000	151340000	179170000	230360000	158060000
4958	A-kinase anchor protein 1, mitochondrial	AKAP1	2	5	5	3	3	3	3	7.4	97.34	903	1.1615	1.4572	0.89062	1.0073	194110000	18875000	21590000	91282000	62362000
2994	Eukaryotic translation initiation factor 1	EIF1	1	12	4	10	12	3	4	78.8	12.732	113	1.1096	1.4567	0.56491	0.60796	7253100000	1601000000	1743400000	2441000000	1467700000
2306	Ribosome biogenesis protein NSA2 homolog	NSA2	2	7	7	5	6	5	6	33.1	30.065	260	1.0759	1.4554	0.56261	0.60572	571260000	168010000	175280000	149550000	78414000
5463	DET1- and DDB1-associated protein 1	DDA1	1	4	4	4	4	4	4	44.1	11.835	102	1.0876	1.4552	0.59383	0.66763	1282300000	321910000	370990000	365260000	224120000
2428	DNA-directed RNA polymerase III subunit RPC4	POLR3D	1	5	5	4	2	4	2	20.4	44.395	398	1.0896	1.4538	1.4817	1.682	144570000	35405000	48685000	23256000	37228000
4135	PDZ domain-containing protein 11	PDZD11	2	6	6	6	5	6	5	69.3	16.131	140	1.055	1.4521	0.59985	0.68004	1805600000	475080000	434840000	568790000	326920000
604	Clathrin interactor 1	CLINT1	4	16	16	16	16	16	16	29.8	68.259	625	1.1439	1.4514	0.69035	0.77883	6240400000	1250200000	1514700000	2002400000	1473000000
2443	DNA polymerase beta	POLB	8	3	3	3	3	3	3	8.7	38.177	335	1.0552	1.451	0.80894	0.88838	268540000	52790000	53410000	90028000	72309000
295	Ubiquitin domain-containing protein UBFD1	UBFD1	2	3	3	3	3	3	3	22	21.146	186	1.0898	1.4509	0.73663	0.80682	861120000	83960000	316490000	141010000	319650000
5535	Protein Niban	FAM129A	4	27	27	25	26	25	26	35.7	103.13	928	1.1532	1.4503	0.58546	0.67977	7365500000	1918800000	2168600000	2033800000	1244300000
6252	Kinase D-interacting substrate of 220 kDa	KIDINS220	8	13	13	11	8	11	8	8.4	185.54	1672	1.1664	1.4488	0.68368	0.78175	669990000	195150000	227110000	121780000	125940000
4683	Prolyl 3-hydroxylase OGFOD1	OGFOD1	3	16	16	15	14	15	14	37.1	63.245	542	1.1196	1.4487	0.64665	0.73104	2450600000	676770000	670390000	668240000	435150000
6505	Leucine-rich repeat flightless-interacting protein 2	LRRFIP2	10	13	12	13	6	12	5	20.7	82.17	721	1.1369	1.4486	0.86442	1.0095	775700000	302700000	295210000	97058000	80743000
6046	Thyroid transcription factor 1-associated protein 26	CCDC59	2	7	7	6	6	6	6	30.7	28.669	241	1.1193	1.4477	0.58535	0.64782	760690000	105460000	144990000	259780000	250470000
1378	Serine/threonine-protein kinase WNK1	WNK1	18	6	5	5	3	4	2	3.5	225.5	2134	1.1384	1.446	0.86708	0.9604	151200000	78414000	37711000	18447000	16625000
2971	Alpha-taxilin	TXLNA	1	18	18	18	15	18	15	34.2	61.89	546	1.1275	1.4444	0.71004	0.81487	7683700000	2046400000	2201900000	1961200000	1474100000
3546	Transgelin	TAGLN	4	12	12	9	12	9	12	62.7	22.611	201	1.1091	1.443	0.89295	0.98042	1748800000	321000000	337180000	582390000	508260000
3563	Protein ENL	MLLT1	1	4	4	4	2	4	2	9.5	62.055	559	1.1493	1.4402	0.72958	0.82272	453840000	117810000	126150000	116010000	93863000
2468	Heat shock protein HSP 90-alpha	HSP90AA1	6	61	37	58	58	36	35	73.2	84.659	732	1.1325	1.44	0.5676	0.64399	295820000000	64926000000	76180000000	96428000000	58286000000
809	Transmembrane and coiled-coil domain-containing protein 1	TMCO1	3	4	4	4	4	4	4	27.2	18.819	169	1.1065	1.4393	0.5925	0.63057	3352700000	967440000	1137800000	763080000	484400000
454	Methionine aminopeptidase 2	METAP2	9	11	11	10	9	10	9	29.9	50.496	455	1.1436	1.439	0.54467	0.622	3434400000	804220000	1226100000	906650000	497430000
3868	Nuclear mitotic apparatus protein 1	NUMA1	17	116	1	113	110	1	1	62	238.26	2115	1.1352	1.4388	0.87997	0.97543	568890000	137000000	150780000	144850000	136260000
4200	E3 ubiquitin-protein ligase UBR4	UBR4	9	86	86	65	65	65	65	21.5	571.85	5159	1.1349	1.4383	0.58259	0.66158	6092800000	1469300000	1811800000	1637900000	1173800000
5482	GTP-binding protein 2	GTPBP2	9	4	4	3	2	3	2	8.8	56.612	514	1.1598	1.4376	0.79531	0.90221	83498000	26525000	32094000	15607000	9271300
3742	Mothers against decapentaplegic homolog 4	SMAD4	3	4	4	3	3	3	3	9.8	60.438	552	1.1209	1.437	0.9595	1.0971	156820000	43171000	43587000	40202000	29864000
5752	Bcl-2-like protein 12	BCL2L12	2	4	4	3	2	3	2	12	36.821	334	1.1156	1.4368	0.82304	0.91122	135290000	36248000	47792000	25755000	25495000
349	Breast cancer anti-estrogen resistance protein 1	BCAR1	9	3	3	2	3	2	3	5.3	77.73	722	1.1837	1.4348	0.78553	0.90252	99016000	27490000	16534000	30500000	24491000
293	Centromere protein H	CENPH	4	8	8	7	4	7	4	39.9	26.239	228	1.0729	1.4341	0.61852	0.68068	720720000	245910000	254260000	131800000	88753000
1330	LIM domain only protein 7	LMO7	12	51	2	46	43	2	2	46.5	145.42	1275	1.1453	1.434	0.8978	1.0843	131840000	32379000	37160000	31046000	31255000
6324	Brain-specific angiogenesis inhibitor 1-associated protein 2	BAIAP2;CCDC43	8	6	6	6	5	6	5	14.5	56.625	512	1.1566	1.434	0.79785	0.90291	378990000	117140000	107180000	97078000	57593000
245	Upstream stimulatory factor 1	USF1	5	4	4	3	4	3	4	17	30.995	282	1.0752	1.432	0.5445	0.59117	661150000	146120000	190080000	215400000	109550000
3549	Kinesin-like protein KIF23	KIF23	11	15	15	11	15	11	15	22.4	110.06	960	1.1687	1.4314	0.47479	0.54592	1823000000	380040000	451370000	647680000	343870000
2783	DnaJ homolog subfamily B member 2	DNAJB2	8	11	10	9	11	8	10	49.4	35.58	324	1.0778	1.4303	0.73685	0.81175	1641100000	369300000	368230000	520630000	382970000
5799	DNA methyltransferase 1-associated protein 1	DMAP1	4	5	5	3	4	3	4	13.7	52.992	467	1.1179	1.4293	0.64699	0.73146	384140000	57431000	72180000	134650000	119880000
5793	ER membrane protein complex subunit 7	EMC7	3	5	5	5	5	5	5	29.8	26.47	242	1.0808	1.4285	0.6925	0.75379	6745400000	1760700000	1863400000	1812900000	1308300000
4011	Male-enhanced antigen 1	MEA1	1	2	2	2	2	2	2	16.2	19.904	185	1.0933	1.4264	0.51366	0.57242	202150000	45314000	44981000	70206000	41647000
549	Sodium-coupled neutral amino acid transporter 1	SLC38A1	4	5	5	3	4	3	4	12.1	56.195	503	1.1423	1.4257	0.78557	0.88868	1051900000	279920000	351370000	239370000	181200000
3794	Cytoskeleton-associated protein 5	CKAP5	7	85	74	77	75	67	68	49.9	225.49	2032	1.1309	1.422	0.61145	0.69853	23155000000	6084600000	6908300000	6336400000	3826200000
6230	Poly [ADP-ribose] polymerase 4	PARP4	1	16	16	13	13	13	13	12.9	192.59	1724	1.1342	1.4208	0.62346	0.70531	1201800000	344730000	378010000	302640000	176430000
1575	Bax inhibitor 1	TMBIM6	14	4	4	4	2	4	2	20	15.892	145	1.1026	1.4193	1.0934	1.2664	251220000	70497000	68359000	58320000	54046000
1562	Autophagy-related protein 101	ATG101	3	6	6	6	3	6	3	45.3	21.926	190	1.0913	1.4189	0.56287	0.61332	330140000	112320000	132520000	56014000	29287000
4802	Retinitis pigmentosa 9 protein	RP9	2	6	6	5	5	5	5	26.2	26.106	221	1.0516	1.4178	0.64548	0.72541	546680000	120460000	131810000	150400000	144010000
5474	FUN14 domain-containing protein 2	FUNDC2	1	4	4	2	4	2	4	29.1	20.675	189	0.98309	1.4178	0.80907	0.88813	173950000	48316000	52999000	42010000	30620000
2706	Eukaryotic translation initiation factor 2 subunit 2	EIF2S2	1	18	18	16	18	16	18	67	38.388	333	1.0791	1.417	0.67328	0.75524	23351000000	5666200000	5814800000	6779400000	5090600000
5458	Serine/threonine-protein kinase RIO2	RIOK2	3	9	9	7	6	7	6	21.9	63.282	552	1.1088	1.4161	0.64624	0.73899	887710000	303600000	333010000	152740000	98361000
5901	AP-5 complex subunit sigma-1	AP5S1	3	5	5	4	5	4	5	32	22.522	200	1.055	1.416	0.68317	0.73219	414580000	97400000	110620000	122930000	83636000
4142	2-methoxy-6-polyprenyl-1,4-benzoquinol methylase, mitochondrial	COQ5	6	7	7	5	7	5	7	27.5	37.14	327	1.0846	1.4139	0.98971	1.0692	734530000	137270000	140110000	233890000	223250000
2259	G2/mitotic-specific cyclin-B2	CCNB2	2	7	6	6	3	5	2	20.1	45.281	398	1.0875	1.4136	0.28619	0.31859	219640000	61277000	85181000	58573000	14613000
2656	Alpha-N-acetylgalactosaminidase	NAGA	2	6	6	3	6	3	6	19.7	46.564	411	1.0659	1.4124	0.96145	1.0604	778790000	162770000	154880000	223880000	237250000
6187	Multifunctional methyltransferase subunit TRM112-like protein	TRMT112	3	5	5	5	5	5	5	60.8	14.199	125	1.0843	1.4113	0.7069	0.76927	7139200000	1849300000	1909200000	1988000000	1392800000
4742	ATPase family AAA domain-containing protein 1	ATAD1	3	16	16	15	14	15	14	45.7	40.744	361	1.0663	1.4103	0.66362	0.7202	4830900000	1251800000	1430400000	1232600000	916100000
4478	Protein prenyltransferase alpha subunit repeat-containing protein 1	PTAR1	2	6	6	6	2	6	2	17.7	46.405	402	1.0403	1.4093	0.82071	0.90955	347660000	109960000	139310000	53397000	44996000
4690	Uncharacterized protein C12orf45	C12orf45	1	8	8	7	7	7	7	40.5	20.123	185	1.0805	1.4087	0.52591	0.59768	2535600000	1102600000	906320000	328050000	198600000
5130	Uncharacterized protein C17orf59	C17orf59	1	4	4	4	2	4	2	15.1	37.226	357	1.0851	1.4073	1.7921	1.915	494190000	55419000	326540000	23132000	89104000
1073			1	23	1	23	23	1	1	48.8	62.99	565	1.1485	1.407	0.71175	0.80094	262400000	53298000	63325000	75070000	70704000
2534	cAMP-dependent protein kinase type I-alpha regulatory subunit;cAMP-dependent protein kinase type I-alpha regulatory subunit, N-terminally processed	PRKAR1A	1	14	13	11	13	10	12	45.1	42.981	381	1.0926	1.4065	0.64173	0.71852	5751500000	1429900000	1531600000	1626500000	1163600000
4569	RNA-binding protein 45	RBM45	3	2	2	2	2	2	2	5.7	53.346	474	1.0715	1.4055	0.58524	0.6388	264120000	63081000	65408000	73523000	62105000
6344	Histone chaperone ASF1A	ASF1A	1	7	6	5	7	4	6	48	22.968	204	1.0683	1.405	0.57641	0.64441	1052600000	290250000	323050000	258400000	180880000
2263	Mitofusin-2	MFN2	6	18	16	14	11	13	9	26.9	86.401	757	1.101	1.4043	0.74346	0.85324	657840000	192810000	237360000	125640000	102020000
3291	Protein transport protein Sec61 subunit gamma	SEC61G	1	2	2	2	2	2	2	36.8	7.7412	68	1.0632	1.4024	0.68134	0.72337	4572900000	956440000	1048900000	1650100000	917450000
2435	Alpha-galactosidase A	GLA	1	9	9	9	5	9	5	26.8	48.766	429	1.0661	1.402	0.59267	0.70388	858370000	327240000	378750000	87229000	65148000
3875	E3 ubiquitin-protein ligase TRIP12	TRIP12	1	49	1	41	43	1	1	39.1	192.07	1722	1.1291	1.4008	0.58436	0.6499	273670000	50622000	64672000	94129000	64247000
3941	Scaffold attachment factor B1	SAFB	6	39	24	38	38	23	24	39.5	102.64	915	1.1357	1.4006	0.68599	0.7761	4786500000	1064300000	1189700000	1423100000	1109500000
4186	Wiskott-Aldrich syndrome protein family member 1	WASF1	4	1	1	1	1	1	1	21.3	10.209	89	1.1265	1.4006	0.80481	0.89746	43700000	17761000	9985300	8717300	7236800
5998	Bcl-2-associated transcription factor 1	BCLAF1	4	26	1	22	25	1	1	28.2	105.95	918	1.0973	1.4004	0.87691	1.0758	483280000	144660000	165150000	76158000	97309000
3580	Aldo-keto reductase family 1 member C1;Aldo-keto reductase family 1 member C2	AKR1C1;AKR1C2	6	6	2	3	5	1	2	29.1	36.788	323	1.0004	1.3987	0.60383	0.69348	128750000	32785000	70255000	14651000	11061000
3103	Ubiquitin-conjugating enzyme E2 R1	CDC34	1	8	7	7	7	6	6	37.3	26.736	236	1.0387	1.3959	0.58935	0.63987	1174800000	219050000	212260000	361310000	382150000
962	Neutral amino acid transporter A	SLC1A4	3	6	6	4	6	4	6	20.8	47.752	452	1.1043	1.3948	0.62399	0.72231	775520000	198850000	228550000	220580000	127540000
2601	Nidogen-1	NID1	2	16	15	10	11	10	10	18.9	122.02	1114	1.1253	1.3947	1.1945	1.3827	666160000	241950000	143500000	136510000	144190000
4648	Protein FAM177A1	FAM177A1	4	5	5	4	5	4	5	27.7	23.757	213	1.0477	1.3894	0.79298	0.84547	2699400000	662610000	559090000	759280000	718370000
5315	Calcium and integrin-binding protein 1	CIB1	1	4	4	3	4	3	4	27.2	21.703	191	1.0443	1.3885	0.53826	0.59858	168430000	37975000	41876000	58264000	30316000
267	RAC-beta serine/threonine-protein kinase	AKT2	5	3	3	2	3	2	3	16.7	24.502	210	1.0335	1.3882	0.7179	0.78933	310120000	105030000	103390000	55114000	46586000
4435	Armadillo repeat-containing X-linked protein 2	ARMCX2	1	2	2	2	2	2	2	3.3	65.683	632	1.1263	1.3875	0.55925	0.65844	68905000	15280000	15111000	24587000	13927000
4519	Telomerase-binding protein EST1A	SMG6	3	9	9	7	6	7	6	8.5	160.46	1419	1.1272	1.3862	0.96339	1.1041	350840000	99710000	105350000	69993000	75783000
1379	Mothers against decapentaplegic homolog 5;Mothers against decapentaplegic homolog 1	SMAD5;SMAD1	10	5	4	5	3	4	2	9.9	52.121	464	1.0437	1.3844	0.39513	0.44202	228560000	82279000	75170000	48419000	22691000
959	Sorting nexin-14	SNX14	10	4	4	3	3	3	3	5.4	97.125	833	1.1559	1.3843	0.75735	0.8713	129990000	35554000	42754000	28578000	23101000
793	Dipeptidyl peptidase 8	DPP8	11	2	2	2	2	2	2	3.2	83.412	725	1.0847	1.3829	1.082	1.202	213600000	62250000	49528000	44146000	57678000
2069	Zinc finger C3H1 domain-containing protein	ZFC3H1	4	18	18	15	12	15	12	12.5	217.49	1910	1.0568	1.3813	0.59772	0.70521	503830000	125530000	111770000	160340000	106190000
3035	Ran GTPase-activating protein 1	RANGAP1	6	35	35	35	33	35	33	70.2	63.541	587	1.071	1.3813	0.71796	0.80895	55270000000	12938000000	14056000000	16409000000	11867000000
4107	Nucleoporin GLE1	GLE1	3	11	11	11	8	11	8	21.1	79.835	698	1.1658	1.3812	0.67286	0.77715	886390000	216740000	252520000	238550000	178580000
5970	E3 ubiquitin-protein ligase MARCH5	MARCH5	1	7	7	6	7	6	7	36.7	31.231	278	1.0615	1.3812	0.57867	0.63563	980640000	239680000	275650000	292460000	172860000
2329	Tetratricopeptide repeat protein 4	TTC4	2	15	15	12	9	12	9	47.8	44.678	387	1.083	1.3788	0.63546	0.70406	2720100000	583700000	1147500000	591590000	397300000
65	Succinate dehydrogenase assembly factor 1, mitochondrial	SDHAF1	1	1	1	1	1	1	1	13.9	12.806	115	1.0613	1.3787	0.58985	0.67415	132920000	21604000	24291000	51403000	35618000
6211	Anaphase-promoting complex subunit 7	ANAPC7	9	19	19	18	14	18	14	45.1	60.002	537	1.0675	1.3787	0.62346	0.70223	2163000000	497620000	608060000	586800000	470470000
2635	Ribosyldihydronicotinamide dehydrogenase [quinone]	NQO2	5	12	12	10	10	10	10	68	25.918	231	1.0431	1.3786	0.55887	0.62273	2145900000	405430000	486910000	745010000	508500000
2279	Chromosome-associated kinesin KIF4A	KIF4A	7	42	41	41	35	40	34	41.7	139.88	1232	1.0981	1.3783	0.72499	0.85641	8000900000	1460500000	2513400000	1760300000	2266700000
5990	DnaJ homolog subfamily B member 12	DNAJB12	2	10	10	9	9	9	9	32.8	41.818	375	1.0701	1.3767	0.64687	0.73537	1754600000	377100000	435580000	538270000	403630000
591	Tumor necrosis factor receptor superfamily member 10B	TNFRSF10B	3	3	3	3	2	3	2	16.9	28.674	260	1.0546	1.3763	0.59147	0.63758	810440000	264050000	322630000	142580000	81176000
5673	Rab GTPase-binding effector protein 2	RABEP2	3	6	6	3	5	3	5	12.4	59.316	533	1.0629	1.3761	0.84213	0.98168	329010000	77586000	66550000	106680000	78192000
1809	Alpha-mannosidase 2x	MAN2A2	12	5	5	4	2	4	2	7.2	106.43	938	1.1349	1.3761	0.38031	0.43488	129170000	37695000	34438000	41979000	15053000
4776	Vacuolar protein sorting-associated protein 37A	VPS37A	8	5	5	4	3	4	3	17.5	41.456	372	1.0397	1.3757	0.81194	0.91102	226680000	34515000	39265000	63143000	89755000
5298	Tetratricopeptide repeat protein 1	TTC1	7	17	17	15	14	15	14	57.5	33.526	292	0.99478	1.3748	0.61456	0.72394	4713900000	1437100000	1372900000	1168400000	735490000
2273	Reticulon-3	RTN3	4	3	1	3	3	1	1	16.1	25.609	236	1.0562	1.3732	0.7921	0.88629	375640000	72893000	106860000	98389000	97493000
5100	Ribosomal RNA processing protein 36 homolog	RRP36	2	4	3	4	3	3	2	15	29.129	253	1.0682	1.3731	0.63004	0.69571	200710000	69633000	59658000	41561000	29860000
196	E3 ubiquitin-protein ligase RNF185	RNF185	3	2	2	2	2	2	2	14	16.786	157	1.0231	1.3723	0.54096	0.62336	438350000	100790000	120260000	135450000	81854000
3662	Nucleosome-remodeling factor subunit BPTF	BPTF	6	8	8	7	4	7	4	3.9	322.21	2903	1.0998	1.3721	0.54296	0.63428	263960000	97979000	101980000	41972000	22033000
5368	rRNA-processing protein UTP23 homolog	UTP23	6	7	7	6	6	6	6	30.9	28.402	249	1.0487	1.371	0.72421	0.78318	1851500000	496600000	548500000	427530000	378890000
4893	Lactation elevated protein 1	LACE1	4	5	5	4	5	4	5	11.6	54.844	481	1.0954	1.3702	0.84837	0.98573	489710000	151650000	150600000	97195000	90258000
4658	Integrator complex subunit 1	INTS1	2	43	43	32	29	32	29	26.9	244.29	2190	1.1286	1.3687	0.73935	0.84608	2416300000	687670000	709830000	537330000	481460000
3420	Growth factor receptor-bound protein 2	GRB2	2	16	16	15	16	15	16	71.4	25.206	217	1.023	1.3687	0.687	0.7544	13293000000	3141500000	3972400000	3582900000	2595900000
316	Phosphatidate phosphatase LPIN1	LPIN1	6	3	3	3	2	3	2	13.3	44.263	391	1.1362	1.3685	0.75318	0.86079	152940000	55211000	50463000	27660000	19603000
1435	Myeloid leukemia factor 2	MLF2	4	2	2	2	2	2	2	11.7	24.788	231	1.0489	1.3682	0.64633	0.70585	259070000	46848000	48462000	87252000	76505000
2412	Aldehyde dehydrogenase, mitochondrial	ALDH2	11	26	23	24	26	22	23	59.6	56.381	517	1.0532	1.3681	0.6567	0.73134	15318000000	3936500000	4443500000	4027700000	2910800000
1480	A-kinase anchor protein 9	AKAP9	11	35	35	27	20	27	20	10.9	449.5	3876	1.0661	1.3678	0.61452	0.71556	1364200000	454070000	621810000	183820000	104490000
4098	Fibronectin type III domain-containing protein 3B	FNDC3B	3	32	32	29	30	29	30	38.4	132.89	1204	1.0911	1.3672	0.66769	0.74876	11085000000	2496200000	2717800000	3424000000	2446500000
210	Ribonuclease P protein subunit p21	RPP21;TRIM39R	11	3	3	2	3	2	3	28.5	16.553	144	1.0224	1.3672	0.90252	0.99303	164990000	27066000	29152000	58003000	50767000
1528	GA-binding protein subunit beta-1	GABPB1	5	2	2	2	2	2	2	6	34.196	319	1.0506	1.367	0.96706	1.0644	412490000	103920000	109670000	100010000	98888000
3562	Dystonin	DST	22	153	143	123	111	114	106	25	860.65	7570	1.0636	1.3668	0.67379	0.75771	10154000000	2507900000	2915700000	2522700000	2208100000
986	Mitochondrial fission regulator 1	MTFR1	6	5	5	4	5	4	5	23.7	31.932	291	1.0181	1.3666	0.64071	0.70986	438460000	129340000	117850000	113810000	77463000
41	Microtubule-associated proteins 1A/1B light chain 3B;Microtubule-associated proteins 1A/1B light chain 3 beta 2;Microtubule-associated proteins 1A/1B light chain 3A	MAP1LC3B;MAP1LC3B2;MAP1LC3A	4	2	2	2	2	2	2	16.8	14.688	125	1.0378	1.3664	0.67424	0.72198	7935000000	1936200000	2172700000	2265100000	1561000000
6278	Ras GTPase-activating protein-binding protein 2	G3BP2	13	16	14	13	14	11	12	44.4	54.12	482	1.0268	1.3648	0.57701	0.65524	10036000000	2457500000	2474100000	3258200000	1846000000
5346	Acyl-CoA-binding domain-containing protein 6	ACBD6	1	9	9	7	9	7	9	35.1	31.15	282	1.0323	1.3645	0.66516	0.73771	1036500000	216090000	238310000	319610000	262500000
2033	Mitotic checkpoint protein BUB3	BUB3	3	14	14	12	14	12	14	52.8	36.954	326	1.0455	1.3639	0.63973	0.71074	13045000000	2980600000	3313500000	3790600000	2960600000
5002	Zinc finger protein 622	ZNF622	1	11	11	11	10	11	10	32.5	54.271	477	1.0753	1.3639	0.66926	0.76347	2727100000	607560000	568050000	901040000	650480000
6041	COMM domain-containing protein 9	COMMD9	4	10	10	10	10	10	10	76.8	21.819	198	1.0331	1.3632	0.7487	0.79676	3811400000	966960000	847080000	1113500000	883870000
3143	Carnitine O-palmitoyltransferase 1, liver isoform	CPT1A	2	4	4	3	3	3	3	8.6	86.238	756	1.0974	1.3628	0.75199	0.84241	202010000	58170000	45573000	58362000	39908000
80	Membrane-associated tyrosine- and threonine-specific cdc2-inhibitory kinase	PKMYT1	4	1	1	1	1	1	1	2.9	48.891	447	1.0711	1.3605	0.41687	0.46744	86110000	24069000	27874000	26144000	8022500
4918	Palladin	PALLD	17	16	15	15	13	14	13	21.9	108.63	1001	1.0924	1.3587	0.6961	0.79582	3605700000	773590000	808580000	1147000000	876490000
5370	Protein pelota homolog	PELO	1	15	15	13	13	13	13	36.9	43.359	385	1.0478	1.3586	0.74816	0.84047	3215700000	855390000	975500000	774290000	610540000
5258	Structural maintenance of chromosomes protein 6	SMC6	3	9	9	8	8	8	8	10.9	126.32	1091	1.071	1.3583	1.0246	1.1674	470590000	99389000	128790000	107300000	135110000
2415	Plasminogen activator inhibitor 2	SERPINB2	4	15	15	15	9	15	9	45.5	46.596	415	1.0273	1.3577	0.77981	0.87546	3380200000	1034500000	1151800000	679670000	514180000
2742	MHC class II regulatory factor RFX1	RFX1	7	12	10	10	9	8	8	19.7	104.76	979	1.1051	1.3565	0.73391	0.85735	604890000	115800000	128120000	176040000	184930000
4328	Parafibromin	CDC73	2	23	23	23	16	23	16	48.4	60.576	531	1.0498	1.3562	0.58453	0.67529	3791400000	1066700000	1206800000	915540000	602430000
73	UPF0693 protein C10orf32	C10orf32	2	3	3	3	2	3	2	38.1	11.608	105	1.0038	1.3561	0.64907	0.71681	136240000	35443000	42203000	40693000	17907000
3725	Phosducin-like protein	PDCL	1	4	4	4	4	4	4	13.6	34.281	301	1.0183	1.3561	0.66886	0.72979	799250000	217660000	243080000	198730000	139790000
3429	Dynein light chain Tctex-type 1	DYNLT1	2	4	4	4	3	4	3	58.4	12.452	113	1.0105	1.356	0.72078	0.77909	3399300000	1003600000	1059900000	746080000	589760000
6359	RNA 3-terminal phosphate cyclase-like protein	RCL1	5	10	10	9	10	9	10	29.8	40.842	373	1.0386	1.356	0.76015	0.83998	1748600000	456710000	446100000	461720000	384040000
4969	Golgin subfamily A member 1	GOLGA1	2	6	6	4	4	4	4	10.3	88.183	767	1.1033	1.3544	1.09	1.2792	124360000	35663000	28363000	27882000	32450000
2436	Cyclin-dependent kinase 1	CDK1	3	21	19	20	19	18	17	81.1	34.095	297	1.0024	1.354	0.6278	0.68044	13620000000	3742700000	3875800000	3635200000	2366500000
2626	Membrane cofactor protein	CD46	16	5	5	4	4	4	4	12.4	39.313	348	1.0353	1.3536	0.72828	0.88896	618680000	157270000	173970000	173730000	113710000
1192	Probable global transcription activator SNF2L1	SMARCA1	4	23	9	23	15	9	4	21.4	117.26	1005	1.115	1.353	0.69339	0.77823	392530000	147820000	136400000	58558000	49759000
4710	ER membrane protein complex subunit 1	EMC1	6	32	32	29	31	29	31	48.1	109.42	971	1.0431	1.3523	0.68644	0.78093	13085000000	3332200000	3533900000	3667300000	2552100000
1393	ADP-ribosylation factor-like protein 6-interacting protein 1	ARL6IP1	3	2	2	2	2	2	2	11.6	17.947	155	1.0167	1.3516	0.87305	0.94088	6012500000	1084000000	1004200000	2166900000	1757300000
6231	NTF2-related export protein 1	NXT1	1	5	3	5	5	3	3	36.4	15.847	140	1.0224	1.3513	0.77521	0.83516	237780000	49967000	64994000	67172000	55643000
5195	Bcl10-interacting CARD protein	C9orf89	2	7	7	6	5	6	5	35.5	20.625	183	0.98799	1.3512	0.73544	0.78828	768850000	221730000	174040000	217700000	155390000
5537	Uridine-cytidine kinase 2	UCK2	6	7	7	7	6	7	6	38.3	29.299	261	1.0188	1.3504	0.6274	0.68034	4245700000	872850000	907050000	1485700000	980070000
2082	Sorting nexin-3	SNX3	4	12	10	12	11	10	10	74.7	18.762	162	1.0451	1.35	0.71983	0.77176	27019000000	7135400000	7100700000	7484800000	5297900000
4303	Desumoylating isopeptidase 1	DESI1	1	2	2	2	2	2	2	19.6	18.262	168	1.0533	1.3498	0.72685	0.79455	213440000	38659000	60360000	68103000	46317000
6510	Spindlin-1	SPIN1	2	6	6	5	6	5	6	30.9	29.6	262	0.99443	1.3494	0.68984	0.76499	1099500000	289770000	282800000	291100000	235780000
3679	BCL2/adenovirus E1B 19 kDa protein-interacting protein 2	BNIP2	2	3	3	2	2	2	2	6.7	36.017	314	1.0237	1.3481	0.60195	0.68724	144180000	35739000	24136000	55345000	28958000
5232	Myotubularin-related protein 9	MTMR9	3	6	6	5	6	5	6	11.3	63.461	549	1.0539	1.3471	0.772	0.88603	347090000	105390000	125450000	62435000	53817000
2458	Cathepsin D;Cathepsin D light chain;Cathepsin D heavy chain	CTSD	4	18	18	18	18	18	18	53.4	44.552	412	1.0238	1.347	0.77837	0.84635	49686000000	11310000000	14144000000	12536000000	11697000000
1639	Probable ATP-dependent RNA helicase DDX31	DDX31	6	8	8	6	6	6	6	15.5	80.945	722	1.0327	1.3463	0.89988	1.0168	1275900000	197410000	815290000	130200000	133040000
4709	Cyclin-dependent kinase inhibitor 2A, isoform 4	CDKN2A	1	3	3	3	3	3	3	20.2	18.006	173	1.0704	1.3462	0.52456	0.60535	695270000	196580000	220440000	178710000	99548000
3073	Phosphatidylinositol 5-phosphate 4-kinase type-2 alpha	PIP4K2A	4	7	5	7	5	5	3	22.2	46.224	406	0.99464	1.3449	0.98569	1.1031	550110000	207030000	170850000	77829000	94394000
646	Protein EMSY	C11orf30;EMSY	10	5	5	5	4	5	4	4.7	130.69	1224	1.1025	1.3442	0.73786	0.86241	451070000	112570000	123840000	123690000	90967000
6179	Poly(U)-binding-splicing factor PUF60	PUF60	5	24	1	24	23	1	1	61.2	55.399	513	1.0363	1.344	0.71911	0.79005	857040000	173210000	305550000	210530000	167750000
2336	Tetraspanin-13	TSPAN13	3	5	2	5	4	2	2	22.5	22.147	204	1.0286	1.344	0.7984	0.8604	554610000	109190000	111890000	183720000	149820000
4061	DNA-directed RNA polymerase I subunit RPA43	TWISTNB	1	5	5	5	3	5	3	16.9	37.432	338	1.0066	1.3437	0.71187	0.78777	687240000	192650000	195080000	171270000	128240000
5701	WD repeat-containing protein 26	WDR26	7	9	9	7	8	7	8	17.8	70.459	645	1.0879	1.3436	0.71955	0.80117	1305100000	407190000	325010000	325680000	247250000
5826	Baculoviral IAP repeat-containing protein 6	BIRC6	1	10	10	8	6	8	6	3.5	530.25	4857	1.0644	1.3429	0.62444	0.71904	303840000	87208000	100240000	68176000	48223000
3880	Pre-mRNA-splicing regulator WTAP	WTAP	2	11	11	7	9	7	9	29.3	44.243	396	1.0207	1.3427	0.5969	0.67042	1676100000	456130000	525630000	444120000	250200000
798	Probable E3 ubiquitin-protein ligase HERC1	HERC1	4	5	5	5	2	5	2	1.6	532.35	4862	1.0704	1.3425	0.61905	0.69532	89818000	39615000	34942000	8936100	6324200
1718	Ubiquitin carboxyl-terminal hydrolase;Ubiquitin carboxyl-terminal hydrolase 11	USP11	3	20	18	16	14	14	12	31.7	105.03	920	1.0903	1.3421	0.6255	0.73576	1143400000	331330000	367800000	252820000	191460000
5399	DCN1-like protein 5;DCN1-like protein	DCUN1D5	8	11	11	11	11	11	11	55.7	27.508	237	1.035	1.3419	0.72069	0.78454	4411700000	1186400000	1271800000	1163600000	789850000
6096	Neurochondrin	NCDN	4	9	9	8	8	8	8	16.2	77.242	712	1.103	1.3413	0.66053	0.74867	1507000000	245060000	344980000	280820000	636110000
6176	Prefoldin subunit 2	PFDN2	1	8	8	8	8	8	8	57.1	16.648	154	0.98077	1.3412	0.66449	0.74161	37587000000	9390400000	9221300000	11162000000	7813100000
6174	SAP30-binding protein	SAP30BP	3	8	8	6	4	6	4	31.5	32.068	292	0.99387	1.3405	0.63433	0.68404	970120000	306850000	345190000	190250000	127830000
4078	Coiled-coil domain-containing protein 186	C10orf118;CCDC186	4	7	7	5	4	5	4	10.5	115.88	1004	1.096	1.3405	0.71943	0.8245	213790000	51268000	55267000	65243000	42008000
459	Eukaryotic translation initiation factor 3 subunit C;Eukaryotic translation initiation factor 3 subunit C-like protein	EIF3C;EIF3CL	12	36	36	34	36	34	36	42.8	103.64	898	1.0512	1.3404	0.67967	0.78627	36703000000	8931700000	9878000000	10328000000	7565400000
4281	CWF19-like protein 1	CWF19L1	3	7	7	7	3	7	3	13.2	60.618	538	1.0505	1.3403	1.1063	1.2403	398000000	167120000	166530000	33834000	30519000
5711	Nucleolar protein 11	NOL11	2	5	5	4	2	4	2	10.8	81.123	719	1.0241	1.3391	0.66005	0.76954	177890000	57803000	67479000	31558000	21052000
6398	Probable U3 small nucleolar RNA-associated protein 11	UTP11L	2	6	6	4	5	4	5	26.5	30.446	253	1.0153	1.3386	0.47953	0.52119	533870000	160410000	154080000	134070000	85298000
3009	Condensin-2 complex subunit D3	NCAPD3	9	12	12	10	10	10	10	10.7	168.89	1498	1.0967	1.3385	0.80616	0.91451	654190000	194550000	196860000	147520000	115260000
6182	Fasciculation and elongation protein zeta-2	FEZ2;DKFZp779C2259	4	2	2	2	2	2	2	5.7	39.666	353	1.0454	1.3384	0.3791	0.4418	111820000	28507000	29911000	36404000	16995000
1977	Intermediate conductance calcium-activated potassium channel protein 4	KCNN4	1	3	3	2	2	2	2	8.4	47.695	427	1.0754	1.3379	0.59679	0.67127	75682000	23726000	26013000	14900000	11043000
3927	Retinoblastoma-binding protein 5	RBBP5	2	7	7	5	7	5	7	17.1	59.152	538	1.061	1.3377	0.79735	0.91112	521290000	135170000	154490000	120780000	110860000
6450	TNF receptor-associated factor 6	TRAF6	1	3	3	3	2	3	2	6.7	59.573	522	1.0818	1.3374	0.83767	0.94424	153140000	34935000	31828000	49182000	37198000
2864	Alpha-2-macroglobulin receptor-associated protein	LRPAP1	2	18	18	14	15	14	15	38.4	41.465	357	1.0049	1.3374	0.79926	0.89116	4776300000	1084700000	1075900000	1411600000	1204000000
3083	Heat shock 70 kDa protein 13	HSPA13	2	6	6	5	6	5	6	15.5	51.927	471	0.9958	1.3368	0.78737	0.87605	1616100000	253110000	309640000	478300000	575090000
1461	Dynactin subunit 2	DCTN2	15	21	21	20	21	20	21	65	44.809	406	1.0317	1.3361	0.684	0.76736	45414000000	11808000000	11984000000	12821000000	8801300000
5803	NTF2-related export protein 2	NXT2	4	5	3	5	5	3	3	37.3	16.228	142	0.98599	1.336	1.1278	1.2359	154390000	39541000	39794000	34305000	40748000
4832	Protein CIP2A	KIAA1524	4	16	16	9	13	9	13	17.9	102.18	905	1.0834	1.3356	0.77305	0.87566	867790000	155060000	209260000	262710000	240760000
5031	Zinc finger protein 428	ZNF428	1	2	2	2	1	2	1	13.3	20.48	188	1.0161	1.3353	0.75936	0.84025	166070000	46254000	51356000	39190000	29269000
733	Choline-phosphate cytidylyltransferase A	PCYT1A	14	15	15	14	15	14	15	52.6	43.263	380	1.0122	1.3348	0.67231	0.73262	5072000000	1241100000	1431200000	1440800000	959010000
5922	FGFR1 oncogene partner 2	FGFR1OP2	4	7	7	6	3	6	3	36.4	29.426	253	1.0277	1.3347	0.85971	0.93531	271970000	98670000	103090000	40029000	30186000
5484	RNA-binding protein 24;RNA-binding protein 38	RBM24;RBM38	9	4	4	3	4	3	4	26.7	24.776	236	1.0318	1.3345	1.2347	1.3891	242580000	64365000	57835000	66136000	54244000
4026	Histone H2A type 2-C;Histone H2A type 2-A	HIST2H2AC;HIST2H2AA3	2	5	1	5	5	1	1	55	13.988	129	1.0137	1.3344	1.0987	1.1809	2160600000	761870000	816000000	349410000	233300000
4570	Cytokine receptor-like factor 3	CRLF3	2	4	4	4	4	4	4	16.7	49.765	442	1.0159	1.3341	1.0053	1.1045	725870000	163200000	152310000	223770000	186590000
3704	FAS-associated death domain protein	FADD	1	6	6	6	6	6	6	44.2	23.279	208	1.0193	1.3329	0.66092	0.71145	3090400000	867490000	895740000	810610000	516590000
5228	Serine/threonine-protein phosphatase 1 regulatory subunit 10	PPP1R10	2	14	14	13	12	13	12	20.9	99.057	940	0.99792	1.3309	0.61518	0.69428	1739200000	434550000	527050000	450040000	327580000
3901	WD repeat-containing protein 43	WDR43	3	5	5	3	3	3	3	8	74.89	677	1.059	1.3309	1.5132	1.7011	322030000	116780000	123110000	39366000	42779000
1588	YEATS domain-containing protein 4	YEATS4	4	6	6	6	5	6	5	38.2	20.131	173	0.99018	1.3306	0.75227	0.85932	866430000	228790000	234870000	229280000	173480000
2371	GTPase NRas	NRAS	1	10	2	9	10	2	2	66.7	21.229	189	1.0425	1.3296	1.133	1.2473	921270000	237790000	221630000	215730000	246120000
5506	Protein RTF2 homolog	RTFDC1	4	8	8	7	5	7	5	35.3	33.886	306	0.98295	1.3296	0.6993	0.80955	1344100000	440120000	449270000	266750000	187940000
5899	ATP-binding cassette sub-family F member 3	ABCF3	3	15	15	12	13	12	13	31.6	79.744	709	1.0681	1.3291	0.66262	0.75829	2307700000	887420000	624000000	469650000	326650000
3185	CDK-activating kinase assembly factor MAT1	MNAT1	4	11	11	7	11	7	11	53.1	35.823	309	1.0189	1.3287	0.76898	0.84633	1466800000	352320000	364150000	398430000	351920000
5127	SWI/SNF-related matrix-associated actin-dependent regulator of chromatin subfamily D member 1	SMARCD1	8	16	12	13	15	10	11	42.5	58.232	515	1.0414	1.3285	0.76874	0.8781	1074500000	256680000	268500000	317830000	231510000
4671	MAGUK p55 subfamily member 5	MPP5	3	5	5	4	3	4	3	12.2	73.421	641	1.0575	1.3269	0.56813	0.65362	352930000	117490000	108700000	78468000	48269000
4346	Nuclear factor related to kappa-B-binding protein	NFRKB	6	8	8	5	5	5	5	7.9	138.87	1298	1.0558	1.3267	0.9454	1.0509	490130000	37655000	84785000	192120000	175580000
1569	Charged multivesicular body protein 1a	CHMP1A	4	6	6	5	4	5	4	23.8	19.531	181	0.99418	1.3258	0.86468	0.93876	1197000000	337830000	342140000	254020000	263010000
4434	Centromere protein Q	CENPQ	1	4	4	3	4	3	4	20.1	30.595	268	0.98005	1.325	0.52788	0.59659	290720000	59356000	61318000	106600000	63439000
6013	Actin-related protein 10	ACTR10	9	11	11	9	10	9	10	40.8	46.306	417	1.0044	1.3242	0.64893	0.71218	2984500000	798930000	863580000	773040000	548970000
3791	Core-binding factor subunit beta	CBFB	1	8	2	8	7	2	2	57.1	21.508	182	1.0033	1.3242	0.87013	0.96224	837580000	182500000	190370000	255770000	208930000
6028	Diphosphoinositol polyphosphate phosphohydrolase 2	NUDT4	3	5	1	5	4	1	1	40	20.306	180	1.0172	1.3234	0.64918	0.69442	475520000	94124000	103660000	155380000	122360000
6243	Integrator complex subunit 6	INTS6	15	10	10	10	8	10	8	15.7	98.986	874	1.0615	1.323	0.91312	1.0378	509860000	127930000	129080000	140040000	112810000
5199	Melanoma-associated antigen G1	NDNL2	1	13	13	10	10	10	10	46.4	34.308	304	1.0349	1.3228	0.57954	0.64449	883190000	202840000	192000000	290320000	198030000
4451	PHD finger-like domain-containing protein 5A	PHF5A	1	8	8	8	7	8	7	70	12.405	110	0.98859	1.3223	0.87831	0.94324	6183000000	1642700000	1755400000	1462100000	1322700000
1933	Niemann-Pick C1 protein	NPC1	3	10	10	8	10	8	10	10.1	142.17	1278	1.0397	1.3219	0.65074	0.72141	1386500000	394900000	358950000	395900000	236710000
5523	Kinetochore protein Nuf2	NUF2	6	12	12	11	9	11	9	29.3	54.303	464	1.0269	1.3212	0.65094	0.72446	1444400000	418410000	415270000	352280000	258390000
2087	Ran-binding protein 6	RANBP6	1	19	17	17	17	15	15	22.9	124.71	1105	1.0777	1.3201	0.7597	0.85441	1536000000	342950000	380220000	456240000	356540000
5184	DnaJ homolog subfamily C member 1	DNAJC1	3	13	13	12	13	12	13	24	63.882	554	1.0316	1.32	0.71939	0.85288	2343400000	620650000	623790000	598590000	500410000
4762	EH domain-binding protein 1	EHBP1	4	5	4	5	3	4	2	5.3	132.32	1160	1.0726	1.3197	0.83566	0.98268	97470000	30982000	38284000	16024000	12180000
5405	Phosphatidylinositol 4-kinase type 2-alpha	PI4K2A	2	21	21	18	15	18	15	53.2	54.022	479	1.0192	1.3195	0.6572	0.73615	3651600000	944140000	972590000	966060000	768840000
5794	Exosome complex component RRP41	EXOSC4	3	9	9	9	8	9	8	40	26.383	245	1.0218	1.319	0.76243	0.83123	7146200000	1742700000	1739100000	2104600000	1559700000
1829	Transcription initiation factor TFIID subunit 4	TAF4	2	5	5	4	3	4	3	5.4	110.11	1085	1.083	1.3186	0.84332	0.98868	145520000	33444000	38953000	37987000	35133000
3326	DNA-directed RNA polymerases I, II, and III subunit RPABC2	POLR2F	4	4	4	2	4	2	4	33.1	14.478	127	0.94627	1.3184	0.68747	0.78287	1391300000	312440000	232780000	524430000	321690000
1827	Membrane-associated progesterone receptor component 1	PGRMC1	2	14	13	11	14	10	13	62.1	21.671	195	0.97518	1.3181	0.75332	0.83025	32462000000	7445300000	7269800000	10214000000	7532000000
3347	DDB1- and CUL4-associated factor 7	DCAF7	3	7	7	6	7	6	7	26.9	38.926	342	1.0014	1.3176	0.59094	0.63877	1603200000	307230000	316580000	516280000	463120000
4226	ER membrane protein complex subunit 10	EMC10	3	3	3	3	3	3	3	13.8	26.806	254	0.98283	1.3176	0.85668	0.91719	816100000	246140000	246930000	169460000	153570000
4041	AP2-associated protein kinase 1	AAK1	3	12	11	10	9	10	8	20.9	93.577	863	1.0749	1.3164	0.68902	0.84581	538760000	167720000	174490000	108720000	87821000
5106	E3 ubiquitin-protein ligase TRIM11	TRIM11	3	8	8	6	6	6	6	21.8	52.645	467	1.068	1.3151	0.7351	0.83626	313260000	58006000	56396000	104810000	94043000
2114	Bromodomain-containing protein 4	BRD4	7	16	12	13	14	10	10	13.4	152.22	1362	1.0702	1.3146	0.70494	0.79925	1128400000	236950000	257290000	357330000	276830000
5772	GPN-loop GTPase 1	GPN1	5	8	8	6	8	6	8	32.1	41.74	374	1.0169	1.3133	0.58695	0.64592	1813900000	538250000	553880000	452010000	269710000
6346	Trafficking protein particle complex subunit 4	TRAPPC4	7	9	9	8	8	8	8	42.5	24.34	219	1.0176	1.3132	0.72723	0.80778	975810000	212800000	145210000	481720000	136080000
2654	Zinc finger protein 22	ZNF22	1	4	4	2	3	2	3	21.4	25.915	224	1.0005	1.3131	0.7651	0.83411	304470000	67060000	55961000	100280000	81173000
223	Chromatin modification-related protein MEAF6	MEAF6	5	4	4	3	4	3	4	18.8	21.624	191	1.0107	1.313	0.82129	0.94621	340030000	75391000	78406000	91822000	94416000
814	60S ribosomal protein L22-like 1	RPL22L1	3	3	3	3	3	3	3	39.7	14.478	121	0.94467	1.3129	1.0176	1.1011	4317400000	932740000	977800000	1177300000	1229600000
4337	Mediator of RNA polymerase II transcription subunit 27	MED27	2	11	11	10	10	10	10	52.1	35.431	311	1.0043	1.3127	0.77035	0.84874	1586300000	426620000	412010000	422780000	324900000
782	Serine/threonine-protein kinase 11-interacting protein	STK11IP	4	10	10	9	7	9	7	11.8	120.26	1088	1.1209	1.3126	0.91554	1.0463	695170000	202570000	204420000	157340000	130840000
1231	Vacuolar protein sorting-associated protein 41 homolog	VPS41	7	7	7	5	6	5	6	10.2	92.845	802	1.0779	1.312	0.69569	0.80171	828460000	97814000	635590000	51164000	43888000
172	Phosphatidylinositol-binding clathrin assembly protein	PICALM	23	18	14	17	16	14	14	38.5	71.738	660	1.0087	1.3118	0.71855	0.8123	8679500000	2066100000	2271800000	2568500000	1773000000
117	Tumor suppressor p53-binding protein 1	TP53BP1	5	13	13	10	6	10	6	9.9	209.02	1927	0.99308	1.3115	0.86783	0.98245	623350000	208480000	259180000	64039000	91652000
5905	U3 small nucleolar ribonucleoprotein protein IMP3	IMP3	2	7	7	7	6	7	6	52.2	21.85	184	1.0131	1.3115	0.7252	0.79461	2244200000	794660000	484910000	556120000	408550000
5361	G patch domain-containing protein 1	GPATCH1	1	8	8	7	2	7	2	11.6	103.34	931	1.0639	1.3112	0.79977	0.92301	134960000	46850000	51052000	19733000	17328000
4888	Cation transport regulator-like protein 2	CHAC2	1	3	3	2	3	2	3	20.1	20.874	184	1.0145	1.3106	0.80918	0.86701	222990000	62792000	68419000	54477000	37301000
4325	Putative ATP-dependent RNA helicase DHX57	DHX57	5	8	7	6	6	6	5	6.6	155.6	1386	1.049	1.31	0.88808	1.015	431530000	139540000	129850000	84721000	77416000
6210	Cell division cycle protein 23 homolog	CDC23	6	8	8	5	7	5	7	13.6	68.833	597	1.0443	1.31	0.83071	0.98617	308520000	64225000	94810000	66061000	83429000
6486	General transcription factor 3C polypeptide 3	GTF3C3	4	17	17	16	13	16	13	26	101.27	886	1.0537	1.31	0.70865	0.82933	1539800000	466530000	433370000	368830000	271060000
732	Angio-associated migratory cell protein	AAMP	4	11	11	11	11	11	11	30.1	44.693	415	1.0061	1.3099	0.67294	0.75538	6231300000	1761300000	1691800000	1597600000	1180600000
5394	WW domain-containing adapter protein with coiled-coil	WAC	7	5	5	3	3	3	3	12.2	70.723	647	1.0413	1.3096	0.9499	1.0841	362150000	106250000	107810000	71547000	76537000
1857	U3 small nucleolar ribonucleoprotein protein MPP10	MPHOSPH10	2	13	13	10	13	10	13	29.5	78.863	681	1.0595	1.3094	0.58484	0.72561	2489400000	580700000	605100000	750570000	553060000
4838	Protein bicaudal D homolog 2	BICD2	2	31	29	27	27	26	26	42.6	93.532	824	1.0777	1.3093	0.74196	0.83589	4473600000	1154500000	1130900000	1258700000	929450000
1898	Kinetochore protein NDC80 homolog	NDC80	2	12	12	9	10	9	10	21	73.912	642	1.0271	1.3091	0.63168	0.716	790980000	142730000	146450000	241460000	260340000
5400	RNMT-activating mini protein	FAM103A1	1	6	6	5	6	5	6	53.4	14.381	118	0.91766	1.3087	0.88331	0.96132	786920000	178140000	197870000	178600000	232310000
1210	Cystathionine gamma-lyase	CTH	3	6	6	5	6	5	6	21.2	41.26	373	1.0175	1.3085	0.51997	0.58425	523470000	147970000	146650000	107350000	121500000
488	PHD finger protein 6	PHF6	5	8	8	7	5	7	5	27.2	37.628	331	1.009	1.3085	0.80561	0.90681	1173900000	326840000	339750000	270520000	236810000
5452	Transmembrane emp24 domain-containing protein 9	TMED9	1	11	10	10	11	9	10	39.1	27.277	235	0.98172	1.3079	0.76265	0.82067	47738000000	10293000000	11032000000	15044000000	11369000000
567	Thioredoxin reductase 1, cytoplasmic	TXNRD1;GML	22	24	23	24	23	23	22	60.9	60.021	547	1.0051	1.3078	0.71498	0.7954	16119000000	4498000000	4548200000	4149400000	2923700000
2218	Flotillin-1	FLOT1	19	7	7	5	6	5	6	21.3	47.355	427	1.0062	1.3078	0.75237	0.84196	680700000	189600000	157080000	223890000	110130000
3336	Pterin-4-alpha-carbinolamine dehydratase	PCBD1	1	6	5	6	6	5	5	57.7	11.999	104	0.97329	1.3077	0.65709	0.7176	1452900000	375550000	369260000	410970000	297090000
3027	26S protease regulatory subunit 6B	PSMC4	2	32	32	32	30	32	30	73.9	47.366	418	0.99273	1.3073	0.66604	0.74987	40359000000	10388000000	10387000000	11466000000	8118100000
3428	Dynein light chain 1, cytoplasmic	DYNLL1	4	4	1	4	4	1	1	50.6	10.366	89	0.97759	1.3072	0.79298	0.85577	2407300000	590120000	684170000	608910000	524080000
360	Ubiquitin carboxyl-terminal hydrolase 8	USP8	2	12	12	10	5	10	5	16.9	115.08	1012	1.0615	1.307	0.804	0.91917	611050000	239220000	245710000	90127000	35993000
3983	V-type proton ATPase subunit S1	ATP6AP1	5	11	11	11	8	11	8	27.2	52.025	470	0.99404	1.306	0.83826	0.95246	1202100000	324230000	307680000	309400000	260790000
2170	PC4 and SFRS1-interacting protein	PSIP1	2	13	12	12	11	11	10	25.1	60.103	530	1.0299	1.3047	0.74925	0.83386	4425200000	1155400000	1082900000	1132600000	1054400000
4650	ORM1-like protein 3	ORMDL3	2	4	2	4	4	2	2	29.9	15.689	137	0.96505	1.3045	0.70453	0.76959	150160000	40372000	33273000	45924000	30595000
3247	Eukaryotic translation initiation factor 5	EIF5	7	18	18	17	17	17	17	43.9	49.222	431	0.99294	1.3041	0.66113	0.75007	13285000000	3247200000	3257000000	4023200000	2757900000
4579	LysM and putative peptidoglycan-binding domain-containing protein 2	LYSMD2	2	3	3	3	3	3	3	14.4	23.463	215	0.94035	1.3033	0.8247	0.9001	461400000	134200000	105970000	122210000	99012000
1271	Bcl-2 homologous antagonist/killer	BAK1	3	7	7	7	6	7	6	59.7	21.359	191	1.0068	1.3032	0.76492	0.81949	1727400000	414470000	484610000	460610000	367730000
4986	Ribosomal RNA small subunit methyltransferase NEP1	EMG1	1	10	10	9	8	9	8	52	26.72	244	0.99343	1.303	0.7138	0.77333	3428500000	777970000	1327200000	762920000	560420000
4515	Serine/threonine-protein kinase tousled-like 2	TLK2	3	6	2	5	5	2	2	10.2	82.347	718	1.0347	1.3029	0.76266	0.8914	200810000	55717000	52695000	55815000	36582000
5700	Dedicator of cytokinesis protein 5	DOCK5	4	7	6	5	4	4	4	4.9	215.31	1870	1.002	1.3028	0.97697	1.0969	156330000	64158000	54999000	20969000	16205000
1156	Ribonuclease P protein subunit p30	RPP30	6	12	12	11	10	11	10	58.6	29.321	268	0.96454	1.3026	0.78775	0.88657	1749000000	471820000	377860000	422610000	476750000
3038	Transcriptional regulator ATRX	ATRX	8	4	4	4	2	4	2	2.2	259.84	2288	1.0419	1.3025	0.79175	0.90828	128210000	32528000	40143000	31441000	24101000
3879	ER membrane protein complex subunit 2	EMC2	3	12	12	12	11	12	11	56.2	34.833	297	0.97621	1.3023	0.82037	0.89274	6587000000	1853400000	1715300000	1732700000	1285600000
5170	Vam6/Vps39-like protein	VPS39	2	7	7	6	5	6	5	8.8	100.77	875	1.0014	1.3019	0.97544	1.0683	946510000	188870000	185710000	292480000	279440000
5427	Derlin-1	DERL1	4	8	8	8	6	8	6	31.5	28.8	251	1.0589	1.3016	0.78621	0.86268	4836600000	1295500000	1389500000	1205800000	945910000
247	Prosaposin;Saposin-A;Saposin-B-Val;Saposin-B;Saposin-C;Saposin-D	PSAP	8	20	20	18	19	18	19	37.9	61.692	559	0.98001	1.3011	0.76127	0.83663	26538000000	6020600000	5837800000	8297500000	6382000000
4299	THO complex subunit 7 homolog	THOC7	2	8	8	7	8	7	8	35.3	23.743	204	0.96732	1.3002	0.699	0.75503	1306900000	348090000	349920000	356290000	252640000
4461	Nuclear fragile X mental retardation-interacting protein 2	NUFIP2	1	14	14	13	11	13	11	30.9	76.12	695	1.0502	1.2995	0.7016	0.7959	2130400000	457550000	465320000	741920000	465590000
351	Charged multivesicular body protein 2b	CHMP2B	3	2	2	2	2	2	2	10.9	20.772	183	0.98852	1.2991	0.65991	0.72129	507150000	102660000	108380000	169720000	126390000
6350	Exocyst complex component 6B	EXOC6B	3	11	11	10	8	10	8	20.3	94.2	811	1.036	1.299	0.65963	0.75588	1593800000	544450000	565890000	268980000	214440000
3872	Sarcolemmal membrane-associated protein	SLMAP	14	15	15	9	12	9	12	23.1	95.197	828	1.076	1.2989	0.74115	0.80986	958190000	94069000	96583000	390950000	376590000
3716	Mitotic spindle assembly checkpoint protein MAD2A	MAD2L1	2	9	9	8	7	8	7	46.8	23.51	205	0.98812	1.2989	0.74709	0.87139	2121400000	712970000	655090000	411950000	341380000
5174	Protein disulfide-isomerase TMX3	TMX3	4	15	15	14	15	14	15	34.8	51.871	454	1.0054	1.2988	0.83371	0.93998	11880000000	3621600000	3375700000	2666800000	2215600000
5680	Coiled-coil domain-containing protein 134	CCDC134	3	10	10	9	10	9	10	50.7	26.56	229	0.97162	1.2982	0.72395	0.79178	5384800000	1354800000	1303000000	1582900000	1144100000
5355	Protein syndesmos	NUDT16L1	2	8	8	8	5	8	5	49.8	23.338	211	0.99089	1.2981	0.84712	0.91854	1038300000	301280000	313910000	224180000	198930000
2248	Pre-mRNA cleavage complex 2 protein Pcf11	PCF11	4	16	16	10	14	10	14	12.8	173.05	1555	1.0493	1.298	0.77901	0.8851	668840000	116290000	129660000	233580000	189300000
3199	Transcription initiation factor IIA subunit 1;Transcription initiation factor IIA alpha chain;Transcription initiation factor IIA beta chain	GTF2A1	3	3	3	3	1	3	1	9.8	41.513	376	0.99682	1.298	0.85609	0.93696	575750000	211090000	182850000	95753000	86051000
1615	Nucleolysin TIA-1 isoform p40	TIA1	6	9	2	8	8	2	2	32.5	42.835	385	0.97961	1.2978	1.3609	1.5065	131830000	44431000	43436000	19842000	24119000
3890	Exosome complex component RRP42	EXOSC7	1	11	11	10	9	10	9	47.8	31.821	291	0.97893	1.2974	0.78916	0.86717	2278200000	539600000	580020000	627950000	530620000
5014	Transmembrane protein 230	TMEM230	3	3	3	3	2	3	2	30.8	13.188	120	0.95874	1.2973	0.78208	0.8703	1200100000	363110000	331430000	294510000	211090000
4407	Rho GTPase-activating protein SYDE1	SYDE1	2	2	2	1	2	1	2	3.4	72.91	668	1.0837	1.2964	0.44821	0.50708	92587000	31159000	23019000	25224000	13184000
2688	Negative elongation factor E	NELFE	11	10	10	10	6	10	6	38.9	43.239	380	0.98636	1.296	0.60223	0.66261	657340000	225890000	212420000	150380000	68659000
5814	Regulation of nuclear pre-mRNA domain-containing protein 1B	RPRD1B	4	17	13	13	14	9	11	62.3	36.899	326	0.96884	1.2945	0.86543	0.94274	4239700000	1118300000	1094200000	1075200000	951990000
5595	Magnesium transporter protein 1	MAGT1	2	5	5	5	4	5	4	14.3	38.036	335	0.98112	1.2923	0.89016	1.0167	1417700000	400430000	378140000	331230000	307860000
5461	Kinesin-like protein KIFC1	KIFC1	3	16	16	14	14	14	14	34.5	73.747	673	1.0311	1.2921	0.52558	0.61259	7223100000	1857000000	1539500000	2045200000	1781300000
1297	Breast cancer metastasis-suppressor 1	BRMS1	5	2	2	2	2	2	2	9	28.306	244	1.0265	1.2919	0.52755	0.56755	91510000	15860000	16516000	39379000	19755000
4942	Ubiquitin carboxyl-terminal hydrolase BAP1	BAP1	4	12	12	9	8	9	8	21.3	80.361	729	1.0666	1.2913	0.9623	1.0583	649930000	167840000	173300000	183550000	125240000
3786	Tubulin beta-2A chain	TUBB2A	1	24	1	24	23	1	1	61.6	49.906	445	0.99312	1.2911	0.90784	0.99342	1064900000	387800000	348280000	169050000	159730000
4965	Zinc finger protein ubi-d4	DPF2	3	11	11	10	8	10	8	35.5	44.155	391	0.99402	1.2907	0.84647	0.91996	2401600000	730070000	699690000	506010000	465790000
43	Retinol-binding protein 4;Plasma retinol-binding protein(1-182);Plasma retinol-binding protein(1-181);Plasma retinol-binding protein(1-179);Plasma retinol-binding protein(1-176)	RBP4	3	9	9	8	9	8	9	57.8	22.944	199	0.97405	1.2907	0.93092	1.0278	3218300000	945010000	740950000	758010000	774360000
5997	Telomeric repeat-binding factor 2-interacting protein 1	TERF2IP	1	11	11	10	8	10	8	37.1	44.259	399	1.0297	1.2905	0.60582	0.66127	1312500000	329910000	348220000	392290000	242100000
3757	Stromal interaction molecule 1	STIM1	12	18	17	15	16	14	16	29.6	77.422	685	1.0427	1.2905	0.79331	0.90407	5158500000	1202200000	1364600000	1388600000	1203200000
2555	Cation-independent mannose-6-phosphate receptor	IGF2R	1	93	93	90	86	90	86	45.1	274.37	2491	1.01	1.2901	0.75607	0.86281	39999000000	11076000000	11254000000	9917900000	7752300000
6403	Splicing factor 3B subunit 6	SF3B6	1	7	7	7	7	7	7	60	14.585	125	0.97898	1.2897	0.75989	0.81884	10597000000	2428400000	2511300000	3172400000	2484700000
2866	CAP-Gly domain-containing linker protein 1	CLIP1	13	70	63	66	55	59	48	50.6	156.78	1392	1.0391	1.2895	0.67596	0.78772	9027000000	2212900000	2514100000	2505100000	1794900000
1035	Protein PRRC2C	PRRC2C	12	59	58	52	55	51	54	25.8	308.77	2819	1.0273	1.2895	0.56663	0.65791	13811000000	3665000000	3355500000	4489900000	2300700000
2068	Signal-induced proliferation-associated 1-like protein 3	SIPA1L3	1	5	4	4	2	3	1	3.8	194.61	1781	0.9992	1.289	0.76083	0.88392	78503000	27653000	27969000	12345000	10535000
1487	Protein wntless homolog	WLS	13	11	11	10	9	10	9	20.2	62.719	545	1.0116	1.288	0.76334	0.85375	2673100000	885770000	723620000	576030000	487650000
4938	Nicastrin	NCSTN	10	11	11	8	10	8	10	18.4	76.743	689	1.0055	1.2871	0.7654	0.87146	3511300000	937480000	952430000	832190000	789180000
6058	GSK3-beta interaction protein	GSKIP	3	5	5	4	3	4	3	63.3	15.648	139	0.95597	1.2864	0.60845	0.64768	632170000	151630000	178670000	179590000	122280000
5304	Calcineurin B homologous protein 1	CHP1	6	12	12	11	11	11	11	70.8	22.456	195	0.95601	1.2863	0.72933	0.81403	5282000000	839010000	869440000	2001200000	1572300000
3851	Ribosome biogenesis protein BMS1 homolog	BMS1	3	22	22	18	14	18	14	23.5	145.81	1282	1.0369	1.286	0.60422	0.69124	1357800000	357960000	439410000	331320000	229110000
1341	Histone-lysine N-methyltransferase 2A;MLL cleavage product N320;MLL cleavage product C180	KMT2A	4	6	6	3	4	3	4	2	427.73	3931	1.0469	1.2846	0.68487	0.76864	165790000	39117000	41899000	52615000	32161000
1754	RNA-binding protein 33	RBM33	2	2	2	2	1	2	1	3.4	100.24	909	1.0231	1.2845	0.80905	0.96997	155690000	30754000	36524000	54147000	34266000
1017	E3 ubiquitin-protein ligase RING1	RING1	3	8	6	6	6	5	4	28	40.194	386	0.99323	1.284	0.9201	1.057	597220000	145130000	175660000	148150000	128280000
5904	DDB1- and CUL4-associated factor 13	DCAF13	6	6	6	5	5	5	5	16.4	51.402	445	0.9717	1.2835	0.86876	0.98248	704720000	156790000	138040000	134150000	275740000
1964	Importin-8	IPO8	7	20	19	19	17	18	16	25.7	119.94	1037	1.0307	1.2828	0.67974	0.79715	3844600000	981190000	1056600000	1020600000	786160000
5766	Chromobox protein homolog 8	CBX8	3	4	4	4	3	4	3	10.3	43.395	389	0.96919	1.2826	0.97944	1.0838	317610000	110580000	95629000	55994000	55406000
807	3-phosphoinositide-dependent protein kinase 1;Putative 3-phosphoinositide-dependent protein kinase 2	PDPK1;PDPK2	9	6	6	6	4	6	4	12.3	60.328	529	0.98698	1.2823	0.79122	0.90313	347150000	110790000	119620000	57171000	59561000
5148	Integrator complex subunit 4	INTS4	8	12	12	8	10	8	10	15.9	108.17	963	1.0359	1.2816	0.77469	0.87654	493870000	108420000	114690000	149370000	121390000
1989	26S proteasome non-ATPase regulatory subunit 3	PSMD3	4	32	32	30	31	30	31	60.5	60.977	534	1.0042	1.281	0.72499	0.82263	20854000000	5281700000	5237900000	5548200000	4786600000
3795	Cold-inducible RNA-binding protein	CIRBP	3	5	5	5	4	5	4	38.4	18.648	172	0.9684	1.2799	0.91857	0.99553	8322300000	2006000000	1940600000	2276200000	2099500000
5003	Ribosome-releasing factor 2, mitochondrial	GFM2	8	15	15	15	13	15	13	28.5	86.6	779	1.0308	1.2796	0.68808	0.79431	1629800000	490190000	524710000	359380000	255490000
4898	U4/U6.U5 small nuclear ribonucleoprotein 27 kDa protein	SNRNP27	3	3	3	2	3	2	3	24.5	18.86	155	0.92504	1.2789	0.78068	0.82997	451280000	83093000	85906000	155440000	126840000
5306	Methionine synthase	MTR	4	6	6	6	3	6	3	6.3	140.53	1265	1.0621	1.2785	1.135	1.3123	141510000	55651000	51806000	13363000	20689000
501	Zinc finger protein 36, C3H1 type-like 1	ZFP36L1	6	9	9	6	9	6	9	30.8	34.479	321	0.98394	1.2785	0.53714	0.58905	1172400000	282740000	282790000	362860000	244020000
2678	26S protease regulatory subunit 6A	PSMC3	7	26	21	25	20	21	16	66.7	49.203	439	0.97016	1.2783	0.6392	0.72472	18951000000	5147500000	5096500000	5143700000	3563700000
5625	Peptidyl-prolyl cis-trans isomerase-like 3;Peptidyl-prolyl cis-trans isomerase	PPIL3	6	9	9	7	9	7	9	52.8	18.154	161	0.87942	1.2778	0.78771	0.8801	3779800000	831970000	752450000	1453700000	741680000
207	RNA binding protein fox-1 homolog;RNA binding protein fox-1 homolog 2;RNA binding protein fox-1 homolog 1	RBFOX2;RBFOX1	28	9	4	8	8	4	3	25.2	37.865	357	0.94678	1.2772	0.89442	0.99591	873670000	259460000	219660000	199320000	195220000
4233	E3 ubiquitin-protein ligase BRE1A	RNF20	6	26	23	25	24	22	22	33.7	113.66	975	1.0124	1.2769	0.75303	0.88779	3275100000	773330000	756210000	958810000	786750000
4628	Calcium uptake protein 2, mitochondrial	MICU2	2	6	6	5	6	5	6	19.6	49.666	434	0.96627	1.2767	0.94133	1.0427	1017500000	411840000	191150000	236680000	177840000
3779	Nucleolar GTP-binding protein 2	GNL2	3	30	30	28	26	28	26	39.9	83.654	731	1.0097	1.2767	0.67646	0.78145	10797000000	2598100000	2750900000	3069700000	2378500000
616	LIM and senescent cell antigen-like-containing domain protein 1	LIMS1	18	10	10	7	8	7	8	30.2	44.39	387	0.96916	1.2763	0.67806	0.73368	1433500000	341170000	380290000	393810000	318250000
1660	Transcription and mRNA export factor ENY2	ENY2	6	5	5	5	5	5	5	43.8	10.984	96	0.92791	1.2751	0.71923	0.79429	4174700000	1170200000	1179800000	1038400000	786250000
663	Small ubiquitin-related modifier 1	SUMO1	6	7	7	6	7	6	7	41.1	16.645	146	0.94875	1.2748	0.92383	1.0492	4475000000	840650000	782290000	1444500000	1407600000
5122	Protein LTV1 homolog	LTV1	1	13	13	12	13	12	13	30.3	54.854	475	0.98756	1.2748	0.66614	0.74907	2211500000	636120000	463370000	661460000	450570000
1155	H/ACA ribonucleoprotein complex non-core subunit NAF1	NAF1	3	3	3	3	3	3	3	10.5	41.894	389	0.98876	1.2747	0.82519	0.91301	659460000	240470000	238790000	100130000	80060000
735	Cdc42 effector protein 3	CDC42EP3	2	4	4	4	4	4	4	31	23.564	216	0.96354	1.2742	0.59835	0.65594	218050000	26192000	24752000	103200000	63907000
1702	Cyclin-dependent kinase 2	CDK2	6	14	12	13	13	11	11	43.4	39.178	346	0.94167	1.2741	0.60393	0.6563	1936600000	495000000	496370000	586570000	358680000
4459	Pogo transposable element with ZNF domain	POGZ	12	11	11	6	8	6	8	11.6	145.29	1315	0.9939	1.274	0.65516	0.74662	261750000	95602000	100290000	41046000	24810000
5252	Chloride channel CLIC-like protein 1	CLCC1	4	4	4	3	3	3	3	11.2	56.266	501	1.0103	1.2734	0.70025	0.79895	222670000	41160000	38317000	69148000	74043000
2055	NADH dehydrogenase [ubiquinone] iron-sulfur protein 5	NDUFS5	1	7	7	7	7	7	7	58.5	12.517	106	0.93669	1.2731	0.77977	0.83155	4231600000	1070400000	884010000	1273100000	1004100000
5107	Coiled-coil domain-containing protein 97	CCDC97	1	6	6	6	3	6	3	33.8	38.946	343	0.96167	1.2726	0.69953	0.82626	378050000	167060000	85083000	71183000	54723000
1149	Regulator of chromosome condensation	RCC1	8	15	15	15	14	15	14	55.5	46.752	438	0.97016	1.2724	0.86602	0.9486	11321000000	2951800000	3099400000	2781400000	2488800000
3840	ATP-dependent RNA helicase DHX8	DHX8	3	10	9	8	8	7	7	12.5	139.31	1220	1.0292	1.2724	0.61319	0.71069	463620000	125540000	130260000	121430000	86404000
6478	V-type proton ATPase subunit D	ATP6V1D	10	11	11	8	10	8	10	50.2	28.262	247	0.97334	1.2723	0.73973	0.81145	1913500000	343990000	366050000	687140000	516380000
3883	MAD2L1-binding protein	MAD2L1BP	2	4	4	4	4	4	4	22.6	31.051	274	0.97024	1.2714	0.63341	0.69791	398450000	100000000	103570000	113950000	80924000
3837	Squalene monooxygenase	SQLE	5	8	8	8	6	8	6	22.6	63.922	574	0.98996	1.2712	0.60139	0.67685	1861400000	638840000	565440000	395400000	261710000
2718	N(4)-(beta-N-acetylglucosaminyl)-L-asparaginase;Glycosylasparaginase alpha chain;Glycosylasparaginase beta chain	AGA	2	4	4	3	3	3	3	21.7	37.208	346	0.9058	1.271	0.89595	1.0226	340480000	135650000	132660000	33013000	39158000
6067	DNA-directed RNA polymerase I subunit RPA12	ZNRD1	1	3	3	3	2	3	2	27.8	13.904	126	0.94534	1.271	0.86568	0.94556	123770000	31519000	31414000	31472000	29367000
3613	Prolow-density lipoprotein receptor-related protein 1;Low-density lipoprotein receptor-related protein 1 85 kDa subunit;Low-density lipoprotein receptor-related protein 1 515 kDa subunit;Low-density lipoprotein receptor-related protein 1 intracellular domain	LRP1	3	45	45	43	34	43	34	12.5	504.6	4544	1.0048	1.2705	0.70168	0.79244	4974800000	1484400000	1572000000	1114100000	804350000
6261	Activator of basal transcription 1	ABT1	1	8	8	8	8	8	8	32.4	31.079	272	0.98483	1.2704	0.85259	0.94819	1913800000	433660000	471900000	448450000	559770000
3332	Proteasome activator complex subunit 3	PSME3	4	14	14	14	13	14	13	61.8	29.506	254	0.94401	1.2703	0.75537	0.81923	21087000000	5394200000	4670700000	6181600000	4840400000
5806	Putative RNA-binding protein Luc7-like 1	LUC7L	8	11	5	9	10	4	4	37.2	38.405	325	0.94715	1.27	0.81338	0.88395	1063200000	287830000	270280000	265000000	240100000
930	Tumor suppressor candidate 3	TUSC3	5	4	4	3	3	3	3	14.5	31.869	276	0.94327	1.2699	0.70595	0.79728	310640000	70808000	55368000	106500000	77971000
2680	Tyrosine-protein phosphatase non-receptor type 1;Tyrosine-protein phosphatase non-receptor type	PTPN1	2	18	18	17	17	17	17	49.2	49.966	435	0.9474	1.2698	0.8648	0.97637	7575900000	1845600000	1850200000	1845200000	2034900000
5385	Protein YIPF4	YIPF4	1	3	3	3	3	3	3	20.5	27.082	244	0.92321	1.2698	0.93745	1.09	501340000	137400000	128480000	122210000	113250000
4904	Fatty acyl-CoA reductase 1	FAR1	3	5	5	3	5	3	5	12	59.356	515	0.98505	1.2696	0.69631	0.8365	308240000	87784000	85673000	71731000	63051000
752	Glutamine and serine-rich protein 1	QSER1	5	2	2	2	1	2	1	2.9	143.73	1315	1.0141	1.2686	0.72616	0.82636	147220000	47774000	44648000	29212000	25583000
3585	Dynamin-1	DNM1	7	17	7	13	14	4	5	22.6	95.894	851	1.0102	1.2678	0.71347	0.81178	318250000	97256000	97051000	71805000	52135000
4582	Coiled-coil domain-containing protein 50	CCDC50	2	8	8	7	4	7	4	34.6	35.822	306	0.97423	1.2676	1.2568	1.3559	1330600000	430400000	307170000	303370000	289670000
6053	E3 ubiquitin-protein ligase KCMF1	KCMF1	1	2	2	2	2	2	2	8.1	41.945	381	0.97804	1.2674	0.70131	0.76504	323950000	91284000	102580000	73872000	56212000
5208	Zinc finger protein 830	ZNF830	1	3	3	2	3	2	3	10.8	41.998	372	1.0035	1.2673	0.66145	0.73651	106140000	21472000	26063000	35588000	23020000
5713	Protein FAM188A	FAM188A	2	5	5	4	2	4	2	15.5	49.724	445	0.98651	1.2672	1.1422	1.2723	158470000	45449000	42570000	35811000	34638000
1466	Pre-mRNA-splicing factor SYF1	XAB2	2	17	17	11	16	11	16	25.1	99.679	852	1.0618	1.2668	0.71322	0.80504	2466200000	709370000	702020000	599010000	455840000
3898	Arf-GAP with coiled-coil, ANK repeat and PH domain-containing protein 2	ACAP2	3	20	20	17	13	17	13	33.4	88.028	778	1.0144	1.2665	0.66147	0.75841	1864400000	522330000	597510000	438420000	306150000
1179	Asparagine synthetase [glutamine-hydrolyzing]	ASNS	8	13	13	12	11	12	11	30.4	62.168	540	1.0116	1.2656	0.65413	0.7288	3420700000	1015600000	1026600000	815310000	563110000
5366	Protein LLP homolog	LLPH	1	4	4	4	4	4	4	29.5	15.225	129	0.95988	1.2656	0.68695	0.78921	2410800000	547120000	541590000	745370000	576730000
1415	Lactadherin;Lactadherin short form;Medin	MFGE8	7	4	4	4	4	4	4	15.2	38.343	343	0.96536	1.2649	0.96049	1.0892	460340000	112530000	102370000	121690000	123760000
4484	Transcription initiation factor TFIID subunit 8	TAF8	4	3	3	3	3	3	3	15.2	34.262	310	0.97825	1.2646	0.74477	0.82577	66190000	20405000	23606000	11792000	10387000
6295	WD repeat-containing protein 3	WDR3	1	2	2	2	1	2	1	1.9	106.1	943	1.015	1.2639	1.0903	1.2276	126700000	41834000	38003000	22306000	24555000
2334	Serine/threonine-protein kinase LATS1;Serine/threonine-protein kinase LATS2	LATS1;LATS2	2	4	4	2	4	2	4	4.2	126.87	1130	1.0122	1.2633	0.65226	0.743	123590000	34369000	32016000	36040000	21162000
473	Nucleolar protein of 40 kDa	ZCCHC17	4	3	3	2	3	2	3	15.6	27.994	243	0.95629	1.2632	0.6003	0.70523	166350000	32669000	27660000	65281000	40738000
4948	Cell differentiation protein RCD1 homolog	RQCD1	4	14	14	14	13	14	13	58.2	33.631	299	0.96264	1.263	0.65628	0.71425	5767200000	1437000000	1402000000	1713700000	1214400000
1349	WD repeat-containing protein 74	WDR74	4	6	6	4	4	4	4	22.6	36.405	328	0.95889	1.2629	0.68622	0.7535	270160000	32535000	28592000	132250000	76782000
6209	Dynactin subunit 4	DCTN4	6	10	10	8	8	8	8	26.7	52.337	460	0.98389	1.2618	0.62034	0.70804	1060900000	321990000	337120000	239310000	162430000
1796	F-box only protein 21	FBXO21	5	2	2	2	2	2	2	7.1	55.83	477	1.0303	1.2614	0.58041	0.64605	196010000	78522000	55248000	51450000	10793000
1633	Unconventional prefoldin RPB5 interactor 1	URI1	4	7	7	7	5	7	5	18.2	55.583	495	0.97073	1.261	0.71465	0.82341	873430000	284500000	313310000	170240000	105380000
6353	DnaJ homolog subfamily C member 16	DNAJC16	4	7	7	5	7	5	7	12.5	90.59	782	1.0053	1.2608	0.65963	0.72788	251880000	74724000	78110000	59820000	39229000
4153	Cytochrome c oxidase assembly factor 6 homolog	COA6	3	4	4	4	3	4	3	53.2	9.4275	79	0.91211	1.2606	0.72281	0.81541	980250000	279680000	265030000	240860000	194690000
3829	Protein FRG1;Protein FRG1B	FRG1;FRG1B	6	8	8	8	5	8	5	34.5	29.172	258	0.93692	1.2601	0.86404	0.9354	1777900000	546330000	505320000	395020000	331270000
6246	Ras-related protein Rab-21	RAB21	1	15	15	13	15	13	15	63.1	24.347	225	0.97041	1.2598	0.83716	0.91956	97331000000	23865000000	23969000000	26769000000	22728000000
6401	Ribosome maturation protein SBDS	SBDS	3	17	17	17	17	17	17	60	28.763	250	0.93891	1.2595	0.78038	0.85284	9653700000	2752600000	2565400000	2374200000	1961400000
2707	Cyclin-A2	CCNA2	1	3	3	3	3	3	3	10.9	48.55	432	0.99617	1.2593	0.53014	0.58791	79509000	27299000	25719000	15832000	10659000
3128	Nuclear pore complex protein Nup153	NUP153	3	39	39	36	34	36	34	38	153.94	1475	1.0035	1.2586	0.79554	0.93345	7265000000	1796300000	1832500000	2033300000	1603000000
3144	Serpin B8	SERPINB8	8	12	10	11	10	9	8	34.8	42.766	374	0.92814	1.2578	0.78563	0.89037	1684000000	467660000	416660000	443420000	356230000
4685	Zinc finger CCCH-type with G patch domain-containing protein	ZGPAT	3	7	7	6	7	6	7	16.7	54.604	502	1.0037	1.2572	0.53727	0.6159	394770000	81130000	89893000	142520000	81229000
2757	Nuclear autoantigen Sp-100	SP100	15	8	5	8	6	5	3	7.8	100.42	879	1.0091	1.2572	0.91966	1.0638	757390000	200090000	219310000	171090000	166900000
224	Ras GTPase-activating protein nGAP	RASAL2	9	17	15	14	15	13	13	17.2	142.87	1269	1.0084	1.257	0.7234	0.83828	1165100000	309590000	292750000	319310000	243430000
5299	DnaJ homolog subfamily C member 7	DNAJC7	2	24	24	24	22	24	22	50.2	56.44	494	0.98243	1.2568	0.68134	0.78762	5578000000	1591500000	1555600000	1409400000	1021500000
674	Mediator of RNA polymerase II transcription subunit 30	MED30	2	4	4	4	3	4	3	25.9	16.279	143	0.96889	1.2567	0.78582	0.84148	460070000	112230000	117780000	122720000	107340000
6474	Mitochondrial import inner membrane translocase subunit Tim10 B	TIMM10B	2	4	4	4	4	4	4	45.6	11.586	103	0.93752	1.2565	0.77319	0.84406	479410000	162590000	104670000	110250000	101900000
3665	Splicing factor 3A subunit 3	SF3A3	2	25	25	23	22	23	22	60.1	58.848	501	0.97117	1.2564	0.82239	0.92036	19104000000	4561000000	4616600000	5277500000	4649300000
5572	Cytochrome c oxidase assembly factor 1 homolog	COA1	3	6	6	6	5	6	5	48.6	16.694	146	0.93617	1.2562	0.6277	0.6782	1066900000	301400000	278220000	289630000	197670000
1049	tRNA-splicing endonuclease subunit Sen34	TSEN34	4	5	5	3	5	3	5	20.5	33.874	312	0.93278	1.256	0.68712	0.76244	513300000	124720000	109490000	166160000	112930000
3360	26S protease regulatory subunit 8	PSMC5	2	31	30	30	29	29	28	70.9	45.626	406	0.94852	1.2559	0.7006	0.77649	40434000000	12396000000	9712400000	11476000000	6849500000
5339	Ribosomal protein 63, mitochondrial	MRPL57	1	2	2	2	2	2	2	19.6	12.266	102	0.93395	1.2558	1.0416	1.126	1255600000	298370000	372910000	287820000	296490000
2151	V-type proton ATPase subunit G 1	ATP6V1G1	6	5	5	5	5	5	5	61	13.757	118	0.89929	1.2558	0.80804	0.86974	4517600000	1202000000	1136200000	1211500000	967890000
2941	V-type proton ATPase subunit E 1	ATP6V1E1	5	12	12	12	12	12	12	54	26.145	226	0.94754	1.2557	0.72486	0.774	10696000000	2978300000	3098100000	2662200000	1957900000
164	Pleiotropic regulator 1	PLRG1	8	18	18	15	13	15	13	47.9	57.181	514	0.97459	1.2556	0.74283	0.83817	1958500000	373560000	393500000	725000000	466470000
3256	Caspase-7;Caspase-7 subunit p20;Caspase-7 subunit p11	CASP7	4	8	6	7	7	6	5	39.3	34.276	303	0.96917	1.2553	0.75643	0.82994	1045200000	291560000	267340000	269240000	217030000
6121	Protein sel-1 homolog 1	SEL1L	3	19	19	17	17	17	17	36.3	88.754	794	1.011	1.2552	0.75633	0.85493	4914400000	1005600000	2066900000	1040800000	801060000
3462	mRNA export factor	RAE1	5	13	13	13	10	13	10	46.2	40.968	368	0.93086	1.2549	0.66462	0.74884	4303400000	1145400000	1063400000	1246100000	848460000
705	Mpv17-like protein 2	MPV17L2	3	3	3	2	3	2	3	27.1	20.353	181	0.94155	1.2547	0.95767	1.0499	323120000	94196000	94231000	68719000	65974000
4317	RAD50-interacting protein 1	RINT1	1	9	9	9	6	9	6	15.8	90.631	792	1.0024	1.2547	0.75009	0.84775	903440000	306950000	277490000	174820000	144180000
2111	Endothelial differentiation-related factor 1	EDF1	2	9	9	9	9	9	9	50	16.368	148	0.94203	1.2546	0.72538	0.80407	9239200000	2882500000	2694400000	2230900000	1431400000
4493	Transmembrane protein 179B	TMEM179B	1	2	2	2	2	2	2	12.3	23.55	219	0.97626	1.2546	0.6908	0.75456	438990000	84415000	99101000	138370000	117100000
157	Cytospin-B	SPECC1	7	12	12	8	10	8	10	12.7	114.18	1029	1.0121	1.2544	0.82419	0.94263	931850000	189880000	201280000	284860000	255830000
4812	Ganglioside-induced differentiation-associated protein 1	GDAP1	2	3	3	2	3	2	3	14.5	33.479	290	0.97082	1.2544	0.97327	1.0362	197740000	52139000	50407000	53361000	41835000
6272	Ubiquilin-1	UBQLN1	3	11	6	10	11	5	6	29.4	62.518	589	0.98978	1.2544	0.7899	0.91067	1888600000	518720000	524340000	479780000	365790000
4598	SURP and G-patch domain-containing protein 1	SUGP1	3	9	9	9	7	9	7	17.7	72.47	645	0.99057	1.2542	0.76648	0.88218	966430000	237360000	267330000	261060000	200680000
2128	E3 ubiquitin-protein ligase BRE1B	RNF40	7	28	25	27	24	24	22	31.1	113.65	1001	1.0081	1.254	0.70988	0.81771	3834400000	932540000	987950000	1091100000	822740000
6298	Leydig cell tumor 10 kDa protein homolog	C19orf53	1	5	5	4	5	4	5	26.3	10.576	99	0.8791	1.2538	0.82342	0.95881	2598000000	668840000	673340000	663210000	592570000
4771	SHC SH2 domain-binding protein 1	SHCBP1	1	9	9	8	6	8	6	16.1	75.69	672	1.0085	1.2536	0.44921	0.50857	589750000	151680000	225800000	148750000	63522000
3832	Caprin-1	CAPRIN1	6	15	15	14	13	14	13	24.4	76.861	694	0.99789	1.2535	0.82428	0.92491	15748000000	4249900000	3991200000	4045400000	3461300000
4997	Riboflavin kinase	RFK	1	5	5	5	5	5	5	38.7	17.623	155	0.89283	1.253	0.61616	0.66425	717010000	153670000	165130000	189900000	208310000
3678	Vesicle transport protein SEC20	BNIP1	4	14	14	11	13	11	13	65.4	26.132	228	0.95915	1.2527	0.78847	0.86675	16885000000	946200000	904160000	1566500000	13468000000
5025	Uncharacterized protein KIAA1143	KIAA1143	1	3	3	3	2	3	2	17.5	17.465	154	0.95805	1.2526	0.49551	0.53694	274450000	102900000	71742000	65666000	34145000
1172	SH3 domain-containing kinase-binding protein 1	SH3KBP1	9	16	16	13	13	13	13	29.5	70.443	645	0.96705	1.2522	0.6371	0.70305	2558000000	570640000	712170000	808280000	466940000
4342	Mitochondrial fission regulator 2	MTFR2	3	3	3	3	2	3	2	8.3	43.384	385	0.98025	1.2515	0.74093	0.83772	109800000	36815000	34987000	22754000	15242000
4450	Protein-methionine sulfoxide oxidase MICAL3	MICAL3	8	11	8	8	10	5	7	7.6	224.29	2002	0.99246	1.2509	0.66212	0.76363	226640000	64507000	49277000	62420000	50435000
1014	Ras-related GTP-binding protein C;Ras-related GTP-binding protein D	RRAGC;RRAGD	4	7	7	7	5	7	5	23	40.261	365	0.97725	1.2509	0.92537	1.0252	442360000	147490000	134030000	86300000	74548000
1422	Lysine-specific demethylase 3A	KDM3A	6	6	5	6	4	5	3	5.8	141.05	1269	1.0261	1.2508	1.0704	1.1602	236740000	74415000	71105000	52381000	38836000
6140	CGG triplet repeat-binding protein 1	CGGBP1	2	10	10	10	8	10	8	61.7	18.82	167	0.94033	1.2504	0.77469	0.83646	2446700000	449730000	457370000	857420000	682150000
4228	Vacuolar protein sorting-associated protein 53 homolog	VPS53	8	13	13	11	11	11	11	20.8	94.404	832	1.0115	1.2504	0.80006	0.92035	1029300000	271480000	427260000	188210000	142310000
6050	ER membrane protein complex subunit 3	EMC3	2	8	4	8	8	4	4	37.5	29.952	261	0.96942	1.2503	0.83543	0.89325	656540000	119710000	122040000	216520000	198270000
1264	Wings apart-like protein homolog	WAPAL	5	26	26	19	23	19	23	31	137.41	1228	1.0125	1.2501	0.78105	0.90214	2119800000	552440000	598050000	517180000	452090000
4409	Transmembrane and TPR repeat-containing protein 3	TMTC3	8	34	34	30	29	30	29	43.8	103.88	914	0.96698	1.25	0.73041	0.82982	17480000000	4739600000	4786200000	4539200000	3414700000
3754	Calcium/calmodulin-dependent protein kinase type II subunit gamma	CAMK2G	20	8	3	8	4	3	2	18	57.796	516	0.9262	1.2497	0.79933	0.90729	370920000	129670000	120170000	66509000	54569000
5951	Glucose-induced degradation protein 8 homolog	GID8	2	12	12	12	10	12	10	73.2	26.748	228	0.94631	1.2496	0.73441	0.81236	2929900000	652330000	599650000	723460000	954420000
1522	Protein jagunal homolog 1	JAGN1	2	2	2	2	2	2	2	13.3	20.791	181	0.9638	1.2494	0.93096	1.0097	382690000	114990000	112660000	83695000	71341000
2514	Histone H2A.V;Histone H2A.Z;Histone H2A	H2AFV;H2AFZ	7	5	3	5	5	3	3	53.9	13.509	128	0.94698	1.249	0.81535	0.89003	19567000000	6415900000	5788700000	4009700000	3353100000
1360	Transformation/transcription domain-associated protein	TRRAP	4	29	29	16	21	16	21	9.8	436.08	3847	0.99365	1.2489	0.71839	0.825	1165700000	290580000	309370000	321080000	244700000
2805	MAP/microtubule affinity-regulating kinase 3;Serine/threonine-protein kinase MARK1	MARK3;MARK1	16	8	4	7	5	4	2	12.5	79.935	713	1.0077	1.2487	0.58519	0.68408	233100000	84398000	81529000	39227000	27945000
5129	Probable ATP-dependent RNA helicase DDX27	DDX27	2	32	32	32	29	32	29	45.2	89.834	796	1.0084	1.2482	0.72156	0.80866	20587000000	5557700000	5664300000	5374200000	3990700000
5254	LysM and putative peptidoglycan-binding domain-containing protein 1	LYSMD1	2	2	2	2	2	2	2	11.7	20.171	179	0.95841	1.2481	0.52317	0.57945	69454000	17497000	18180000	20020000	13756000
3955	Transforming growth factor-beta-induced protein ig-h3	TGFBI	9	26	26	26	25	26	25	50.1	74.68	683	0.97733	1.248	0.78332	0.8734	28389000000	7619800000	7748500000	7283800000	5737400000
2017	Ragulator complex protein LAMTOR5	LAMTOR5	2	4	4	4	4	4	4	70.3	9.6138	91	0.93117	1.2478	0.75583	0.81324	2259200000	619600000	634740000	555830000	449040000
2985	Centrin-2	CETN2	1	5	3	3	5	2	3	34.3	19.738	172	0.91944	1.2466	0.75438	0.83424	338520000	51262000	51134000	137780000	98346000
3454	Phosphoserine phosphatase	PSPH	4	15	15	14	13	14	13	72.9	25.007	225	0.96452	1.2462	0.68821	0.75979	17972000000	3439600000	3557200000	6350500000	4624200000
2260	E3 ubiquitin-protein ligase UBR5	UBR5	4	46	46	35	37	35	37	22.6	309.35	2799	0.98872	1.2462	0.70775	0.80227	4365700000	1193900000	1148000000	1133100000	890710000
4828	Retinol dehydrogenase 11	RDH11	8	15	11	13	14	9	10	67.6	35.386	318	0.95342	1.2462	0.79202	0.85017	5941300000	1455000000	1445500000	1681700000	1359100000
4571	Trafficking protein particle complex subunit 5	TRAPPC5	1	5	5	4	4	4	4	37.2	20.783	188	0.90974	1.2455	0.72354	0.81017	1185200000	217850000	243350000	201220000	522790000
4051	WD40 repeat-containing protein SMU1;WD40 repeat-containing protein SMU1, N-terminally processed	SMU1	1	13	5	12	11	5	5	36.1	57.543	513	0.99127	1.2451	0.7757	0.88723	1639300000	542700000	539920000	312700000	244000000
745	Cyclin-K	CCNK	11	5	5	4	5	4	5	12	66.109	600	0.98823	1.245	0.77471	0.86379	1333300000	329950000	308990000	378470000	315850000
1632	Mediator of RNA polymerase II transcription subunit 24	MED24	12	14	14	12	12	12	12	22.9	99.886	899	0.98438	1.2447	0.84668	1.0016	975420000	318800000	234800000	204050000	217770000
4497	Pleckstrin homology-like domain family B member 2	PHLDB2	9	11	11	8	10	8	10	11.9	136.88	1210	1.0182	1.2444	0.63167	0.71646	1005800000	213920000	231430000	337420000	223030000
4512	YrdC domain-containing protein, mitochondrial	YRDC	1	10	10	10	9	10	9	53.8	29.328	279	0.95961	1.2442	0.62477	0.69018	1595100000	387480000	382570000	486040000	339020000
5413	Centromere protein O	CENPO	2	4	4	4	3	4	3	16.7	33.785	300	0.96729	1.2439	0.64832	0.7007	162610000	41450000	51479000	30298000	39378000
3595	Glutamine--fructose-6-phosphate aminotransferase [isomerizing] 1	GFPT1	2	35	29	34	33	28	27	62.3	76.758	681	0.99364	1.2437	0.73777	0.84166	16230000000	4079000000	4324500000	4474000000	3352900000
338	Signal peptidase complex catalytic subunit SEC11C	SEC11L3;SEC11C	2	6	6	6	6	6	6	33.3	17.404	156	0.86086	1.2436	0.8626	0.98669	1496600000	360950000	353460000	394650000	387540000
1112	Tetraspanin-6	TSPAN6	2	2	2	2	1	2	1	8.4	25.74	227	0.96114	1.2432	1.1669	1.2583	177800000	53341000	55963000	34614000	33878000
4839	Serine/threonine-protein kinase Nek9	NEK9	5	8	8	8	6	8	6	8.9	107.17	979	0.98451	1.2431	0.80442	0.92494	900730000	279450000	271480000	143380000	206420000
5225	Serine/threonine-protein kinase SMG1	SMG1	6	24	24	18	11	18	11	9.1	395.38	3521	0.97036	1.243	0.60969	0.68785	992580000	287200000	269280000	183670000	252440000
5205	Lysophospholipid acyltransferase 7	MBOAT7	5	9	9	8	9	8	9	21	52.764	472	0.95118	1.2425	0.65427	0.71541	1485600000	332760000	340510000	490850000	321490000
256	Breast cancer metastasis-suppressor 1-like protein	BRMS1L	3	3	3	2	2	2	2	12.7	32.344	275	0.92978	1.2425	1.1818	1.3035	141090000	23899000	18829000	41638000	56721000
5047	Leukocyte receptor cluster member 1	LENG1	1	5	5	2	4	2	4	15.5	30.529	264	0.95357	1.2422	0.66283	0.71312	361390000	59660000	65736000	141350000	94651000
967	Elongation of very long chain fatty acids protein;Elongation of very long chain fatty acids protein 5	ELOVL5	5	3	3	3	3	3	3	10.7	34.202	289	0.9486	1.2421	0.90184	1.0197	970180000	342060000	290120000	174340000	163660000
760	MLN64 N-terminal domain homolog	STARD3NL	6	3	3	3	2	3	2	21.4	23.505	206	0.99878	1.242	0.75942	0.84393	318510000	109940000	94561000	61782000	52235000
1045	Ubiquitin-like modifier-activating enzyme 5	UBA5	7	7	7	6	6	6	6	32.6	41.85	377	0.91879	1.242	1.0406	1.1607	806210000	177950000	248370000	182300000	197600000
5926	Histone chaperone ASF1B	ASF1B	1	4	3	3	4	2	3	28.2	22.433	202	0.9173	1.2419	0.85229	0.93038	219120000	56485000	49981000	58565000	54085000
5589	Cleavage stimulation factor subunit 2 tau variant	CSTF2T	1	12	5	12	7	5	3	33	64.436	616	1.0438	1.2408	0.54991	0.61642	236630000	56469000	52829000	86301000	41027000
215	Transcription activator BRG1	SMARCA4	15	35	22	30	32	18	21	25.4	188.15	1679	0.99832	1.2401	0.73797	0.83353	4629100000	1261700000	1212300000	1228400000	926640000
1093	Probable E3 ubiquitin-protein ligase DTX2	DTX2	6	2	2	2	2	2	2	4.3	57.296	531	0.98724	1.24	0.75661	0.86999	94740000	18490000	22582000	28931000	24736000
1676	TFIIH basal transcription factor complex helicase XPB subunit	ERCC3	2	9	9	6	7	6	7	19.2	81.983	718	0.9604	1.2396	0.82731	0.9619	359170000	95799000	107100000	87759000	68518000
3685	Striatin-3	STRN3	6	21	19	19	19	17	17	34	87.208	797	0.93625	1.2395	0.63988	0.7231	10240000000	2693400000	2883600000	2629300000	2033300000
3709	26S proteasome non-ATPase regulatory subunit 2	PSMD2	7	54	54	52	50	52	50	68.9	100.2	908	0.9916	1.2393	0.70813	0.80851	91769000000	26022000000	25800000000	23122000000	16825000000
4390	Very-long-chain (3R)-3-hydroxyacyl-CoA dehydratase 2	PTPLB	2	5	5	5	3	5	3	19.3	28.368	254	0.98592	1.2393	1.0134	1.168	364600000	102420000	110000000	78242000	73935000
5251	Ran-binding protein 9	RANBP9	4	7	6	7	4	6	3	13.2	77.846	729	1.0012	1.2382	0.59345	0.68698	343360000	144460000	134640000	38902000	25363000
5939	Pre-mRNA-splicing factor RBM22	RBM22	5	5	5	4	3	4	3	14	46.895	420	0.92513	1.2382	0.60912	0.68087	126930000	25373000	34439000	40943000	26180000
5600	Protein SMG9	SMG9	2	3	3	3	3	3	3	8.1	54.787	495	0.97778	1.2381	0.43615	0.50919	571050000	168040000	178730000	154980000	69295000
3925	Ras-related protein Rab-35	RAB35	5	7	7	7	7	7	7	32.3	23.025	201	0.93396	1.2377	0.79689	0.90165	822410000	239140000	249780000	179970000	153520000
5302	Pre-mRNA-splicing factor 18	PRPF18	3	5	5	5	3	5	3	18.4	39.859	342	0.94133	1.2372	0.89843	0.96822	419320000	103620000	132990000	99204000	83504000
5408	Plasma alpha-L-fucosidase	FUCA2	3	6	6	3	5	3	5	16.1	54.066	467	0.9985	1.2372	1.0987	1.224	832170000	162590000	177760000	210340000	281470000
142	Reticulon;Reticulon-1	RTN1	5	2	2	2	2	2	2	8.3	21.862	193	0.96749	1.2371	0.81148	0.90872	4105700000	1158300000	1023300000	1024400000	899670000
3257	Caspase-6;Caspase-6 subunit p18;Caspase-6 subunit p11	CASP6	3	4	4	4	2	4	2	16	33.31	293	0.93383	1.2369	0.80765	0.89065	352500000	93671000	170260000	51565000	37001000
5227	Alpha-ketoglutarate-dependent dioxygenase alkB homolog 3	ALKBH3	7	9	9	8	4	8	4	45.8	33.374	286	0.95227	1.2367	0.8446	0.9132	539190000	270960000	143370000	63219000	61640000
1606	Zinc finger CCCH domain-containing protein 13	ZC3H13	2	2	2	2	2	2	2	5.1	70.633	624	0.98851	1.2367	0.72771	0.83138	207230000	71519000	66879000	26252000	42576000
4963	General transcription factor IIH subunit 4	GTF2H4	3	7	7	7	6	7	6	21.4	52.186	462	0.9532	1.2359	0.76664	0.85331	624820000	191810000	206620000	130680000	95704000
6204	Ribosome biogenesis protein TSR3 homolog	TSR3	1	3	3	3	2	3	2	12.5	33.596	312	0.94423	1.2356	0.64265	0.70825	426580000	138120000	142510000	85080000	60858000
6160	Cysteine and histidine-rich domain-containing protein 1	CHORDC1	8	10	10	7	6	7	6	47.6	37.489	332	0.98482	1.2356	0.62051	0.73374	649500000	219610000	186380000	147360000	96148000
6282	Melanoma-associated antigen D2	MAGED2	13	19	18	19	17	18	16	37.5	64.953	606	0.96622	1.2354	0.71	0.80131	5465200000	1428900000	1486100000	1470200000	1079900000
3354	Mitochondrial import inner membrane translocase subunit Tim10	TIMM10	1	4	4	4	3	4	3	32.2	10.333	90	0.93712	1.2353	0.90215	0.95772	1304800000	364490000	338500000	310310000	291520000
5004	Proteasome assembly chaperone 2	PSMG2	2	6	6	5	5	5	5	23.9	29.396	264	0.95202	1.2352	0.8273	0.87892	1148000000	308450000	301810000	281280000	256460000
5973	Transmembrane protein 161A	TMEM161A	2	4	4	3	3	3	3	12.1	53.601	479	1.0034	1.2345	0.55649	0.62488	323160000	99966000	101280000	70010000	51898000
4691	CDGSH iron-sulfur domain-containing protein 2	CISD2	2	9	9	8	9	8	9	61.5	15.278	135	0.92121	1.2338	0.73837	0.80626	9971400000	2220600000	2112800000	3082500000	2555500000
1008	Mediator of RNA polymerase II transcription subunit 22	MED22	6	5	5	5	5	5	5	55	12.853	111	0.9142	1.2336	0.87176	0.95447	1250500000	310340000	285490000	332220000	322450000
4617	Kelch repeat and BTB domain-containing protein 2	KBTBD2	2	3	3	3	3	3	3	7.2	71.33	623	0.97368	1.2334	1.063	1.2005	198680000	61202000	53838000	45009000	38631000
2853	Serine/threonine-protein phosphatase 2A 65 kDa regulatory subunit A beta isoform	PPP2R1B	7	22	14	17	20	9	13	50.1	66.213	601	0.9926	1.2329	0.61889	0.71214	2891000000	645990000	651900000	1021800000	571360000
4230	Alpha/beta hydrolase domain-containing protein 17B	ABHD17B	2	3	3	3	3	3	3	23.3	32.214	288	0.98174	1.2327	0.70475	0.79193	73748000	26922000	29718000	9341000	7766600
3145	Serpin H1	SERPINH1	14	28	28	28	26	28	26	69.9	46.44	418	0.94974	1.2326	0.76326	0.85521	356530000000	89073000000	88407000000	98678000000	80370000000
5599	VIP36-like protein	LMAN2L	7	10	10	9	8	9	8	35.1	39.71	348	0.90783	1.2326	0.89202	0.97101	2349800000	702760000	674460000	520150000	452410000
2112	DNA/RNA-binding protein KIN17	KIN	3	6	6	5	4	5	4	16	45.373	393	0.93455	1.2324	0.64735	0.71745	374300000	125810000	140590000	67238000	40662000
5971	Huntingtin-interacting protein K	HYPK	2	6	6	6	5	6	5	51.9	14.665	129	0.88747	1.2321	0.76642	0.86392	527260000	172940000	160550000	103150000	90610000
3842	Inositol 1,4,5-trisphosphate receptor type 2	ITPR2	1	6	2	5	5	2	2	2.3	308.06	2701	0.95836	1.232	0.99568	1.1016	65455000	23703000	20553000	10972000	10227000
5073	U8 snoRNA-decapping enzyme	NUDT16	3	8	8	7	8	7	8	47.7	21.273	195	0.93574	1.2319	0.84753	0.93455	1175300000	324100000	291580000	306450000	253150000
6259	E3 ubiquitin-protein ligase HECTD1	HECTD1	5	52	52	44	41	44	41	23.7	289.38	2610	0.9535	1.231	0.68322	0.7826	6413900000	1849800000	1844300000	1535400000	1184400000
2192	Small subunit processome component 20 homolog	UTP20	1	86	86	72	70	72	70	39	318.38	2785	0.95343	1.2306	0.73679	0.85927	9964200000	3059400000	2884900000	2095800000	1924000000
2152	Vacuolar protein sorting-associated protein 4B	VPS4B	3	16	11	14	14	10	10	43.5	49.301	444	0.91551	1.2305	0.72772	0.83185	2855000000	802020000	741830000	756040000	555080000
6539	Probable ATP-dependent RNA helicase DDX49	DDX49	2	13	13	10	11	10	11	40	54.226	483	0.95417	1.2303	0.69707	0.79337	2065900000	403820000	511670000	393490000	756890000
621	Protein SCAF8	SCAF8	2	16	9	12	15	6	9	17.5	140.52	1271	1.0074	1.2302	0.86984	1.0176	665930000	193950000	160030000	175010000	136940000
4163	Crooked neck-like protein 1	CRNKL1	4	4	4	4	1	4	1	5.3	99.172	836	0.99204	1.2299	0.60564	0.68139	105820000	39593000	36516000	18698000	11009000
4625	UPF0688 protein C1orf174	C1orf174	1	1	1	1	1	1	1	5.8	25.977	243	0.94055	1.2299	0.67756	0.7361	316390000	69013000	68122000	94436000	84821000
3129	E3 SUMO-protein ligase RanBP2	RANBP2	5	113	72	94	99	60	64	46.5	358.2	3224	0.95617	1.2292	0.75909	0.86509	13830000000	3434800000	3373700000	3919600000	3102000000
6481	Signal recognition particle receptor subunit beta	SRPRB	2	15	15	15	15	15	15	62.7	29.702	271	0.94367	1.2292	0.76083	0.82435	26492000000	6946300000	6916600000	7113900000	5514800000
3112	DNA primase small subunit;DNA primase	PRIM1	5	10	10	9	9	9	9	28.1	49.901	420	0.93227	1.2289	0.75022	0.84509	1239600000	402390000	309920000	284520000	242820000
1693	Mediator of RNA polymerase II transcription subunit 6	MED6	4	4	4	4	3	4	3	22.1	28.723	249	0.94228	1.2287	0.73786	0.8169	499560000	171880000	133600000	107900000	86183000
1682	Transmembrane and coiled-coil domains protein 3	TMCC3	2	3	3	3	2	3	2	7.6	50.173	446	0.93226	1.2286	0.77275	0.89363	130620000	25743000	27737000	42978000	34166000
3157	Fragile X mental retardation syndrome-related protein 1	FXR1	12	29	7	29	28	7	6	53.1	69.72	621	0.97339	1.2282	0.75368	0.83393	2922800000	806960000	725160000	796340000	594380000
5023	Vesicle transport through interaction with t-SNAREs homolog 1A	VTI1A	8	7	7	7	6	7	6	41.4	23.435	203	0.92179	1.2281	0.99482	1.1036	1551300000	435340000	441600000	343800000	330590000
3920	Serine/threonine-protein kinase 38	STK38	1	5	5	5	2	5	2	18.1	54.19	465	0.94516	1.2275	0.69733	0.97402	232370000	79433000	83027000	33884000	36027000
1456	Phosphatidylinositol 4-phosphate 3-kinase C2 domain-containing subunit alpha	PIK3C2A	4	9	9	7	7	7	7	9.3	148.39	1306	0.95561	1.2274	0.97321	1.083	807680000	191710000	165690000	224000000	226280000
2456	Histone H1.0;Histone H1.0, N-terminally processed	H1F0	3	5	5	5	5	5	5	27.3	20.863	194	0.93385	1.2273	0.75673	0.84879	1725800000	522920000	442200000	434750000	325920000
5155	F-box/LRR-repeat protein 20	FBXL20	4	4	4	2	3	2	3	10.4	44.98	404	0.94507	1.2271	0.71838	0.78133	165360000	44197000	39339000	51681000	30148000
2234	Metastasis-associated protein MTA2	MTA2	2	28	25	26	26	24	23	49.4	75.022	668	0.95953	1.2265	0.80088	0.90308	15479000000	2610300000	4388600000	2856300000	5623400000
2920	Fibrillin-1	FBN1	4	14	12	11	12	10	10	5.2	312.24	2871	0.97122	1.226	0.77743	0.87185	1013000000	277150000	307420000	235440000	192960000
3078	26S proteasome non-ATPase regulatory subunit 8	PSMD8	1	14	14	14	13	14	13	49.4	39.611	350	0.92619	1.2253	0.7626	0.82651	21009000000	5487700000	5452200000	5691800000	4377200000
4626	Threonine synthase-like 1	THNSL1	1	6	6	4	4	4	4	12.2	83.069	743	0.97812	1.2251	1.3367	1.5341	165060000	39258000	32399000	47768000	45636000
6062	Mitochondrial import receptor subunit TOM7 homolog	TOMM7	3	3	3	3	3	3	3	45.5	6.2484	55	0.92921	1.2251	0.88591	0.95092	2928000000	753490000	868820000	629870000	675810000
3787	Bystin	BYSL	2	20	20	19	17	19	17	52.2	49.601	437	0.93837	1.225	0.75583	0.8485	6343900000	1778900000	1567400000	1669300000	1328300000
168	Synergin gamma	SYNRG	5	4	4	2	4	2	4	4.7	131.22	1224	1.0008	1.2248	0.58601	0.69142	91868000	14499000	11009000	39490000	26870000
3917	Nodal modulator 1	NOMO1	2	50	3	48	47	3	3	61.9	134.32	1222	0.92173	1.2247	0.72087	0.83463	721480000	190790000	185770000	195070000	149850000
6382	Suppressor of G2 allele of SKP1 homolog	SUGT1	1	19	1	19	18	1	1	59.2	41.024	365	0.92053	1.2243	0.74574	0.8543	221900000	69502000	64639000	49536000	38222000
1094	Pericentriolar material 1 protein	PCM1	12	9	9	8	5	8	5	4.9	227.73	2016	0.94967	1.2242	0.84338	0.95899	1395100000	433600000	389040000	295230000	277230000
94	Nucleolar protein 8	NOL8	16	9	9	7	8	7	8	9.9	127.57	1131	0.97387	1.2241	0.77259	0.89892	458630000	112610000	105940000	128930000	111150000
5396	RNA-binding protein 42	RBM42	4	6	6	5	6	5	6	18.6	47.025	446	0.94439	1.224	0.67245	0.75839	2407600000	583470000	574310000	563820000	686000000
4895	Dephospho-CoA kinase domain-containing protein	DCAKD	2	4	4	4	2	4	2	16	26.55	231	0.92855	1.2238	0.74178	0.82361	124500000	37868000	37085000	30876000	18670000
6378	Nucleolar protein 58	NOP58	2	21	21	19	21	19	21	50.3	59.578	529	0.96668	1.2236	0.67288	0.77018	13890000000	3225900000	3659800000	3604900000	3399900000
769	SOSS complex subunit B1	NABP2	3	4	3	3	4	2	3	36.1	15.57	144	0.99089	1.2236	0.79869	0.87936	117840000	31341000	32258000	27172000	27072000
4348	Acylpyruvase FAHD1, mitochondrial	FAHD1	1	11	2	11	8	2	2	51.3	24.843	224	0.85203	1.2234	1.0027	1.1255	172550000	63756000	36590000	32670000	39534000
4939	Sorting nexin-19	SNX19	6	3	3	2	3	2	3	3.9	108.6	992	1.0252	1.2233	0.75685	0.85736	80144000	16362000	20328000	25138000	18316000
2374	GTPase KRas;GTPase KRas, N-terminally processed	KRAS	3	9	1	9	9	1	1	67	21.424	188	0.94219	1.2228	0.55971	0.60572	470020000	103240000	83185000	161720000	121870000
3756	SNW domain-containing protein 1	SNW1	5	13	13	11	10	11	10	32.6	61.494	536	0.96668	1.2226	0.63877	0.73422	3397000000	1144200000	694810000	679980000	878000000
5476	Splicing factor 3B subunit 5	SF3B5	1	4	4	4	4	4	4	55.8	10.135	86	0.90755	1.222	0.90693	0.97507	3257400000	823400000	736110000	886370000	811500000
4223	PX domain-containing protein 1	PXDC1	2	5	5	5	4	5	4	23.4	26.56	231	0.93501	1.2217	0.80965	0.88789	219550000	63601000	56639000	52439000	46873000
3819	Cytoplasmic dynein 1 heavy chain 1	DYNC1H1	2	242	242	221	221	221	221	63.2	532.4	4646	0.94437	1.2216	0.72585	0.82209	90999000000	26081000000	25181000000	22607000000	17130000000
6541	MAU2 chromatid cohesion factor homolog	MAU2	4	5	5	3	3	3	3	10.1	69.081	613	0.97112	1.2216	0.77756	0.87884	253140000	48258000	40581000	99479000	64818000
6368	Translation machinery-associated protein 7	TMA7	1	2	2	2	2	2	2	15.6	7.0662	64	0.86496	1.2212	1.0134	1.1982	1150000000	411540000	340220000	188710000	209570000
2512	Ubiquitin carboxyl-terminal hydrolase isozyme L1	UCHL1	7	15	15	14	15	14	15	81.2	24.824	223	0.92669	1.2211	0.72273	0.79535	97768000000	22927000000	22291000000	29675000000	22875000000
4606	NAD-dependent protein deacetylase sirtuin-2	SIRT2	13	5	5	4	2	4	2	24.7	30.378	271	0.92797	1.2207	0.84751	0.96987	241820000	53428000	101570000	58251000	28573000
4080	UPF0489 protein C5orf22	C5orf22	6	5	5	4	4	4	4	17.6	49.967	442	0.94492	1.2207	0.76604	0.85114	730910000	203240000	179110000	163360000	185190000
4750	Adaptin ear-binding coat-associated protein 1	NECAP1	6	4	4	4	4	4	4	26.2	29.737	275	0.92816	1.2204	0.62533	0.69393	188810000	54735000	48002000	55360000	30713000
2741	Heterogeneous nuclear ribonucleoproteins A2/B1	HNRNPA2B1	2	25	24	25	24	24	23	69.7	37.429	353	0.9265	1.2204	0.82083	0.91201	164140000000	45647000000	43632000000	39973000000	34884000000
4561	Dolichyldiphosphatase 1	DOLPP1	3	2	2	2	2	2	2	12.6	27.03	238	0.94201	1.2203	0.76369	0.85252	574940000	218910000	204870000	81981000	69171000
3741	Rho-associated protein kinase 1	ROCK1	1	21	16	18	15	13	10	17.7	158.17	1354	1.0046	1.22	0.72777	0.83976	612250000	208630000	193720000	128020000	81882000
3311	Signal recognition particle 54 kDa protein	SRP54	6	25	25	24	21	24	21	55	55.704	504	0.93526	1.22	0.7263	0.8086	11285000000	2919400000	3108500000	2813900000	2443500000
1824	26S proteasome non-ATPase regulatory subunit 11	PSMD11	1	31	31	31	27	31	27	72.5	47.463	422	0.92669	1.2196	0.75635	0.84286	45586000000	12344000000	11883000000	11850000000	9509800000
3721	Interferon-induced protein with tetratricopeptide repeats 5	IFIT5	3	12	11	12	7	11	6	32.6	55.846	482	0.94678	1.2196	0.83685	0.92616	1027900000	347880000	356040000	174930000	149000000
5638	Probable serine carboxypeptidase CPVL	CPVL	5	12	12	10	10	10	10	31.9	54.163	476	0.94425	1.2187	0.79385	0.91232	2219100000	540300000	534550000	657060000	487210000
6009	Cyclin-dependent kinase 12	CDK12	4	14	11	11	13	8	10	15.3	163.23	1481	0.98948	1.2187	0.62546	0.75625	865710000	233150000	239230000	239510000	153830000
5601	Ester hydrolase C11orf54	C11orf54	12	4	4	3	3	3	3	16.6	33.098	296	0.93327	1.2182	0.78411	0.86201	231530000	80518000	61031000	50105000	39878000
1312	Magnesium-dependent phosphatase 1	NEDD8-MDP1;MDP1	4	6	3	5	6	2	3	36.5	19.536	170	0.91386	1.2175	0.90355	0.96912	344090000	50954000	86227000	84088000	122830000
2699	DNA-directed RNA polymerase II subunit RPB3	POLR2C	1	13	13	12	12	12	12	62.5	31.441	275	0.90624	1.2174	0.75457	0.8171	5394600000	1844100000	1219300000	1500200000	830960000
1948	NADH dehydrogenase [ubiquinone] 1 alpha subcomplex subunit 1	NDUFA1	1	1	1	1	1	1	1	18.6	8.0723	70	0.89136	1.217	0.89092	0.95643	269390000	79547000	72770000	65628000	51448000
3745	Mediator of RNA polymerase II transcription subunit 21	MED21	2	5	5	5	4	5	4	61.1	15.564	144	0.90996	1.2169	0.70742	0.7698	687350000	195740000	169480000	187620000	134510000
669	H(+)/Cl(-) exchange transporter 3	CLCN3	5	3	3	2	3	2	3	3.4	80.501	725	0.9758	1.2169	1.1328	1.2466	352510000	35242000	41366000	120780000	155130000
2386	Ferritin heavy chain;Ferritin heavy chain, N-terminally processed;Ferritin	FTH1	9	9	9	9	9	9	9	66.1	21.225	183	0.94797	1.2168	0.67185	0.76092	7420600000	1828600000	1746400000	2154800000	1690800000
1181	WD repeat-containing protein 44	WDR44	5	7	7	5	5	5	5	10.2	100.75	906	0.96643	1.2165	0.57892	0.6712	289010000	61119000	90818000	78581000	58486000
4804	GrpE protein homolog 2, mitochondrial	GRPEL2	2	4	4	3	4	3	4	16.4	25.431	225	0.94379	1.2161	0.72562	0.80711	564710000	38909000	35845000	420730000	69226000
4176	Nucleoporin NUP188 homolog	NUP188	5	32	32	25	22	25	22	22.6	196.04	1749	0.96261	1.216	0.74078	0.85963	3396400000	790390000	776000000	522220000	1307800000
2867	High affinity cationic amino acid transporter 1	SLC7A1	4	7	7	7	5	7	5	11	67.638	629	0.95333	1.216	0.97501	1.08	2863800000	820770000	939220000	541470000	562320000
5371	DNA replication complex GINS protein PSF3	GINS3	3	8	8	8	7	8	7	48.1	24.534	216	0.92668	1.2157	0.83509	0.91185	997100000	322630000	325330000	180170000	168970000
3942	Splicing factor 3B subunit 4	SF3B4	2	8	8	8	7	8	7	30.7	44.385	424	0.94728	1.2155	0.71232	0.79113	3472700000	1054700000	1016500000	794630000	606840000
1189	Beta-glucuronidase	GUSB	6	7	7	7	6	7	6	14.7	58.345	505	0.97684	1.2152	0.9217	1.0683	776150000	180330000	182130000	216070000	197610000
5890	p53 and DNA damage-regulated protein 1	PDRG1	1	4	4	3	4	3	4	36.1	15.511	133	0.84609	1.215	0.57776	0.66058	615390000	113160000	114150000	246480000	141600000
5469	ADP-ribose pyrophosphatase, mitochondrial	NUDT9	4	8	8	8	7	8	7	33.7	33.775	300	0.91747	1.2147	0.75246	0.87163	1638600000	462530000	532000000	352840000	291230000
6467	AP-4 complex subunit sigma-1	AP4S1	8	3	3	3	2	3	2	20.8	17.005	144	0.97031	1.2145	0.66054	0.75477	364470000	128840000	122870000	60822000	51929000
5213	Probable 28S rRNA (cytosine-C(5))-methyltransferase	NSUN5	13	19	19	16	17	16	17	51.9	50.41	466	0.96108	1.2145	0.84059	0.95416	2309200000	737760000	627510000	519550000	424380000
1976	RING finger protein 113A	RNF113A	1	2	2	2	2	2	2	5.5	38.787	343	0.93025	1.2141	0.94318	1.0557	255770000	64912000	61628000	68606000	60626000
692	DNA-directed RNA polymerase;DNA-directed RNA polymerase II subunit RPB2	POLR2B	3	41	41	38	36	38	36	39	133.06	1167	0.97532	1.214	0.76984	0.87587	6141800000	1841000000	1853900000	1319900000	1127000000
5305	Kinesin-like protein KIF2C	KIF2C	8	20	19	18	15	17	14	32.7	81.312	725	0.98638	1.2136	0.50125	0.56618	3398800000	945210000	961430000	974660000	517460000
1825	26S proteasome non-ATPase regulatory subunit 12	PSMD12	2	26	26	26	22	26	22	60.5	52.904	456	0.93339	1.2135	0.74712	0.84809	17851000000	4752100000	4583500000	4745100000	3770400000
1023	Abl interactor 2	ABI2	13	3	2	3	3	2	2	7.6	49.25	458	0.95159	1.2131	0.88548	0.9825	98954000	17883000	29367000	25494000	26210000
422	Sn1-specific diacylglycerol lipase beta	DAGLB	6	6	6	5	6	5	6	11.4	68.951	631	0.96219	1.2126	0.68966	0.7671	548150000	117460000	111600000	189380000	129710000
5667	ESF1 homolog	ESF1	2	16	16	12	14	12	14	21.7	98.795	851	0.99973	1.2126	0.71206	0.87749	1081300000	350260000	242730000	272530000	215810000
2300	Supervillin	SVIL	5	17	17	11	12	11	12	12.6	200.84	1788	0.96967	1.2125	0.89655	1.0066	636660000	148760000	229870000	142080000	115950000
132	Nucleolysin TIAR	TIAL1	3	13	2	13	11	2	2	49.5	43.448	392	0.92991	1.2125	0.62089	0.684	328910000	119850000	91352000	76879000	40831000
4143	ER membrane protein complex subunit 4	EMC4	10	6	6	5	6	5	6	38.8	20.086	183	0.89794	1.2123	0.80793	0.86846	2780400000	861680000	820420000	609350000	488980000
5630	Activity-dependent neuroprotector homeobox protein	ADNP	2	18	18	16	9	16	9	19.9	123.56	1102	0.98213	1.2121	0.83337	0.94432	852510000	250910000	252210000	172700000	176690000
3390	Serine/threonine-protein phosphatase 2A catalytic subunit beta isoform	PPP2CB	2	18	2	17	17	2	2	71.2	35.575	309	0.93231	1.2119	0.78748	0.86537	313750000	87429000	85410000	77954000	62960000
1036	Nidogen-2	NID2	5	4	3	3	4	3	3	6.8	107.04	969	0.99564	1.2118	0.70506	0.81256	133830000	43423000	47871000	23762000	18773000
5201	Coiled-coil domain-containing protein 43	CCDC43	2	7	7	7	5	7	5	36.6	25.248	224	0.90571	1.2113	0.68516	0.79846	1460400000	491640000	397450000	320980000	250310000
2206	Carbonyl reductase [NADPH] 3	CBR3	1	9	7	8	7	6	5	37.9	30.85	277	0.93827	1.2113	0.8596	0.95915	1619700000	433840000	413600000	374850000	397390000
4447	Charged multivesicular body protein 1b	CHMP1B	1	5	5	4	5	4	5	19.6	22.109	199	0.92782	1.2109	0.77136	0.81929	1423200000	375640000	499190000	306270000	242080000
511	Lysosome-associated membrane glycoprotein 2	LAMP2	7	7	7	7	6	7	6	19.6	39.811	363	0.95346	1.2107	0.87884	0.97864	14036000000	3965700000	4305200000	3028800000	2736700000
1971	Synaptobrevin homolog YKT6	YKT6	2	8	8	8	7	8	7	48.5	22.417	198	0.9436	1.2102	0.79033	0.87875	2774700000	860220000	782970000	628260000	503290000
4371	Methionine aminopeptidase 1D, mitochondrial	METAP1D	1	3	3	3	3	3	3	14.6	37.087	335	0.93451	1.21	0.94573	1.0354	232920000	63001000	56730000	60753000	52434000
3432	Guanine nucleotide-binding protein G(I)/G(S)/G(O) subunit gamma-5	GNG5	1	4	4	4	4	4	4	77.9	7.3184	68	0.89469	1.2098	0.8006	0.86533	1221100000	281750000	253040000	369420000	316870000
6333	Peptidyl-prolyl cis-trans isomerase NIMA-interacting 4	PIN4	6	3	3	3	3	3	3	25.2	13.81	131	0.91391	1.2095	0.87212	0.93692	1355900000	342940000	311250000	369540000	332200000
1500	2-oxoisovalerate dehydrogenase subunit alpha, mitochondrial	BCKDHA	6	11	11	9	8	9	8	32.6	54.202	479	0.94555	1.2095	1.0536	1.1674	988660000	217770000	235790000	254960000	280140000
690	V-type proton ATPase subunit F	ATP6V1F	2	5	5	5	5	5	5	61.3	13.37	119	0.9047	1.2095	0.78933	0.84529	877650000	214700000	226700000	236310000	199940000
304	Poly(A)-specific ribonuclease PARN	PARN	5	5	5	3	4	3	4	9.3	66.574	578	0.95639	1.209	0.93237	1.081	357860000	101690000	88273000	87006000	80893000
2532	Lysosomal protective protein;Lysosomal protective protein 32 kDa chain;Lysosomal protective protein 20 kDa chain	CTSA	3	7	7	6	7	6	7	18.1	54.465	480	0.9125	1.2087	0.83047	0.90271	5610700000	1376500000	1210400000	1661300000	1362600000
3318	NEDD8-conjugating enzyme Ubc12	UBE2M	1	11	11	11	10	11	10	57.9	20.9	183	0.93397	1.2087	0.7122	0.77003	15858000000	3030000000	2781200000	3626700000	6420400000
778	Cyclin-L1	CCNL1	4	4	4	4	2	4	2	13.6	47.788	428	0.95623	1.2085	0.57786	0.65732	262120000	112350000	89318000	36508000	23936000
3982	NEDD8	NEDD8;NEDD8-MDP1	3	4	1	4	4	1	1	45.7	9.0714	81	0.98627	1.2085	0.9387	1.0314	3221000000	1373200000	979920000	395660000	472160000
6522	Mitochondrial carrier homolog 2	MTCH2	3	12	2	12	12	2	2	57.1	33.331	303	0.8882	1.2082	0.84681	0.99087	1458000000	339330000	312210000	426720000	379700000
6240	Zinc fingers and homeoboxes protein 1	ZHX1	2	4	4	4	3	4	3	7.8	98.096	873	0.97848	1.2081	0.8428	0.98291	308930000	100510000	86091000	71171000	51158000
2187	U5 small nuclear ribonucleoprotein 200 kDa helicase	SNRNP200	7	99	99	93	93	93	93	58.4	244.5	2136	0.93337	1.2081	0.782	0.88478	41259000000	11261000000	11232000000	10248000000	8518000000
2775	DNA-directed RNA polymerase II subunit RPB1	POLR2A	2	37	37	32	30	32	30	25.3	217.17	1970	0.98729	1.2078	0.71528	0.8296	3741900000	1116600000	1063100000	849520000	712680000
3570	6-pyruvoyl tetrahydrobiopterin synthase	PTS	4	4	4	4	4	4	4	26.2	16.386	145	0.91287	1.2077	0.69438	0.75955	409730000	123540000	102690000	112590000	70912000
2216	Survival of motor neuron-related-splicing factor 30	SMNDC1	1	8	8	7	7	7	7	46.2	26.711	238	0.90515	1.2075	0.79802	0.9306	3198100000	972210000	802030000	779940000	643940000
5481	Kanadaptin	SLC4A1AP	1	11	11	11	8	11	8	14.1	88.813	796	0.96102	1.2073	0.78788	0.88904	1480200000	407450000	473800000	317910000	281050000
1187	Chromobox protein homolog 1	CBX1	4	7	6	7	5	6	4	49.2	21.915	189	0.91216	1.2072	0.77527	0.84108	872770000	268170000	250490000	203750000	150360000
2969	Homeobox protein cut-like 1	CUX1	7	33	14	28	26	11	11	28.1	165.69	1516	0.98515	1.2067	0.86726	0.9812	1474800000	411980000	428640000	344270000	289870000
750	Ribonuclease T2	RNASET2	4	2	2	2	2	2	2	7.3	25.308	218	0.87473	1.2053	0.75867	0.87536	190250000	49219000	42230000	55122000	43678000
2213	Pre-mRNA-splicing factor SPF27	BCAS2	1	16	16	14	16	14	16	85.3	26.131	225	0.90028	1.2051	0.79	0.85369	9707500000	2064600000	1951000000	3002500000	2689300000
4594	Volume-regulated anion channel subunit LRRC8A	LRRC8A	2	9	9	9	5	9	5	15.9	94.198	810	0.99859	1.2051	0.90429	1.0341	361200000	111870000	127530000	71049000	50749000
3338	Transforming protein RhoA	RHOA	5	12	4	12	12	4	4	72	21.768	193	0.89396	1.2048	0.58367	0.67064	16580000000	4090100000	4046400000	5073200000	3370500000
4783	Nucleoporin Nup43	NUP43	6	10	10	10	10	10	10	39.2	42.15	380	0.9284	1.2046	0.7305	0.80261	6921800000	1941900000	1847200000	1717100000	1415500000
1120	Ankyrin repeat domain-containing protein 17	ANKRD17	13	20	9	16	19	6	9	10.9	263.25	2487	0.97122	1.2044	0.61729	0.68319	887980000	196280000	207250000	294880000	189570000
4331	Long-chain fatty acid transport protein 4	SLC27A4	3	7	6	4	6	4	5	14.3	72.063	643	0.95727	1.2044	0.87076	0.99423	292760000	86879000	89995000	58590000	57298000
3113	DNA primase large subunit	PRIM2	2	10	10	9	9	9	9	23.4	58.805	509	0.95659	1.2043	0.69248	0.77739	1768300000	456130000	455430000	486800000	369990000
4323	Zinc finger CCHC domain-containing protein 8	ZCCHC8	6	23	23	19	19	19	19	46.4	78.576	707	0.96614	1.2042	0.69399	0.81915	3626600000	952250000	928220000	956170000	789960000
2138	DnaJ homolog subfamily B member 6	DNAJB6	15	9	8	6	9	5	8	40.2	36.087	326	0.88202	1.2039	0.55996	0.67105	871790000	125010000	124860000	379190000	242730000
5423	Protein misato homolog 1	MSTO1	9	8	7	6	5	5	4	17.4	61.835	570	0.97979	1.2038	0.9973	1.129	542250000	153620000	144560000	123160000	120910000
2758	Nuclear transcription factor Y subunit alpha	NFYA	2	2	2	2	1	2	1	8.5	33.939	318	0.90487	1.2037	0.54827	0.61375	571890000	159230000	134060000	172090000	106520000
2954	Squalene synthase	FDFT1	8	21	21	19	20	19	20	56.1	48.115	417	0.92808	1.2034	0.6788	0.75891	6479900000	1471600000	1505100000	2045500000	1457700000
4319	3-hydroxyisobutyryl-CoA hydrolase, mitochondrial	HIBCH	5	17	17	17	17	17	17	49.5	43.482	386	0.89396	1.2033	0.89551	0.98855	8497600000	2326600000	2273900000	2061500000	1835500000
421	Macrophage erythroblast attacher	MAEA	16	3	3	2	2	2	2	8.3	39.782	348	0.94622	1.2032	0.82372	0.91915	227100000	63917000	61762000	55206000	46213000
2020	Forkhead box protein O3	FOXO3	1	2	2	1	2	1	2	3	71.276	673	0.97772	1.2023	0.86843	0.99279	56191000	22253000	13931000	9765800	10240000
6327	Zinc finger protein 148	ZNF148	5	6	6	5	3	5	3	9.8	88.975	794	0.95856	1.2023	0.71056	0.81993	314780000	121520000	96744000	54212000	42311000
2647	NADPH--cytochrome P450 reductase	POR	8	28	28	28	23	28	23	53	76.689	677	0.95108	1.2015	0.88582	1.0043	7206100000	2088000000	1996600000	1648000000	1473500000
1195	Structural maintenance of chromosomes protein;Structural maintenance of chromosomes protein 4	SMC4	12	48	48	42	41	42	41	40.4	144.45	1263	0.95508	1.201	0.7565	0.86245	11454000000	3216800000	3058800000	2891700000	2287000000
1259	MORC family CW-type zinc finger protein 3	MORC3	2	7	7	6	6	6	6	8.9	107.24	940	0.96829	1.2009	0.88948	1.0064	296740000	74952000	72985000	73849000	74954000
5517	MKI67 FHA domain-interacting nucleolar phosphoprotein	NIFK	4	18	18	15	17	15	17	64.5	34.222	293	0.90072	1.2008	0.67045	0.73587	9236100000	2205800000	2191800000	2354300000	2484200000
1995	Glycosylphosphatidylinositol anchor attachment 1 protein	GPAA1	8	10	10	8	9	8	9	16.6	67.622	621	0.95085	1.2008	0.85795	0.9705	1344400000	602450000	239880000	285200000	216890000
1057	Dystrophin	DMD	22	5	5	4	3	4	3	4.4	141.4	1225	0.97394	1.2008	0.61049	0.68532	100690000	34091000	35219000	17649000	13732000
2299	CD2 antigen cytoplasmic tail-binding protein 2	CD2BP2	1	9	9	8	5	8	5	34.6	37.646	341	0.9043	1.2005	0.85964	0.94591	1464600000	444120000	416970000	326890000	276610000
6367	DNA-directed RNA polymerases I and III subunit RPAC2	POLR1D	2	6	6	6	6	6	6	60.9	15.237	133	0.88072	1.2004	0.91821	1.0186	1652800000	489510000	442030000	378230000	343010000
425	E3 ubiquitin-protein ligase MGRN1	GPR84;MGRN1	6	4	4	3	2	3	2	18.8	36.181	320	0.70684	1.2003	0.54051	0.638	130560000	15550000	26050000	56371000	32589000
5627	Translation initiation factor IF-3, mitochondrial	MTIF3	1	4	4	4	3	4	3	16.2	31.725	278	0.90351	1.2003	0.97425	1.0841	240520000	64407000	57347000	57656000	61111000
5204	Uncharacterized protein C7orf26	C7orf26	2	6	6	6	3	6	3	22.7	50.046	449	0.90113	1.2	0.70695	0.7675	500530000	165850000	155930000	97111000	81632000
1874	Citron Rho-interacting kinase	CIT	5	16	16	14	7	14	7	9.3	231.43	2027	0.91815	1.1999	0.56772	0.6824	350430000	142320000	125820000	50495000	31792000
4543	Active regulator of SIRT1	RPS19BP1	2	7	7	5	6	5	6	41.2	15.434	136	0.89463	1.1999	0.74663	0.80055	2351100000	595890000	524670000	718450000	512060000
3783	Exosome complex component RRP4	EXOSC2	6	9	9	9	9	9	9	49.5	32.789	293	0.9124	1.1996	0.7963	0.8748	5546300000	1649400000	677340000	2230300000	989290000
143	BUB3-interacting and GLEBS motif-containing protein ZNF207	ZNF207	6	9	9	8	9	8	9	22.8	47.749	447	0.93794	1.1993	0.70612	0.79232	5997700000	1560800000	1497800000	1672800000	1266300000
8	Protein FAM92A1	FAM92A1	15	5	5	4	4	4	4	22.7	28.996	251	0.91168	1.1993	0.90588	0.97944	216810000	55532000	40773000	68078000	52426000
3293	Eukaryotic translation initiation factor 3 subunit E	EIF3E	10	25	25	25	25	25	25	62	52.22	445	0.92365	1.1991	0.77897	0.86551	46078000000	13703000000	11951000000	11427000000	8997400000
1716	Exonuclease 3-5 domain-containing protein 2	EXD2	3	11	11	9	7	9	7	24.5	70.352	621	0.94517	1.1991	0.82418	0.95376	565620000	125490000	130570000	177280000	132280000
3169	B-cell receptor-associated protein 31	BCAP31	6	16	16	15	16	15	16	41.5	27.991	246	0.90555	1.1987	0.88788	0.98014	29218000000	6929400000	6644100000	8128900000	7515700000
6444	Probable RNA-binding protein 19	RBM19	2	14	14	14	12	14	12	18.1	107.33	960	0.98068	1.1986	0.71653	0.82608	1698600000	476880000	480590000	437640000	303540000
5011	Coiled-coil domain-containing protein 47	CCDC47	2	22	22	22	22	22	22	48.2	55.873	483	0.92248	1.1982	0.77694	0.89693	13369000000	3222600000	4021400000	3399700000	2725300000
6098	Origin recognition complex subunit 3	ORC3	5	16	15	13	13	13	12	32.5	82.253	711	0.98157	1.1978	0.75239	0.85552	1358700000	390680000	457760000	292280000	217970000
5802	Mediator of RNA polymerase II transcription subunit 4	MED4	4	8	8	8	7	8	7	38.1	29.745	270	0.91645	1.1976	0.7238	0.7965	1362000000	352740000	364910000	365940000	278430000
3310	Signal peptidase complex subunit 3	SPCS3	1	5	5	5	5	5	5	28.9	20.313	180	0.91666	1.1973	1.0011	1.1003	10010000000	2264100000	2166800000	2843600000	2735900000
2060	Putative pre-mRNA-splicing factor ATP-dependent RNA helicase DHX16	DHX16	6	21	11	18	16	8	7	22.4	119.26	1041	0.98423	1.1973	0.73932	0.82542	736330000	163910000	140320000	199220000	232870000
6092	Homologous-pairing protein 2 homolog	PSMC3IP	2	2	2	2	2	2	2	11.2	23.636	205	0.91983	1.1968	0.64691	0.71417	142130000	41845000	31464000	43185000	25636000
5681	Speckle targeted PIP5K1A-regulated poly(A) polymerase	TUT1	4	6	6	5	4	5	4	11.3	93.846	874	0.98352	1.1967	0.7601	0.88447	234050000	49075000	45460000	83751000	55766000
125	Nuclear envelope pore membrane protein POM 121C	POM121C	8	10	2	8	9	2	2	14.1	125.06	1229	0.9986	1.1962	0.5254	0.61512	124160000	34558000	46108000	26858000	16640000
4453	Zinc finger CCCH-type antiviral protein 1	ZC3HAV1	9	29	29	27	23	27	23	40.8	101.43	902	0.96897	1.1959	0.70451	0.79766	2982600000	794760000	810710000	794790000	582340000
2522	Ras-related protein Rap-2a	RAP2A	1	8	2	7	7	2	2	59	20.615	183	0.93743	1.1957	0.87783	0.99909	1332600000	375270000	331200000	321180000	304930000
279	Histone deacetylase 2	HDAC2	11	14	7	14	13	7	7	36.2	51.998	458	0.92566	1.1952	0.67282	0.75589	5291900000	1245800000	1203900000	1619300000	1222900000
3732	Beta-2-syntrophin	SNTB2	5	7	7	5	6	5	6	15.7	57.949	540	0.94761	1.1952	1.0057	1.1524	431910000	108560000	120540000	101040000	101770000
1975	Transcription factor MafG	MAFG	1	4	2	4	4	2	2	26.5	17.849	162	0.91665	1.1951	0.51575	0.57604	162200000	40542000	42975000	51425000	27258000
5993	H/ACA ribonucleoprotein complex subunit 1	GAR1	2	6	6	5	6	5	6	31.7	20.834	199	0.93354	1.1948	0.73107	0.80279	4397300000	1058100000	987980000	1343100000	1008100000
4385	WD repeat-containing protein 82	WDR82	2	11	11	10	11	10	11	40.6	35.079	313	0.89362	1.1948	0.74763	0.847	2593500000	713570000	686710000	669030000	524210000
5190	Histone-lysine N-methyltransferase, H3 lysine-36 and H4 lysine-20 specific	NSD1	3	5	5	3	3	3	3	2.7	267.34	2427	0.91751	1.1947	0.59858	0.67301	150090000	36802000	41749000	41501000	30041000
1389	E3 ubiquitin-protein ligase UHRF1	UHRF1	3	21	20	16	21	15	20	33.6	89.726	792	0.95791	1.1946	0.78478	0.88737	4029400000	911050000	890580000	1249600000	978190000
4148	Melanoma inhibitory activity protein 3	MIA3	6	47	47	41	42	41	42	29.5	213.7	1907	0.95361	1.1942	0.82151	0.9359	9895800000	2812900000	2375200000	2656000000	2051800000
3281	Transmembrane protein 33	TMEM33	4	9	9	9	7	9	7	33.6	27.978	247	0.93765	1.1938	0.84241	0.93274	6620100000	1745300000	1721900000	1686300000	1466700000
819	Probable 18S rRNA (guanine-N(7))-methyltransferase	WBSCR22	7	6	6	6	6	6	6	36.3	31.88	281	0.89823	1.1936	0.86819	1.017	1952500000	514770000	455520000	538840000	443380000
1909	Histone acetyltransferase type B catalytic subunit	HAT1	4	16	16	15	13	15	13	53	49.512	419	0.89066	1.1931	0.75306	0.8426	6760100000	2005200000	1871800000	1624800000	1258200000
3298	Ubiquitin-conjugating enzyme E2 G2	UBE2G2	4	6	6	6	6	6	6	51.5	18.566	165	0.88889	1.1931	0.82617	0.88946	2474400000	566270000	518670000	782110000	607360000
4548	Condensin-2 complex subunit G2	NCAPG2	7	8	8	8	4	8	4	11	130.96	1143	0.95386	1.1931	0.5319	0.59106	409270000	149710000	125810000	81314000	52431000
428	Serine/threonine-protein kinase 24;Serine/threonine-protein kinase 24 36 kDa subunit;Serine/threonine-protein kinase 24 12 kDa subunit	STK24	9	17	10	15	15	8	10	48.5	45.835	412	0.91284	1.1928	0.81324	0.9133	2343300000	706540000	720840000	484040000	431880000
4056	BTB/POZ domain-containing protein 16	BTBD16	2	1	1	1	1	1	1	2.2	58.48	506	0.96214	1.1927	1.0918	1.2296	318410000	86259000	83543000	82159000	66449000
2351	Cytochrome b	MT-CYB	1	2	2	2	1	2	1	5	42.729	380	0.93529	1.1922	0.97687	1.1092	249570000	83627000	79850000	41910000	44186000
5860	SOSS complex subunit C	INIP	2	4	4	4	3	4	3	53.8	11.425	104	0.89547	1.1915	0.78423	0.88608	268240000	69847000	67915000	69281000	61196000
6536	Sulfide:quinone oxidoreductase, mitochondrial	SQRDL	1	18	18	18	15	18	15	47.6	49.96	450	0.90444	1.1915	0.69279	0.81002	4908200000	1279400000	1209100000	1414600000	1005000000
5149	DDRGK domain-containing protein 1	DDRGK1	2	9	9	9	9	9	9	46.2	35.61	314	0.92205	1.1914	0.77128	0.83405	5764100000	1583700000	1553300000	1447200000	1180000000
2539	Laminin subunit gamma-1	LAMC1	2	59	58	56	54	55	53	43.1	177.6	1609	0.94804	1.1911	0.75924	0.86365	38909000000	10643000000	10594000000	9832400000	7839400000
3707	Chromobox protein homolog 3	CBX3	3	8	6	7	8	5	6	52.5	20.811	183	0.86405	1.1909	0.76813	0.87044	8672400000	1968800000	1799500000	2624400000	2279700000
3991	UDP-N-acetylhexosamine pyrophosphorylase;UDP-N-acetylgalactosamine pyrophosphorylase;UDP-N-acetylglucosamine pyrophosphorylase	UAP1	3	31	1	31	31	1	1	68.9	58.681	521	0.91602	1.1907	0.78271	0.89713	2915600000	759570000	670060000	806040000	679980000
5968	OCIA domain-containing protein 1	OCIAD1	15	13	4	10	12	4	3	53.9	27.626	245	0.8952	1.1903	0.79644	0.87601	1926700000	510740000	491450000	517560000	406930000
3891	Sorting nexin-17	SNX17	4	5	5	4	3	4	3	14.5	52.901	470	0.93638	1.1902	0.72944	0.81333	3417400000	1682600000	1587100000	96667000	51054000
3701	Heterogeneous nuclear ribonucleoprotein A0	HNRNPA0	1	12	12	12	10	12	10	44.3	30.84	305	0.91453	1.19	0.88169	0.97391	53899000000	13915000000	13371000000	13943000000	12671000000
3250	Transitional endoplasmic reticulum ATPase	VCP	3	60	60	59	55	59	55	82.4	89.321	806	0.94359	1.1894	0.75008	0.85201	214500000000	57405000000	56050000000	56554000000	44486000000
1903	Microsomal glutathione S-transferase 3	MGST3	2	7	7	6	7	6	7	72.4	16.516	152	0.95088	1.1887	0.71497	0.80048	2248000000	670930000	580030000	559340000	437680000
3511	Transcription initiation factor IIB	GTF2B	3	13	13	11	11	11	11	44.6	34.833	316	0.91443	1.1887	0.61154	0.66325	2630400000	719050000	703100000	696430000	511830000
506	Pumilio homolog 2	PUM2	4	10	5	9	9	4	5	10.7	106.21	987	0.92977	1.1886	1.0552	1.215	365240000	99961000	87386000	93497000	84392000
5328	Polyadenylate-binding protein-interacting protein 2	PAIP2	2	3	3	3	3	3	3	49.6	14.984	127	0.91671	1.1885	0.74817	0.81333	434120000	77565000	66589000	142270000	147700000
5707	Phosphorylated adapter RNA export protein	PHAX	2	14	14	11	11	11	11	40.4	44.402	394	0.91256	1.1884	0.77234	0.85367	2585400000	741750000	681940000	638700000	523040000
4178	Heterochromatin protein 1-binding protein 3	HP1BP3	8	20	20	20	18	20	18	42.1	61.206	553	0.93194	1.1882	0.77337	0.89536	15789000000	4275400000	4589600000	3525100000	3398500000
1304			1	7	1	6	7	1	1	22.7	47.431	415	0.91087	1.1882	0.80043	0.90077	381750000	82473000	76470000	126090000	96723000
4813	Iron-sulfur protein NUBPL	NUBPL	6	3	3	2	3	2	3	16.9	34.082	319	0.88803	1.188	0.85086	0.92441	366570000	118090000	89907000	81777000	76791000
1285	Signal peptidase complex subunit 2	SPCS2	5	11	11	11	10	11	10	39.3	28.503	257	0.92262	1.188	0.89297	0.99237	23332000000	5902800000	5720000000	6025300000	5684200000
5113	THO complex subunit 1	THOC1	3	13	13	10	12	10	12	23.4	75.665	657	0.93005	1.188	0.72891	0.83363	1063200000	273380000	329490000	260570000	199770000
734	Probable ATP-dependent RNA helicase DHX40	DHX40	6	2	2	2	2	2	2	3.6	80.22	702	0.97929	1.1878	0.67608	0.76093	170620000	50324000	54404000	38234000	27660000
3381	26S protease regulatory subunit 10B	PSMC6	6	21	21	20	21	20	21	64.3	44.172	389	0.90214	1.1872	0.80652	0.89571	27401000000	7816400000	7355700000	6714100000	5515000000
3629	Schlafen family member 5	SLFN5	3	21	19	19	17	17	16	28.8	101.05	891	0.93647	1.1869	0.86597	1.0007	3415100000	905730000	858360000	793020000	857960000
6213	Anaphase-promoting complex subunit 2	ANAPC2	2	9	9	7	5	7	5	15.3	93.468	819	0.9541	1.1865	0.7135	0.83492	372180000	100850000	97848000	101350000	72133000
2275	Zinc finger Ran-binding domain-containing protein 2	ZRANB2	2	10	10	7	8	7	8	27.5	36.318	320	0.90819	1.1862	0.89419	1.003	2603800000	986680000	791220000	459130000	366790000
301	Serine/threonine-protein kinase 3;Serine/threonine-protein kinase 3 36kDa subunit;Serine/threonine-protein kinase 3 20kDa subunit	STK3	5	12	7	11	8	7	5	29.5	56.3	491	0.88258	1.1862	0.67527	0.74367	3232200000	359450000	1628700000	295700000	948380000
3956	Na(+)/H(+) exchange regulatory cofactor NHE-RF2	SLC9A3R2	3	12	12	12	9	12	9	35.6	37.413	337	0.88072	1.1857	0.63919	0.7195	3082200000	726670000	768860000	950300000	636370000
5485	Junctional adhesion molecule C	JAM3	4	3	3	2	3	2	3	16.2	29.223	259	0.90692	1.1856	2.3947	2.6319	833180000	172950000	179950000	147430000	332850000
2879	Heterogeneous nuclear ribonucleoprotein H3	HNRNPH3	7	12	11	12	11	11	10	52.9	35.238	331	0.90176	1.1852	0.7851	0.86606	11243000000	2761300000	2647400000	3480700000	2353400000
1447	TBC1 domain family member 17	TBC1D17	2	3	3	3	3	3	3	5.7	69.039	615	0.93619	1.1849	0.76133	0.83279	103300000	32558000	26865000	28105000	15773000
6395	Putative RNA-binding protein Luc7-like 2	LUC7L2	3	16	1	15	15	1	1	41.3	46.513	392	0.89727	1.1849	0.89232	0.97965	842670000	299460000	309420000	127490000	106290000
4522	5-nucleotidase domain-containing protein 3	NT5DC3	2	7	7	5	5	5	5	16.6	63.419	548	0.92663	1.1849	1.2153	1.3742	341260000	67402000	69471000	98218000	106170000
6036	EH domain-containing protein 2	EHD2	7	31	28	30	30	27	27	73.3	61.161	543	0.93611	1.1846	0.65812	0.74163	18929000000	5010800000	5007600000	4725700000	4184700000
4864	Histone-lysine N-methyltransferase SETD7	SETD7	3	5	5	5	4	5	4	18.3	40.72	366	0.92418	1.1844	0.68151	0.75269	442160000	166350000	137150000	84414000	54242000
2106	Mitochondrial import inner membrane translocase subunit Tim17-B	TIMM17B	1	4	4	3	4	3	4	39	18.273	172	0.8855	1.1843	0.99245	1.0856	671420000	186910000	174910000	159740000	149860000
3032	Mitogen-activated protein kinase 8;Mitogen-activated protein kinase 9;Mitogen-activated protein kinase 10	MAPK8;MAPK9;MAPK10	18	4	2	3	4	2	2	12.5	44.021	384	0.89751	1.1842	0.86516	0.96809	189950000	55341000	59638000	38495000	36481000
3442	Signal peptidase complex catalytic subunit SEC11A	SEC11A	7	8	8	7	8	7	8	49.2	20.625	179	0.92008	1.1842	0.96333	1.0443	13462000000	3547900000	3632800000	3107400000	3173900000
4136	DnaJ homolog subfamily C member 21	DNAJC21	3	4	4	4	4	4	4	11.3	62.027	531	0.93522	1.1839	0.63426	0.7323	473760000	122620000	109280000	141500000	100360000
5028	Exosome complex component RRP43	EXOSC8;DKFZp564C0482	2	7	7	6	6	6	6	33.3	30.039	276	0.8523	1.1838	0.88686	0.97192	1059800000	367500000	327680000	190770000	173890000
2317	Cleavage and polyadenylation specificity factor subunit 4	CPSF4	8	6	6	6	6	6	6	30.9	27.419	243	0.89286	1.1837	0.87904	0.95272	1668700000	362710000	379840000	419570000	506620000
984	Centrin-3	CETN3	6	4	4	4	4	4	4	31.4	18.336	156	0.86325	1.1833	0.71674	0.77137	528740000	125620000	116440000	164550000	122140000
3827	Peptidyl-prolyl cis-trans isomerase FKBP8	FKBP8	3	12	12	11	10	11	10	36.7	44.561	412	0.91647	1.183	0.77865	0.88152	4120100000	1106800000	1095700000	1028200000	889460000
3392	Rho-related GTP-binding protein RhoB	RHOB	1	8	6	8	8	6	6	63.8	22.123	196	0.88695	1.183	0.87172	0.93143	2211600000	573680000	480030000	639320000	518550000
1233	Endoplasmic reticulum-Golgi intermediate compartment protein 3	ERGIC3	9	9	9	9	8	9	8	30.4	36.851	326	0.89611	1.183	0.9066	0.99557	3847400000	990360000	999450000	899450000	958190000
1203	Adenylyl cyclase-associated protein;Adenylyl cyclase-associated protein 2	CAP2	8	11	10	6	8	5	7	28.2	49.822	451	0.94392	1.1826	0.4822	0.56418	551430000	176920000	117870000	165780000	90853000
3806	Scaffold attachment factor B2	SAFB2	5	36	21	35	29	20	15	35.4	107.47	953	0.97599	1.1826	0.75264	0.87282	3313700000	857590000	879950000	827080000	749050000
4996	Protein kinase C delta-binding protein	PRKCDBP	2	11	11	11	8	11	8	37.9	27.701	261	0.91769	1.1825	0.88166	0.95315	9783000000	3054700000	2875100000	1996400000	1856800000
4511	Protein polybromo-1	PBRM1	15	22	22	16	18	16	18	16.8	182.12	1582	0.97269	1.1825	0.83764	0.96828	1259200000	270480000	312420000	332690000	343590000
1288	Succinate dehydrogenase [ubiquinone] cytochrome b small subunit, mitochondrial	SDHD	7	3	3	3	2	3	2	35.8	12.615	120	0.87911	1.1823	1.043	1.124	2863600000	606150000	549340000	848640000	859500000
4711	RNA polymerase II-associated factor 1 homolog	PAF1	4	16	16	16	13	16	13	36	59.975	531	0.92955	1.1818	0.78161	0.88659	2264000000	545260000	568100000	634680000	515990000
3748	Acid ceramidase;Acid ceramidase subunit alpha;Acid ceramidase subunit beta	ASAH1	5	15	15	15	14	15	14	43.5	44.659	395	0.88987	1.1817	0.90783	1.0212	6105700000	1620300000	1387300000	1647400000	1450700000
1448	Luc7-like protein 3	LUC7L3	9	13	13	11	13	11	13	55.1	27.017	236	0.90102	1.1817	0.87588	0.96184	5867500000	1567800000	1403900000	1573400000	1322400000
1906	PDZ domain-containing protein GIPC1	GIPC1	3	15	15	15	13	15	13	58.3	36.049	333	0.88783	1.1816	0.71686	0.78693	4659000000	1339200000	1297700000	1160000000	862090000
5320	BAG family molecular chaperone regulator 1	BAG1	7	4	4	4	3	4	3	30.4	25.988	230	0.89767	1.1815	0.83522	0.91593	265090000	74112000	97421000	51391000	42167000
3500	Disabled homolog 2	DAB2	6	10	10	10	7	10	7	16.8	80.227	749	0.94691	1.1812	0.62116	0.71895	2467800000	735500000	775520000	519460000	437370000
2303	Proteasome assembly chaperone 1	PSMG1	3	6	6	4	6	4	6	29.2	30.288	267	0.89781	1.1811	0.81171	0.90194	1716700000	523040000	487710000	379360000	326560000
790	MICOS complex subunit MIC19	CHCHD3	5	12	12	12	10	12	10	39.2	26.694	232	0.89429	1.1811	0.84962	0.92781	9661300000	1997800000	1863200000	3118500000	2681700000
481	Peroxisomal targeting signal 1 receptor	PEX5	14	12	12	9	9	9	9	30.9	66.83	602	0.99029	1.181	0.71459	0.82741	500020000	108810000	102030000	145710000	143470000
5281	Cell division cycle 5-like protein	CDC5L	2	36	36	32	33	32	33	52.2	92.25	802	0.94107	1.1809	0.7139	0.82769	13602000000	3662800000	3606300000	3606900000	2725700000
928	Claudin domain-containing protein 1	CLDND1	21	3	3	2	3	2	3	27.5	16.049	138	0.86219	1.1808	0.94912	1.0472	242590000	53636000	51018000	78157000	59780000
2951	Signal recognition particle 14 kDa protein	SRP14	2	9	9	9	8	9	8	42.6	14.57	136	0.89205	1.1808	0.90669	0.99331	60303000000	14591000000	17344000000	12221000000	16146000000
6097	Tuftelin-interacting protein 11	TFIP11	9	19	19	17	12	17	12	29	96.819	837	0.95506	1.1807	0.74148	0.87067	1893200000	528100000	588010000	326140000	450910000
2788	Proteasome subunit alpha type-4;Proteasome subunit alpha type;Proteasome subunit beta type	PSMA4	12	13	13	12	13	12	13	69	29.483	261	0.88699	1.1803	0.78341	0.85123	32969000000	8478500000	7898800000	9151000000	7440500000
5849	COX assembly mitochondrial protein 2 homolog	CMC2	1	3	3	3	3	3	3	53.2	9.4598	79	0.89636	1.1799	1.051	1.1509	773850000	214990000	178720000	183110000	197030000
2648	Tyrosine-protein kinase Fer	FER	3	3	3	3	1	3	1	3.9	94.637	822	0.92232	1.1793	0.87318	0.96789	3005500000	877900000	793100000	698660000	635810000
6177	GPN-loop GTPase 3	GPN3	6	6	6	5	6	5	6	34.5	32.761	284	0.90902	1.1793	0.67576	0.72912	646260000	175220000	168430000	180850000	121750000
1646	Ubiquitin-conjugating enzyme E2 Z	UBE2Z	5	9	9	9	8	9	8	33.4	32.922	287	0.86668	1.1789	0.75052	0.82363	2035100000	485810000	414800000	719160000	415380000
5923	DnaJ homolog subfamily C member 17	DNAJC17	3	8	8	7	6	7	6	37.5	34.687	304	0.88602	1.1785	0.77029	0.84411	1132000000	339440000	284490000	276370000	231690000
5753	Retinoid-inducible serine carboxypeptidase	SCPEP1	2	8	8	7	8	7	8	21.5	50.83	452	0.89476	1.1784	0.77001	0.84237	2365900000	567890000	540390000	695370000	562210000
1381	Chromodomain-helicase-DNA-binding protein 4	CHD4	5	68	52	61	56	46	41	42.2	215.31	1886	0.92184	1.1782	0.79646	0.9052	9877000000	2717500000	2623200000	2534900000	2001400000
3055	E3 ubiquitin-protein ligase NEDD4	NEDD4	8	14	11	13	9	10	6	18.8	104.22	900	0.93876	1.178	0.70975	0.81701	851160000	214390000	384200000	146780000	105790000
3967	Thyroid receptor-interacting protein 6	TRIP6	1	8	8	7	5	7	5	29.4	50.287	476	0.89515	1.1777	1.428	1.3324	289440000	97664000	71942000	66454000	53384000
1458	Ankyrin repeat and LEM domain-containing protein 2	ANKLE2	8	20	20	15	15	15	15	29.2	97.722	876	0.93878	1.1776	0.73596	0.84121	1512700000	473540000	471350000	317080000	250690000
1323	Small acidic protein	C11orf58;SMAP	5	4	4	4	3	4	3	30.1	17.506	156	0.90088	1.1775	0.87965	0.9652	774680000	278310000	245240000	133780000	117350000
6458	E3 ubiquitin-protein ligase RNF114	RNF114	4	12	12	12	12	12	12	63.6	25.694	228	0.88294	1.1774	0.71142	0.78015	5933000000	1623800000	1397200000	1723700000	1188400000
5859	Serine incorporator 1	SERINC1	1	3	3	3	3	3	3	9.3	50.494	453	0.89819	1.1774	0.74632	0.84297	542320000	96442000	90437000	208070000	147370000
1851	26S proteasome non-ATPase regulatory subunit 14	PSMD14	2	12	12	10	12	10	12	62.9	34.577	310	0.88402	1.1773	0.76181	0.83405	12349000000	3514500000	3154500000	3167400000	2512400000
2961	V-type proton ATPase catalytic subunit A	ATP6V1A	5	38	38	36	37	36	37	74.2	68.303	617	0.93155	1.1771	0.7805	0.88871	42349000000	11421000000	11237000000	10701000000	8989200000
3008	Probable helicase with zinc finger domain	HELZ	2	5	5	4	3	4	3	2.9	218.97	1942	0.93819	1.1762	0.64269	0.72602	80065000	30179000	24667000	13052000	12167000
3127	Histidine triad nucleotide-binding protein 1	HINT1	5	11	11	11	9	11	9	86.5	13.802	126	0.87001	1.1762	0.88149	0.97159	23049000000	6971800000	6381900000	5124700000	4570700000
97	Titin	TTN	15	10	10	8	6	8	6	0.3	3653.2	32900	0.95024	1.1761	1.2708	1.4863	1182200000	388340000	263930000	197090000	332890000
691	Phosphatidate cytidylyltransferase, mitochondrial	TAMM41	5	8	8	6	8	6	8	34.4	38.078	337	0.86741	1.1755	0.99658	1.0745	824060000	211740000	221720000	191290000	199310000
137	UPF0428 protein CXorf56	CXorf56	3	3	3	2	3	2	3	18.5	19.981	173	0.87857	1.1754	0.73536	0.81677	237560000	39873000	40452000	94956000	62280000
6212	Anaphase-promoting complex subunit 5	ANAPC5	10	10	10	9	6	9	6	19.6	85.076	755	0.97493	1.1754	0.70657	0.82708	479650000	151910000	150790000	90602000	86351000
4227	Telomere-associated protein RIF1	RIF1	3	37	37	31	26	31	26	21.7	271.69	2446	0.93581	1.1754	0.72687	0.82028	3235900000	954610000	967330000	753430000	560530000
1024	Golgin subfamily B member 1	GOLGB1	7	111	110	84	90	84	89	41.6	376.01	3259	0.89684	1.1746	0.85261	0.96829	11046000000	2944400000	2714900000	2879300000	2507100000
3813	DNA polymerase alpha subunit B	POLA2	4	8	8	7	6	7	6	21.2	65.947	598	0.90403	1.1744	0.94696	1.078	1007300000	300100000	291700000	226600000	188910000
944	Putative bifunctional UDP-N-acetylglucosamine transferase and deubiquitinase ALG13	ALG13	4	6	6	6	6	6	6	32.9	24.293	222	0.85706	1.1744	0.85709	0.97766	957350000	197830000	166300000	287480000	305740000
5037	ADP-ribosylation factor-like protein 8A	ARL8A	1	7	2	7	6	2	2	45.2	21.416	186	0.91001	1.1742	0.8021	0.86523	949580000	241970000	263930000	253150000	190530000
426	Protein transport protein Sec61 subunit alpha isoform 1	SEC61A1	12	11	9	10	11	8	9	28.6	52.949	482	0.92373	1.1741	0.84978	0.9589	6806300000	2125000000	2095000000	1334900000	1251400000
6286	26S proteasome non-ATPase regulatory subunit 13	PSMD13	8	27	27	27	27	27	27	83.2	42.945	376	0.90267	1.1739	0.82993	0.90571	54341000000	15571000000	13854000000	13621000000	11296000000
6336	Phospholipase A-2-activating protein	PLAA	5	25	25	23	22	23	22	41.3	87.156	795	0.92472	1.1737	0.73507	0.83915	3175100000	985500000	904060000	709520000	576030000
3830	Guanine nucleotide-binding protein subunit alpha-13	GNA13	3	15	14	11	14	10	13	47.7	44.049	377	0.88367	1.1737	0.73549	0.80213	2878700000	757150000	643910000	835230000	642450000
6537	Numb-like protein	NUMBL	1	5	5	5	5	5	5	9.7	64.891	609	0.96262	1.1737	0.80366	0.91271	353150000	82778000	88456000	103370000	78547000
3030	Voltage-dependent anion-selective channel protein 2	VDAC2	7	17	17	17	16	17	16	70.4	31.566	294	0.89896	1.1736	0.78456	0.86435	66802000000	18210000000	17023000000	17368000000	14202000000
4797	THO complex subunit 2	THOC2	8	29	29	27	24	27	24	21.8	182.77	1593	0.93104	1.1735	0.72735	0.83573	4629400000	1410800000	1399200000	1028300000	791070000
3892	Zinc transporter ZIP14	SLC39A14	8	4	4	4	4	4	4	11.2	52.838	481	0.9104	1.1734	0.80149	0.92345	2244000000	585200000	592850000	605940000	460000000
4792	Putative phospholipase B-like 2;Putative phospholipase B-like 2 32 kDa form;Putative phospholipase B-like 2 45 kDa form	PLBD2	3	15	15	12	14	12	14	28.2	65.471	589	0.88705	1.1733	0.92644	1.019	5456500000	1404600000	1200300000	1553300000	1298300000
3775	THO complex subunit 5 homolog	THOC5	1	3	3	2	3	2	3	7.6	78.507	683	0.93603	1.1732	0.66222	0.77241	332730000	122010000	121550000	50507000	38666000
3834	RNA-binding protein 39	RBM39;RNPC2	15	22	18	20	21	16	17	51.9	58.656	524	0.92852	1.1729	0.73135	0.82576	14219000000	3762900000	3723800000	3773300000	2958500000
3364	Ubiquitin-conjugating enzyme E2 G1;Ubiquitin-conjugating enzyme E2 G1, N-terminally processed	UBE2G1	1	10	10	10	7	10	7	54.1	19.509	170	0.86903	1.1728	0.713	0.77621	2246200000	629510000	599490000	576510000	440730000
93	Protein EFR3 homolog A	EFR3A	5	7	7	3	6	3	6	14.2	87.53	777	0.93651	1.1728	0.91006	1.0522	264700000	94024000	93330000	39591000	37753000
4353	Alpha- and gamma-adaptin-binding protein p34	AAGAB	5	8	8	7	6	7	6	34.9	34.593	315	0.9182	1.1727	0.70907	0.77912	852380000	294400000	254470000	178560000	124950000
1637	Nesprin-2	SYNE2	11	18	18	14	9	14	9	3.1	787.71	6818	0.88328	1.1726	0.8714	0.96306	562770000	132840000	101390000	216410000	112130000
5616	Mediator of RNA polymerase II transcription subunit 28	MED28	2	4	4	4	4	4	4	35.4	19.52	178	0.81782	1.1726	0.72154	0.82743	950270000	240340000	202940000	283950000	223050000
6418	Adenylate kinase isoenzyme 6	AK6;TAF9	3	8	8	8	8	8	8	66.9	20.061	172	0.90058	1.1724	0.85197	0.912	1827000000	424040000	384980000	537510000	480480000
3018	Platelet-activating factor acetylhydrolase IB subunit alpha	PAFAH1B1	5	22	22	18	16	18	16	60.2	46.637	410	0.90438	1.1724	0.79379	0.8834	5579000000	1585900000	1488600000	1366500000	1138000000
5754	Calcyclin-binding protein	CACYBP	5	22	22	21	20	21	20	75.4	26.21	228	0.87492	1.1724	0.73678	0.80086	35634000000	9982300000	9068400000	9468400000	7114400000
5727	Histone-lysine N-methyltransferase EHMT1	EHMT1	5	10	10	6	6	6	6	9.8	141.46	1298	0.97212	1.1721	0.73982	0.86184	355380000	85882000	69921000	106650000	92926000
2267	Ubiquitin-like protein 3	UBL3	1	6	6	5	5	5	5	53	13.157	117	0.87482	1.1719	1.0695	1.1682	1610000000	439290000	399880000	370900000	399910000
3084	Casein kinase I isoform alpha;Casein kinase I isoform alpha-like	CSNK1A1;CSNK1A1L	9	12	12	12	10	12	10	43	38.914	337	0.88355	1.1718	0.73056	0.79265	2396200000	656720000	644000000	611660000	483840000
2009	ER membrane protein complex subunit 8	EMC8	2	10	10	9	10	9	10	57.1	23.773	210	0.88187	1.1718	0.82684	0.89181	3919200000	1040200000	987470000	949900000	941620000
11	RNA-binding protein 34	RBM34	5	11	11	10	10	10	10	32.6	45.917	408	0.87889	1.1716	0.88587	0.98559	1547000000	423610000	366920000	410010000	346500000
1994	U4/U6.U5 tri-snRNP-associated protein 1	SART1	4	32	32	31	27	31	27	47.5	90.254	800	0.9328	1.1714	0.78289	0.91175	11122000000	2819200000	2780700000	3036400000	2486200000
1512	Splicing factor, suppressor of white-apricot homolog	SFSWAP	6	11	11	11	9	11	9	12.6	104.82	951	0.94292	1.1713	0.84093	0.95857	1831200000	453510000	731460000	332590000	313630000
3867	Nucleolar and coiled-body phosphoprotein 1	NOLC1	1	18	1	18	16	1	1	26.4	73.744	700	0.96411	1.1711	0.86073	0.94786	395820000	104240000	91300000	105980000	94298000
3626	Peptidyl-prolyl cis-trans isomerase D	PPID	2	26	25	24	22	23	21	73	40.763	370	0.88756	1.1708	0.72992	0.81663	11850000000	3208900000	2949700000	3223400000	2468000000
3118	Proteasome subunit beta type-2	PSMB2	1	17	17	15	17	15	17	88.6	22.836	201	0.90485	1.1707	0.73002	0.78572	36003000000	9794800000	8929300000	9781400000	7497300000
4309	Ras-related protein Rab-12	RAB12	1	3	3	3	2	3	2	16.8	27.248	244	0.92753	1.1704	0.77485	0.86507	139020000	48972000	51404000	21760000	16887000
3196	DNA-directed RNA polymerase II subunit RPB11-a;DNA-directed RNA polymerase II subunit RPB11-b1;DNA-directed RNA polymerase II subunit RPB11-b2	POLR2J1;POLR2J;POLR2J3;POLR2J2	14	8	8	5	8	5	8	48.8	14.131	127	0.87316	1.1699	0.76595	0.8269	1542300000	336840000	315100000	500400000	389910000
2102	Target of Myb protein 1	TOM1;UNQ1844	17	14	14	12	12	12	12	41.1	53.818	492	0.91726	1.1697	0.88125	0.97086	2318500000	759460000	556960000	534860000	467240000
4706	UPF0690 protein C1orf52	C1orf52	3	4	4	3	3	3	3	22.2	18.835	167	0.87485	1.1697	0.67542	0.74328	347670000	81508000	90502000	101710000	73951000
709	MAP kinase-activated protein kinase 3	MAPKAPK3	3	5	3	3	5	1	3	19	37.389	332	0.89386	1.1695	1.0116	1.1088	273200000	90307000	84090000	54251000	44549000
2703	Casein kinase II subunit alpha	CSNK2A2	1	17	16	17	15	16	15	61.1	41.213	350	0.88283	1.1694	0.81709	0.92529	7469900000	2085700000	1926100000	1879300000	1578900000
6351	A-kinase anchor protein 2	AKAP2	9	29	26	26	24	24	22	34.1	120.63	1090	0.91522	1.1694	0.95293	1.1174	3860800000	1202600000	928060000	924460000	805660000
2448	Epoxide hydrolase 1	EPHX1	3	18	18	16	18	16	18	54.1	52.948	455	0.85884	1.1693	0.86321	0.98308	4607800000	1246500000	1174900000	1114400000	1072000000
3974	TGF-beta-activated kinase 1 and MAP3K7-binding protein 1	TAB1	4	13	13	9	12	9	12	38.9	54.643	504	0.90897	1.1693	0.92517	1.0649	1100100000	349460000	291080000	244830000	214710000
628	Renin receptor	ATP6AP2	6	12	12	12	11	12	11	39.9	35.612	318	0.87848	1.1692	0.88694	0.95603	4527100000	1048800000	1076600000	1384600000	1017100000
5824	Something about silencing protein 10	UTP3	1	9	9	8	7	8	7	21.3	54.557	479	0.86642	1.1692	0.58705	0.70954	3374600000	1675900000	687800000	675440000	335390000
738	Cytochrome c	CYCS	3	11	11	11	10	11	10	68.3	11.333	101	0.87045	1.1692	0.89155	0.99134	85905000000	24018000000	22261000000	19712000000	19913000000
3130	Glycogen synthase kinase-3 alpha	GSK3A	3	10	8	10	4	8	3	26.1	50.98	483	0.89482	1.169	0.71643	0.81093	406730000	158110000	138710000	66046000	43871000
4231	Regulation of nuclear pre-mRNA domain-containing protein 2	RPRD2	5	19	19	17	16	17	16	21.3	152.87	1435	0.94902	1.1685	0.68288	0.76786	1519400000	418530000	402590000	409030000	289300000
3176	26S proteasome non-ATPase regulatory subunit 7	PSMD7	2	16	16	16	14	16	14	71.9	37.025	324	0.88687	1.1684	0.8485	0.93596	23702000000	7128700000	6456700000	5428400000	4688500000
373	Zinc finger CCCH domain-containing protein 11A	ZC3H11A	4	14	14	11	14	11	14	27	82.771	756	0.92983	1.1683	0.68107	0.80835	1809800000	460440000	425800000	493160000	430440000
2081	Long-chain-fatty-acid--CoA ligase 4	ACSL4	7	23	21	21	21	19	19	45.5	74.435	670	0.91224	1.1682	0.73852	0.83783	5062200000	1239600000	1108000000	1616100000	1098600000
6297	NSFL1 cofactor p47	NSFL1C	6	20	20	18	18	18	18	60	40.572	370	0.90156	1.1674	0.75654	0.81597	11038000000	3217600000	2517000000	3063900000	2239500000
1544	YTH domain-containing family protein 2	YTHDF2	5	12	8	12	10	8	6	25	61.163	569	0.89306	1.1674	0.64487	0.71519	3348900000	1092600000	779520000	976410000	500360000
6152	Nucleolar protein 12	NOL12	1	3	3	2	3	2	3	16	24.663	213	0.89537	1.1672	0.80143	0.87347	132830000	27049000	28056000	43440000	34286000
3946	Splicing factor 3A subunit 1	SF3A1	5	37	37	36	37	36	37	49.2	88.885	793	0.92693	1.167	0.73879	0.84714	29458000000	8368700000	7628200000	7620400000	5841200000
6049	Mediator of RNA polymerase II transcription subunit 11	MED11	1	4	4	4	3	4	3	45.3	13.129	117	0.86288	1.1669	0.79965	0.87207	586820000	138900000	130060000	181230000	136630000
382	Nucleolar protein 10	NOL10	5	11	11	10	8	10	8	20.4	77.147	662	0.91829	1.1669	0.78735	0.9142	839170000	258550000	217870000	207390000	155370000
2025	Trafficking protein particle complex subunit 3	TRAPPC3	3	10	10	10	8	10	8	51.1	20.274	180	0.87208	1.1668	0.76252	0.83311	7638800000	2208300000	2081200000	1802600000	1546700000
5787	RNA polymerase II subunit A C-terminal domain phosphatase SSU72	SSU72	4	7	7	7	7	7	7	41.8	22.574	194	0.89681	1.1665	0.80102	0.87394	3881900000	970210000	912360000	1017300000	982000000
3559	Nucleobindin-1	NUCB1	4	19	18	18	19	17	18	49.9	53.879	461	0.90617	1.1664	0.96517	1.1009	6331100000	1724600000	1517000000	1679400000	1410100000
2700	DNA-directed RNA polymerases I, II, and III subunit RPABC1	POLR2E	1	14	14	13	13	13	13	75.7	24.551	210	0.8937	1.1664	0.77807	0.86845	9407400000	2513100000	2500700000	2341500000	2052100000
6256	YEATS domain-containing protein 2	YEATS2	1	5	5	4	4	4	4	5.1	150.78	1422	0.96338	1.1663	0.74136	0.85912	171030000	40871000	64149000	37641000	28371000
3910	Astrocytic phosphoprotein PEA-15	PEA15	2	10	10	10	10	10	10	77.7	15.04	130	0.86249	1.1663	0.76456	0.85282	15249000000	4573600000	4204900000	3383900000	3086700000
5005	Nicalin	NCLN	2	23	23	23	21	23	21	48.8	62.846	562	0.91281	1.1661	0.9112	1.0292	24353000000	6148600000	5987500000	6384000000	5833000000
2967	Dolichyl-diphosphooligosaccharide--protein glycosyltransferase 48 kDa subunit	DDOST	2	20	20	20	20	20	20	61.6	50.8	456	0.9009	1.166	0.82977	0.92011	41809000000	11347000000	10762000000	10438000000	9262600000
3596	Exosome complex component RRP45	EXOSC9	9	8	8	8	6	8	6	26.4	48.948	439	0.92101	1.1654	0.72658	0.81672	1624500000	452790000	471190000	396500000	304040000
2927	Beta-adducin	ADD2	10	6	5	5	3	4	3	15	66.153	587	0.94624	1.1649	1.0261	1.1928	125320000	26492000	33245000	33909000	31678000
1843	RNA 3-terminal phosphate cyclase	RTCA	3	8	8	8	6	8	6	29.2	39.336	366	0.88573	1.1648	0.71284	0.77762	1420800000	489010000	445670000	269460000	216650000
1007	Dyslexia-associated protein KIAA0319-like protein	KIAA0319L	7	3	3	3	2	3	2	3.4	113.23	1026	0.9235	1.1647	1.1342	1.3557	156090000	62909000	50642000	20002000	22536000
6142	ATP-binding cassette sub-family F member 2	ABCF2	3	18	18	17	17	17	17	33.9	71.289	623	0.92721	1.1646	0.67485	0.78528	3917700000	1160100000	997610000	1039200000	720810000
4644	Spartin	SPG20	1	14	14	14	11	14	11	29.9	72.832	666	0.93311	1.1646	0.5922	0.72467	1907800000	422200000	421520000	658940000	405190000
3814	Transcription factor Dp-1	TFDP1	3	1	1	1	1	1	1	11.3	16.937	159	0.89581	1.1641	0.84156	0.93699	202070000	70813000	47862000	47402000	35992000
2301	Activator of 90 kDa heat shock protein ATPase homolog 1	AHSA1	8	19	19	18	18	18	18	71.9	38.274	338	0.89152	1.164	0.71564	0.77958	42317000000	8079000000	7712500000	14819000000	11706000000
4873	Ras-related protein Rab-2B	RAB2B	1	11	3	11	11	3	3	60.2	24.214	216	0.92045	1.1639	0.74082	0.81833	379100000	99349000	93417000	99886000	86449000
4094	Peroxisomal 2,4-dienoyl-CoA reductase	DECR2	3	2	2	2	1	2	1	8.6	29.484	280	0.89602	1.1638	1.1935	1.2985	127520000	34750000	40099000	25771000	26902000
2342	Methyl-CpG-binding domain protein 3	MBD3	2	10	10	10	9	10	9	51.7	29.014	259	0.88956	1.1635	0.79223	0.87166	3534800000	997200000	935700000	873170000	728730000
270	Polyhomeotic-like protein 2	PHC2	7	5	4	4	5	3	4	11.6	50.403	464	0.88588	1.1635	0.99233	1.1058	480530000	117430000	119830000	111230000	132040000
1404	V-type proton ATPase subunit d 1	ATP6V0D1	3	6	6	5	6	5	6	19.4	44.659	392	0.89729	1.1633	0.80114	0.87591	1383200000	392750000	395610000	341390000	253500000
2063	SWI/SNF-related matrix-associated actin-dependent regulator of chromatin subfamily A member 5	SMARCA5	2	45	31	44	35	30	24	43	121.9	1052	0.92094	1.1633	0.86056	0.97708	5155600000	1510700000	1407700000	1176300000	1060900000
2752	Tryptophan--tRNA ligase, cytoplasmic;T1-TrpRS;T2-TrpRS	WARS	28	30	30	30	28	30	28	70.7	53.165	471	0.88987	1.1627	0.75689	0.85272	66960000000	18164000000	17506000000	17251000000	14040000000
1235	Up-regulator of cell proliferation	URGCP	4	3	3	3	2	3	2	4.2	96.665	856	0.95499	1.1626	0.63499	0.71481	81980000	23355000	24537000	16575000	17513000
3847	Mediator of DNA damage checkpoint protein 1	MDC1	18	34	34	28	31	28	31	25.8	226.66	2089	0.91051	1.1624	0.72648	0.81935	7688300000	1849700000	1893700000	2200400000	1744500000
5026	Vacuolar protein sorting-associated protein 33A	VPS33A	4	17	17	15	13	15	13	36.6	67.61	596	0.91593	1.1623	0.82291	0.92335	1512600000	395930000	312310000	433670000	370690000
4811	Nuclear protein localization protein 4 homolog	NPLOC4	3	26	26	25	26	25	26	50.8	68.119	608	0.90365	1.1621	0.70363	0.80929	11082000000	2913300000	2644900000	3313800000	2210500000
3456	Eukaryotic translation initiation factor 4 gamma 2	EIF4G2	18	42	42	37	38	37	38	52.8	102.36	907	0.94152	1.1618	0.75512	0.85388	20461000000	6748800000	5360900000	4653200000	3697800000
2713	Proteasome subunit beta type-1	PSMB1	2	12	12	12	12	12	12	61.8	26.489	241	0.88197	1.1618	0.75806	0.82783	39533000000	10403000000	9231100000	11211000000	8687500000
3936	Mitochondrial import receptor subunit TOM20 homolog	TOMM20	1	5	5	5	5	5	5	40.7	16.298	145	0.85416	1.1618	0.8671	0.92537	10059000000	1946500000	1687500000	3453100000	2971700000
5424	Programmed cell death protein 10	PDCD10	8	13	13	11	13	11	13	67.9	24.701	212	0.8851	1.1616	0.79903	0.87909	13358000000	3605200000	3237000000	3540400000	2975600000
4534	COMM domain-containing protein 7	COMMD7	2	3	3	2	3	2	3	18.6	22.412	199	0.88644	1.1616	0.75399	0.8076	321860000	54192000	52966000	120330000	94369000
4124	Putative heat shock protein HSP 90-beta 4	HSP90AB4P	1	9	3	9	9	3	3	14.3	58.264	505	0.90581	1.1615	0.65101	0.71811	5220500000	1333700000	1337300000	1517300000	1032100000
3076	Glutamate--cysteine ligase catalytic subunit	GCLC	4	5	5	4	4	4	4	9.1	72.765	637	0.9299	1.1614	0.67966	0.8027	316600000	90965000	78236000	78594000	68805000
1679	Hyaluronan synthase 1	HAS1	4	3	3	3	1	3	1	6.4	64.703	577	0.91798	1.1613	0.41304	0.46207	57593000	16857000	18020000	15244000	7472000
5587	Integrator complex subunit 2	INTS2	1	8	8	7	5	7	5	11.1	134.32	1204	0.91975	1.1611	0.86843	0.98785	243150000	69810000	72045000	51333000	49959000
1669	NF-kappa-B-repressing factor	NKRF	2	15	15	9	11	9	11	23.8	77.672	690	0.93121	1.1611	0.84047	0.9447	553720000	143020000	154700000	127740000	128250000
6090	Ankyrin repeat and FYVE domain-containing protein 1	ANKFY1	5	15	15	13	11	13	11	18.2	128.4	1169	0.93426	1.1611	0.84638	0.97965	775450000	231600000	215870000	171560000	156420000
657	PTB domain-containing engulfment adapter protein 1	GULP1	6	4	4	4	3	4	3	14.8	33.333	291	0.88361	1.1609	0.96362	1.0763	177380000	54995000	54060000	30078000	38253000
4595	E3 ubiquitin-protein ligase UBR1	UBR1	3	7	7	5	4	5	4	5.5	200.21	1749	0.90068	1.1606	0.7771	0.88072	205240000	65005000	62136000	42995000	35102000
4329	Polyamine-modulated factor 1	PMF1	6	5	5	3	3	3	3	32.2	23.339	205	0.9034	1.1604	0.72439	0.78121	325820000	72890000	64953000	97517000	90462000
6196	Homeobox protein SIX4	SIX4	3	3	3	3	3	3	3	5.2	82.932	781	0.96901	1.1604	1.1692	1.3069	463620000	156030000	147810000	72194000	87584000
1400	Glucosylceramidase	GBA	6	21	21	20	19	20	19	56.4	55.331	493	0.90216	1.1602	0.73698	0.83154	8702100000	2373500000	2353200000	2256800000	1718600000
4665	Solute carrier family 35 member F6	SLC35F6;C2orf18	4	2	2	2	2	2	2	7	40.214	371	0.89378	1.1602	0.96028	1.0924	722190000	215810000	182750000	174300000	149330000
4238	Threonylcarbamoyladenosine tRNA methylthiotransferase	CDKAL1	2	8	8	6	6	6	6	17.1	65.111	579	0.93987	1.1601	0.8012	0.90227	508690000	113100000	102460000	157340000	135790000
49	UPF0600 protein C5orf51	C5orf51	1	8	8	6	8	6	8	37.1	33.62	294	0.87311	1.1601	0.85892	0.92444	1178400000	272460000	238980000	329050000	337880000
6166	A disintegrin and metalloproteinase with thrombospondin motifs 1	ADAMTS1	3	11	11	11	11	11	11	17.9	105.36	967	0.93669	1.1601	0.55591	0.64322	2668200000	602530000	535470000	989920000	540320000
4081	Protein CCSMST1	CCSMST1	1	3	3	3	2	3	2	33.3	15.004	132	0.85483	1.1599	0.59137	0.67058	570350000	174190000	151800000	165800000	78558000
3711	DnaJ homolog subfamily C member 3	DNAJC3	1	19	19	18	18	18	18	54	57.579	504	0.88835	1.1596	0.79483	0.92525	9654900000	2828400000	2561200000	2262200000	2003200000
2981	Replication factor C subunit 3	RFC3	3	18	18	18	16	18	16	64.6	40.556	356	0.87857	1.1594	0.81191	0.88536	6867800000	1927200000	1463600000	1854600000	1622500000
3251	Microfibrillar-associated protein 1	MFAP1	1	6	6	6	6	6	6	15	51.958	439	0.89854	1.1594	0.74737	0.85818	1221900000	275620000	324150000	296730000	325410000
4925	Protein ELYS	AHCTF1	2	28	28	23	25	23	25	17.6	252.5	2266	0.92067	1.1594	0.71681	0.83102	2013900000	544840000	509440000	551680000	407900000
1016	U3 small nucleolar ribonucleoprotein protein IMP4	IMP4	5	8	8	4	8	4	8	30.9	27.091	236	0.87954	1.1594	0.80181	0.86691	1058600000	216830000	184520000	385410000	271820000
6095	Methyl-CpG-binding domain protein 2	MBD2	3	4	4	3	3	3	3	20.2	29.168	262	0.86591	1.1593	0.74902	0.8216	376350000	63671000	45099000	199550000	68032000
524	Transcriptional repressor p66-alpha	GATAD2A	10	15	14	15	13	14	12	35.2	65.225	608	0.93663	1.1592	0.69697	0.80129	2799000000	739250000	729640000	733820000	596320000
3599	GA-binding protein alpha chain	GABPA	1	8	8	6	7	6	7	20.5	51.295	454	0.88018	1.159	0.94907	1.0764	1145500000	273290000	207530000	245290000	419430000
1243	AP-2 complex subunit mu	AP2M1	10	13	13	13	9	13	9	38.5	52.303	460	0.8716	1.159	0.83074	0.97097	2330400000	639040000	598550000	598890000	493870000
3152	Cyclin-dependent kinase 7	CDK7	11	11	11	10	8	10	8	40.2	39.038	346	0.88696	1.1589	0.64184	0.70606	1938600000	658050000	643750000	359620000	277220000
5096	Small glutamine-rich tetratricopeptide repeat-containing protein beta	SGTB	2	5	5	4	4	4	4	21.7	33.429	304	0.85343	1.1589	0.80518	0.88524	368160000	86832000	82637000	108440000	90246000
5567	Coiled-coil domain-containing protein 90B, mitochondrial	CCDC90B	6	7	7	5	5	5	5	38	27.979	245	0.87933	1.1586	0.89926	0.97049	770000000	227200000	177360000	176380000	189050000
3881	26S proteasome non-ATPase regulatory subunit 6	PSMD6	6	28	28	26	26	26	26	63.5	45.531	389	0.90253	1.1585	0.77859	0.88091	19206000000	5345500000	5349700000	4780600000	3730300000
216	Translocator protein	TSPO	2	4	4	4	3	4	3	43	11.896	107	0.9049	1.1584	0.81555	0.89669	5723700000	1647900000	1514600000	1376900000	1184300000
1390	DNA mismatch repair protein Msh3	MSH3	2	5	5	4	4	4	4	7.2	126.72	1128	0.9432	1.1583	0.92518	1.054	238010000	80564000	85305000	35950000	36189000
2344	B-cell lymphoma/leukemia 10	BCL10	1	3	3	3	3	3	3	14.2	26.251	233	0.88324	1.1583	0.5082	0.54978	594800000	146500000	136220000	185790000	126290000
6221	Lariat debranching enzyme	DBR1	4	4	4	4	4	4	4	7.4	61.554	544	0.89858	1.1582	0.89253	0.98398	172440000	72146000	73609000	13248000	13439000
2258	Ribonuclease P protein subunit p14	RPP14	1	8	8	6	8	6	8	73.4	13.693	124	0.86503	1.158	0.83195	0.89879	1927100000	396620000	345180000	651160000	534140000
1587	Keratin, type I cytoskeletal 18	KRT18	3	15	11	13	10	10	7	41.9	43.774	391	0.85425	1.1578	0.69842	0.77489	1582000000	463030000	474240000	371150000	273580000
2496	U1 small nuclear ribonucleoprotein C	SNRPC	2	3	3	3	2	3	2	24.5	17.394	159	0.86465	1.1578	0.71373	0.77611	2782200000	809990000	689690000	722590000	559890000
3406	DNA-directed RNA polymerases I, II, and III subunit RPABC5	POLR2L	1	2	2	2	2	2	2	29.9	7.645	67	0.85761	1.1572	0.90691	0.97359	1280200000	444000000	400810000	217430000	217950000
3042	Translation initiation factor IF-2, mitochondrial	MTIF2	2	7	7	7	4	7	4	14	81.316	727	0.92372	1.1568	0.82369	0.953	900020000	252240000	251850000	179420000	216510000
4128	Transmembrane protein 97	TMEM97	2	4	4	4	3	4	3	18.8	20.848	176	0.8734	1.1564	0.76228	0.87063	1600200000	463210000	389540000	416690000	330700000
4870	Peptidyl-prolyl cis-trans isomerase-like 4	PPIL4	1	15	15	13	13	13	13	38	57.224	492	0.91566	1.1563	0.71487	0.79545	2821900000	808350000	740560000	726930000	546080000
4954	Nuclear pore complex protein Nup205	NUP205	4	63	63	58	49	58	49	42.2	227.92	2012	0.90861	1.1562	0.81697	0.91188	12556000000	3777800000	3404800000	2883800000	2489700000
5431	Apolipoprotein O	APOO	4	7	7	7	6	7	6	54.5	22.284	198	0.85335	1.156	0.83923	0.924	2876400000	697070000	615270000	869030000	695040000
3622	Golgin subfamily A member 2	GOLGA2	5	34	32	32	30	30	28	39.7	113.08	1002	0.93803	1.1558	0.86323	0.96514	5756900000	1470000000	1416200000	1514800000	1355900000
5570	Protein FAM192A	FAM192A	2	7	7	5	7	5	7	28.7	28.912	254	0.88727	1.1557	0.8371	0.89227	2102000000	624480000	525300000	510650000	441530000
110	Obscurin-like protein 1	OBSL1	5	16	16	10	12	10	12	12.7	197.1	1804	0.92225	1.1556	0.65537	0.7607	817020000	191900000	183550000	255310000	186260000
3979	Tubulin-specific chaperone C	TBCC	1	4	4	4	3	4	3	13	39.248	346	0.87293	1.1553	0.88283	1.0157	349940000	114670000	111820000	59875000	63575000
6348	Protein canopy homolog 2	CNPY2	2	13	2	13	12	2	2	76.4	20.652	182	0.8839	1.1552	1.0233	1.0942	3107000000	636580000	503900000	956510000	1010000000
5738	GPN-loop GTPase 2	GPN2	3	3	3	1	3	1	3	17.4	34.56	310	0.87819	1.1551	0.72318	0.79098	104070000	22228000	17983000	35054000	28809000
3396	Histone H4	HIST1H4A	1	10	10	9	10	9	10	60.2	11.367	103	0.85446	1.155	0.83397	0.91158	53442000000	14028000000	14124000000	13220000000	12071000000
1342	Histone-lysine N-methyltransferase SETDB1	SETDB1	9	5	5	4	4	4	4	6.8	70.951	636	0.90757	1.1549	0.87663	1.0319	113470000	31587000	35857000	22751000	23275000
5745	Nicotinamide mononucleotide adenylyltransferase 1	NMNAT1	2	11	11	10	11	10	11	49.8	31.932	279	0.86406	1.1547	0.77738	0.84023	2478800000	677490000	639370000	627230000	534690000
1996	Death-associated protein kinase 3	DAPK3	2	5	5	4	3	4	3	12.8	52.535	454	0.87891	1.1546	0.77157	0.8541	548060000	184290000	131750000	132140000	99886000
4585	WD repeat-containing protein 75	WDR75	1	4	4	2	3	2	3	7	94.498	830	0.92681	1.1546	0.91932	1.0334	193450000	22460000	21160000	74874000	74959000
1743	Vesicle transport protein USE1	USE1	5	6	6	5	4	5	4	24.3	29.369	259	0.8769	1.1546	0.89622	0.99604	620370000	180410000	171830000	137480000	130660000
4339	Pre-mRNA-processing-splicing factor 8	PRPF8	2	104	104	97	93	97	93	53.9	273.6	2335	0.90198	1.1542	0.78791	0.88992	37547000000	10858000000	10141000000	8987400000	7560400000
3279	UPF0769 protein C21orf59	C21orf59	7	5	5	3	5	3	5	23.1	33.224	290	0.88007	1.1542	0.62716	0.70954	671150000	149040000	137900000	303250000	80954000
2590	Plastin-3	PLS3	6	36	26	36	33	26	23	69.2	70.81	630	0.88907	1.154	0.8144	0.95524	19439000000	5477000000	5038600000	4867600000	4056300000
1881	Chromodomain-helicase-DNA-binding protein 2	CHD2	2	4	2	3	3	2	1	2.5	200.56	1739	0.90242	1.1539	0.70016	0.801	90365000	36705000	26505000	16553000	10603000
2625	Fos-related antigen 2	FOSL2	4	11	11	10	9	10	9	37.7	35.193	326	0.87775	1.1539	0.72221	0.81192	3614800000	952590000	833880000	997730000	830590000
6485	General transcription factor 3C polypeptide 5	GTF3C5	9	14	14	11	12	11	12	33.3	59.57	519	0.90688	1.1537	0.70377	0.79117	1799100000	359350000	357020000	441500000	641180000
5061	FAS-associated factor 2	FAF2	3	21	21	20	20	20	20	62.7	52.623	445	0.87685	1.1536	0.79223	0.88366	15858000000	4477300000	4154100000	3804600000	3421700000
6245	BAG family molecular chaperone regulator 5	BAG5	3	10	10	9	6	9	6	32.7	51.199	447	0.87878	1.1531	0.82675	1.0016	510640000	172720000	170990000	93031000	73901000
1414	Growth hormone-inducible transmembrane protein	GHITM	4	6	6	6	5	6	5	19.1	35.282	325	0.88115	1.1531	0.83951	0.94085	1626100000	524420000	486180000	322780000	292730000
5164	PRKC apoptosis WT1 regulator protein	PAWR	3	9	8	6	7	6	6	37.1	36.567	340	0.87788	1.1528	0.83108	0.95183	692620000	167640000	161730000	184810000	178430000
3864	Zinc finger protein 638	ZNF638	10	27	27	20	23	20	23	19.9	220.62	1978	0.94947	1.1528	0.7059	0.82063	2388400000	516470000	525970000	799720000	546250000
75	Protein YIF1A	YIF1A	6	3	3	3	3	3	3	19.1	26.377	241	0.91258	1.1528	0.89137	0.99099	701400000	193500000	157150000	185850000	164910000
2414	Non-histone chromosomal protein HMG-14	HMGN1	6	3	3	3	3	3	3	37	10.659	100	0.88722	1.1521	0.88928	0.99535	290720000	85885000	84774000	62124000	57933000
4995	Pre-rRNA-processing protein TSR2 homolog	TSR2	1	4	4	3	4	3	4	30.4	20.894	191	0.91887	1.1516	0.70774	0.75832	808760000	231990000	218320000	214870000	143580000
5086	Nucleoporin SEH1	SEH1L	2	9	9	8	7	8	7	33.9	39.648	360	0.91575	1.1516	0.83695	0.98138	820460000	207440000	199890000	220230000	192900000
5949	Hypoxia-inducible factor 1-alpha inhibitor	HIF1AN	3	4	4	3	3	3	3	18.3	40.285	349	0.91006	1.1515	0.54903	0.60655	334080000	88859000	89614000	90903000	64700000
2143	Zinc finger protein ZPR1	ZPR1	1	13	13	11	13	11	13	31.8	50.925	459	0.87567	1.1514	0.82981	0.92404	2076600000	573590000	511720000	517500000	473760000
957	COMM domain-containing protein 10	COMMD10	4	7	7	6	5	6	5	37.8	21.529	188	0.87316	1.151	0.85026	0.91134	1028200000	297920000	227860000	261660000	240750000
5829	Nucleolar RNA helicase 2	DDX21	3	45	43	42	44	40	42	59.8	87.343	783	0.90576	1.1509	0.80174	0.92264	45990000000	12172000000	11253000000	12411000000	10154000000
83	Nucleoporin p58/p45	NUPL1	5	7	7	7	6	7	6	22.5	49.095	463	0.90511	1.1508	0.77066	0.84716	2161100000	627380000	649960000	411540000	472200000
5168	Leucine-rich repeats and immunoglobulin-like domains protein 1	LRIG1	2	6	6	4	5	4	5	6.7	116.38	1070	0.9253	1.1508	0.9118	1.0186	393410000	28482000	21981000	176420000	166520000
492	Lysosomal alpha-mannosidase;Lysosomal alpha-mannosidase A peptide;Lysosomal alpha-mannosidase B peptide;Lysosomal alpha-mannosidase C peptide;Lysosomal alpha-mannosidase D peptide;Lysosomal alpha-mannosidase E peptide	MAN2B1	3	19	19	17	12	17	12	28.4	107.46	950	0.86288	1.1505	0.75825	0.82707	3541900000	883680000	850740000	982370000	825080000
5210	Protein FAM210A	FAM210A	1	2	2	2	2	2	2	9.2	30.776	272	0.88383	1.1504	0.88024	0.98631	160650000	56503000	48617000	27512000	28020000
1677	Cullin-2	CUL2	4	18	3	14	14	2	3	28.7	86.982	745	0.91683	1.1503	0.89111	1.0198	268930000	96702000	92878000	45155000	34200000
2052	Putative adenosylhomocysteinase 2;Adenosylhomocysteinase;Putative adenosylhomocysteinase 3	AHCYL1;AHCYL2	9	10	10	8	7	8	7	22.3	58.951	530	0.91946	1.15	0.71234	0.79279	2766800000	829040000	776190000	696720000	464820000
527	Synaptogyrin-1	SYNGR1	6	2	2	2	2	2	2	14.2	18.465	169	0.84476	1.1498	0.91059	1.003	554020000	128450000	108940000	164470000	152160000
1992	Centromere/kinetochore protein zw10 homolog	ZW10	3	24	24	21	20	21	20	43.6	88.828	779	0.91214	1.1497	0.79367	0.9069	5757400000	1636900000	1594300000	1329400000	1196900000
5704	Splicing factor, arginine/serine-rich 19	SCAF1	1	10	9	8	6	7	6	10.4	139.27	1312	0.92725	1.1495	0.88683	1.0065	932230000	237710000	254050000	255870000	184610000
1852	Zinc finger protein 593	ZNF593	2	8	8	8	6	8	6	67.9	15.199	134	0.88089	1.1492	0.71192	0.7852	3472300000	834430000	795270000	1099400000	743190000
2027	Cytoplasmic protein NCK2	NCK2	4	11	10	7	9	6	8	41.3	42.915	380	0.86371	1.1491	0.71054	0.77878	594320000	172270000	146630000	158900000	116520000
4311	Nipped-B-like protein	NIPBL	3	30	30	25	22	25	22	14.1	304.34	2697	0.90173	1.1489	0.81527	0.91259	2432500000	695900000	755400000	522940000	458250000
6384	Protein MTO1 homolog, mitochondrial	MTO1	5	1	1	1	1	1	1	2.4	66.841	595	0.94347	1.1489	0.79187	0.88887	115500000	33535000	31540000	29123000	21305000
2978	Peroxisomal biogenesis factor 19	PEX19	7	7	3	6	5	3	3	32.4	32.806	299	0.85241	1.1487	0.8444	0.92936	357860000	96413000	65035000	103510000	92907000
4784	Nucleoporin Nup37	NUP37	2	11	11	10	9	10	9	43.9	36.707	326	0.89228	1.1487	0.77163	0.86886	2389200000	603350000	608670000	639540000	537640000
4780	Biorientation of chromosomes in cell division protein 1-like 1	BOD1L1	2	15	14	14	10	13	9	7	330.46	3051	0.92424	1.1486	0.80271	0.90185	1133600000	422170000	448120000	139760000	123520000
5539	Apoptosis inhibitor 5	API5	8	22	1	20	22	1	1	47.2	56.769	504	0.89331	1.1485	0.82118	0.90656	480290000	81749000	77119000	176060000	145360000
1115	Arginine and glutamate-rich protein 1	ARGLU1	3	4	4	4	3	4	3	14.3	26.628	223	0.86337	1.1481	0.76635	0.88544	2555100000	472630000	405140000	983590000	693790000
5721	Mediator of RNA polymerase II transcription subunit 20	MED20	5	7	7	7	7	7	7	39.2	23.222	212	0.84571	1.148	0.88672	0.96013	1897900000	436870000	418650000	535670000	506670000
5661	Essential MCU regulator, mitochondrial	SMDT1	1	4	4	4	2	4	2	51.4	11.441	107	0.83806	1.1479	0.97835	1.1096	575500000	174840000	136110000	140570000	123990000
5283	Stromal cell-derived factor 2	SDF2	1	7	7	6	6	6	6	43.6	23.026	211	0.86488	1.1475	0.92017	0.98948	998220000	240580000	202320000	302090000	253230000
3492	Enhancer of rudimentary homolog	ERH	2	7	7	6	6	6	6	53.8	12.259	104	0.8494	1.1475	0.84403	0.93319	18162000000	6028500000	4769800000	3791600000	3572600000
6110	Vacuolar protein sorting-associated protein 29	VPS29	4	9	9	9	7	9	7	57.1	20.505	182	0.86106	1.1474	0.84705	0.90751	6049000000	1643800000	1436900000	1556800000	1411600000
5022	Leucine-rich repeat-containing protein 59	LRRC59	1	14	14	14	14	14	14	50.2	34.93	307	0.86624	1.1473	0.89429	0.98287	79789000000	22720000000	19899000000	18992000000	18179000000
1725	Profilin;Profilin-2	PFN2	6	11	5	11	10	5	5	66	20.787	188	0.86499	1.1471	0.94941	1.0375	12710000000	3785200000	3564500000	2732500000	2628000000
6400	Ribosomal RNA-processing protein 7 homolog A	RRP7A	2	14	14	13	12	13	12	56.1	32.334	280	0.87682	1.147	0.72953	0.82115	3938700000	1256700000	1031700000	919850000	730460000
1183	Pumilio homolog 1	PUM1	14	21	1	20	20	1	1	23.3	126.76	1189	0.93445	1.147	0.60206	0.69573	95313000	31627000	28441000	19397000	15847000
2053	Kinesin-like protein KIF1C	KIF1C	5	13	8	11	11	7	6	12.1	122.95	1103	0.93665	1.1469	0.62843	0.7301	377210000	114320000	103030000	84651000	75205000
2161	Sperm-associated antigen 7	SPAG7	1	2	2	2	2	2	2	11.5	26.034	227	0.86802	1.1466	0.89766	0.98219	249470000	59572000	57205000	71013000	61682000
2999	Lamina-associated polypeptide 2, isoforms beta/gamma;Thymopoietin;Thymopentin	TMPO	3	19	3	19	19	3	3	53.5	50.67	454	0.89034	1.1465	0.85539	0.94818	2619300000	702360000	642680000	577400000	696870000
6057	Uncharacterized protein C6orf203	C6orf203	1	4	4	3	3	3	3	15	27.941	240	0.88285	1.1464	0.92979	1.0675	726360000	245020000	209030000	143470000	128830000
327	SWI/SNF-related matrix-associated actin-dependent regulator of chromatin subfamily E member 1	SMARCE1	5	11	10	10	11	9	10	29.5	44.77	393	0.88241	1.1464	0.83614	0.97877	4008900000	1040200000	984080000	1075600000	909050000
5516	Polycomb group RING finger protein 6	PCGF6	2	3	3	2	2	2	2	13.7	39.047	350	0.86071	1.146	0.89362	0.97386	126110000	35017000	38544000	28489000	24064000
3752	Receptor-interacting serine/threonine-protein kinase 1	RIPK1	3	4	4	4	3	4	3	7.9	75.93	671	0.90838	1.1459	0.84589	1.0037	147140000	45612000	36567000	34916000	30048000
3359	26S protease regulatory subunit 4	PSMC1	3	27	27	26	27	26	27	64.8	49.184	440	0.87249	1.1459	0.76242	0.86746	37387000000	10584000000	9696500000	9411100000	7694900000
58	Zinc finger protein 281	ZNF281	3	5	5	3	5	3	5	7.5	93.231	859	0.92648	1.1458	0.76547	0.88336	309820000	89346000	61512000	91234000	67732000
737	Chondroitin sulfate glucuronyltransferase	CHPF2	5	3	3	3	3	3	3	5.5	74.624	667	0.93587	1.1457	0.99912	1.1505	205630000	53511000	63094000	43413000	45617000
1953	Serine palmitoyltransferase 2	SPTLC2	2	11	11	8	8	8	8	23.8	62.924	562	0.85098	1.1456	0.89949	1.0266	654740000	131270000	149230000	116730000	257510000
964	Protein MMS22-like	MMS22L	2	2	2	2	1	2	1	2.3	137.5	1203	0.92323	1.1456	0.94648	1.0643	82286000	24815000	25865000	15643000	15962000
5428	Oxidoreductase HTATIP2	HTATIP2	4	14	14	10	13	10	13	57.6	30.13	276	0.86277	1.1455	0.59102	0.64035	2716800000	691120000	750140000	754890000	520660000
3337	60S ribosomal protein L37a	RPL37A	5	6	6	6	6	6	6	58.7	10.275	92	0.86281	1.1454	0.86548	0.9784	10102000000	2859800000	2678100000	2397800000	2166800000
3712	Nucleoside diphosphate kinase 3	NME3	1	5	5	5	4	5	4	37.9	19.015	169	0.85062	1.1453	0.98108	1.059	1289700000	400080000	309770000	296900000	282910000
5140	Tonsoku-like protein	TONSL	2	9	9	8	6	8	6	8.7	150.93	1378	0.8884	1.1451	1.1665	1.3393	517390000	150250000	136630000	117260000	113250000
1426	Kinesin-like protein KIF21A	KIF21A	14	7	6	5	6	4	5	6	182.31	1627	0.91184	1.145	0.84433	0.97708	542320000	155720000	137250000	136900000	112450000
4720	Uncharacterized protein C12orf29	C12orf29	5	18	18	18	18	18	18	55.4	37.49	325	0.86764	1.1448	0.76069	0.85009	26254000000	8080300000	6882500000	6465000000	4825700000
4054	AP-5 complex subunit beta-1	AP5B1	1	2	2	1	2	1	2	3.2	93.948	878	0.95016	1.1448	0.78411	0.91076	51970000	15955000	12797000	12946000	10272000
2162	Vesicle-trafficking protein SEC22b	SEC22B	1	11	11	11	11	11	11	51.2	24.593	215	0.87133	1.1447	0.81954	0.88622	24117000000	5584200000	5609400000	6923000000	6000400000
5579	Protein MIS12 homolog	MIS12	1	7	7	3	7	3	7	41.5	24.14	205	0.8589	1.1446	0.71379	0.79349	646170000	97273000	89198000	277650000	182050000
244	Eyes absent homolog 3	EYA3	6	2	2	2	1	2	1	7.2	45.549	416	0.89174	1.1445	0.74438	0.82636	300490000	81071000	125870000	49871000	43670000
221	Mitotic spindle assembly checkpoint protein MAD2B	MAD2L2	6	3	3	3	2	3	2	11.6	25.692	224	0.88618	1.1445	1.026	1.1104	453840000	127610000	87611000	113440000	125190000
6192	ATPase inhibitor, mitochondrial	ATPIF1	1	3	3	3	3	3	3	17	12.249	106	0.81976	1.1445	0.97595	1.0788	1456300000	587140000	452590000	218660000	197950000
5643	Negative elongation factor A	NELFA;WHSC2	8	8	8	8	6	8	6	20.1	57.276	528	0.92152	1.1442	0.94107	1.0569	807770000	215780000	223180000	194890000	173920000
2272	Vesicle-associated membrane protein 5	VAMP5	1	3	3	2	3	2	3	27.6	12.805	116	0.89871	1.144	0.81357	0.88593	2560400000	676940000	580120000	675280000	628050000
5999	Cytochrome c oxidase assembly factor 4 homolog, mitochondrial	COA4	2	5	5	3	4	3	4	58.6	10.134	87	0.8142	1.144	0.71223	0.77341	378830000	102970000	89020000	108710000	78127000
1970	Prolyl 4-hydroxylase subunit alpha-2	P4HA2	10	30	24	30	27	24	21	63.8	60.632	533	0.88308	1.1439	0.88943	0.97795	68520000000	18653000000	16350000000	17336000000	16180000000
240	Exosome complex component CSL4	EXOSC1	4	6	6	6	6	6	6	51.3	16.79	154	0.89239	1.1436	0.79657	0.87915	952480000	219380000	222710000	273060000	237330000
3621	Golgin subfamily A member 3	GOLGA3	3	51	51	42	45	42	45	41.7	167.35	1498	0.90642	1.1436	0.81368	0.9472	6199800000	1442700000	1396700000	1830500000	1530000000
2007	Tumor protein D54	TPD52L2	3	17	4	17	16	4	4	76.7	22.237	206	0.87797	1.1435	0.88716	0.96615	5368800000	1278600000	1235500000	1484400000	1370300000
596	Four and a half LIM domains protein 1	FHL1	15	6	6	5	6	5	6	24.6	29.5	260	0.85171	1.1433	0.92202	1.0359	1979700000	348050000	753760000	414330000	463570000
5720	Mitochondrial glutamate carrier 1;Mitochondrial glutamate carrier 2	SLC25A22;SLC25A18	12	7	7	7	4	7	4	21.4	34.47	323	0.87746	1.1432	1.1491	1.2494	537430000	135640000	133290000	126720000	141790000
5942	SAFB-like transcription modulator	SLTM	11	23	23	21	19	21	19	20.5	117.15	1034	0.91717	1.1431	0.82259	0.93689	4393300000	1314700000	1197200000	1017300000	864130000
2469	Cytochrome b-c1 complex subunit 6, mitochondrial	UQCRH	1	5	5	5	5	5	5	67	10.739	91	0.87812	1.143	0.98505	1.0603	5604000000	1319600000	1101900000	1564000000	1618500000
3988	Septin-7	SEPT7	7	22	2	22	22	2	2	51.3	50.679	437	0.89141	1.143	0.91268	1.0011	1739400000	634480000	459350000	329020000	316550000
1530	Cyclin-dependent kinase 2-interacting protein	CINP	5	3	3	3	2	3	2	31.9	12.572	113	0.86416	1.143	0.75025	0.86359	144680000	43567000	31588000	41376000	28149000
4352	RNA polymerase-associated protein CTR9 homolog	CTR9	2	22	22	18	20	18	20	23.2	133.5	1173	0.89927	1.1426	0.76341	0.87675	2584500000	673150000	714500000	662510000	534370000
2628	N-acetylglucosamine-6-sulfatase	GNS	7	14	14	13	12	13	12	33.7	62.081	552	0.88855	1.1425	0.91387	1.015	9430500000	3577800000	1781300000	2272800000	1798600000
6120	Nuclear RNA export factor 1	NXF1	7	19	19	15	17	15	17	41.7	70.182	619	0.91077	1.1425	0.78343	0.88541	3748600000	844420000	823570000	1298800000	781800000
3488	60S ribosomal protein L36a	RPL36A;RPL36A-HNRNPH2	3	8	2	7	8	2	2	46.2	12.441	106	0.81965	1.1423	0.92064	1.0456	660300000	257720000	221000000	98245000	83327000
37	CCR4-NOT transcription complex subunit 1	CNOT1	8	63	63	53	51	53	51	32.8	266.94	2376	0.91549	1.1421	0.80505	0.9205	9215500000	2843300000	2613300000	2065200000	1693700000
2462	Cathepsin L1;Cathepsin L1 heavy chain;Cathepsin L1 light chain	CTSL	2	6	5	5	5	4	4	24	37.564	333	0.87107	1.142	0.81484	0.89005	1697400000	520500000	451940000	391190000	333800000
5812	Histidine triad nucleotide-binding protein 3	HINT3	1	6	6	5	5	5	5	41.2	20.361	182	0.88275	1.1418	0.6022	0.66254	593980000	98897000	147480000	197560000	150040000
620	Coiled-coil domain-containing protein 117	CCDC117	8	5	5	4	5	4	5	25.3	28.348	261	0.85972	1.1418	0.67692	0.72779	432170000	111990000	99968000	128130000	92082000
5668	Alpha-1,3/1,6-mannosyltransferase ALG2	ALG2	2	8	8	6	8	6	8	27.9	47.091	416	0.88642	1.1415	0.94979	1.0766	1011600000	304030000	240320000	272800000	194440000
3749	Peptidyl-prolyl cis-trans isomerase NIMA-interacting 1	PIN1	4	10	10	10	10	10	10	74.2	18.243	163	0.85079	1.141	0.9098	1.0439	6769600000	1851100000	1640100000	1700000000	1578400000
6399	MOB-like protein phocein	MOB4	6	8	8	7	8	7	8	52	23.513	204	0.89826	1.1409	0.71253	0.76816	2770200000	662710000	525900000	956080000	625540000
5324	Serine/threonine-protein kinase VRK1	VRK1	4	15	15	12	14	12	14	46.2	45.476	396	0.86368	1.1407	0.89741	1.0154	4303900000	1325100000	1156400000	953290000	869030000
1617	Golgin subfamily A member 4	GOLGA4	9	60	59	49	53	48	52	29.2	260.32	2223	0.88263	1.1407	0.92409	1.0433	5784000000	1415600000	1402200000	1520300000	1445900000
6147	Translocation protein SEC63 homolog	SEC63	4	26	26	22	22	22	22	43.9	87.996	760	0.92176	1.1405	0.81308	0.93582	7466000000	2032200000	1946000000	1905100000	1582700000
1169	Transmembrane protein 201	TMEM201	4	5	5	4	4	4	4	9.3	69.709	642	0.92737	1.1404	0.72291	0.8151	497590000	150940000	135730000	109960000	100960000
761	Polycomb complex protein BMI-1;Polycomb group RING finger protein 2	BMI1;COMMD3-BMI1;PCGF2	9	2	2	2	1	2	1	17.4	10.504	92	0.83959	1.1402	0.8543	0.98609	629030000	158400000	413840000	29125000	27656000
5303	Succinate dehydrogenase cytochrome b560 subunit, mitochondrial	SDHC	3	3	3	3	3	3	3	31.9	12.474	116	0.82854	1.1402	0.87726	0.95085	2168900000	696310000	614130000	446940000	411490000
4167	Tubulin-specific chaperone cofactor E-like protein	TBCEL	4	6	6	5	4	5	4	18.4	48.194	424	0.85225	1.1399	0.77733	0.85373	437820000	123570000	107160000	112340000	94749000
346	mRNA-capping enzyme;Polynucleotide 5-triphosphatase;mRNA guanylyltransferase	RNGTT	7	4	4	4	3	4	3	8.7	61.803	541	0.93714	1.1397	0.78983	0.92646	404950000	124970000	118360000	85472000	76157000
1068	Endoplasmic reticulum metallopeptidase 1	ERMP1	3	10	10	8	8	8	8	15.7	93.159	841	0.89998	1.1396	0.82671	0.92197	609840000	183370000	154430000	144620000	127430000
379	Butyrophilin subfamily 2 member A1	BTN2A1	13	5	5	3	4	3	4	13.1	53.203	466	0.91696	1.1393	0.78224	0.9247	484500000	50869000	46087000	72493000	315050000
2774	Myosin regulatory light polypeptide 9	MYL9	2	10	3	10	10	3	3	66.3	19.827	172	0.88659	1.1391	1.0065	1.0705	645610000	103970000	136570000	189170000	215890000
1826	26S proteasome non-ATPase regulatory subunit 9	PSMD9	9	11	11	11	10	11	10	44.8	24.682	223	0.87654	1.139	0.8252	0.94981	6115400000	1681500000	1485300000	1550200000	1398400000
1372	Transmembrane protein 258	TMEM258	2	1	1	1	1	1	1	16.3	5.7065	49	0.85702	1.139	0.92773	0.98818	2320200000	677130000	574350000	546950000	521810000
6123	Peflin	PEF1	1	7	7	7	7	7	7	24.3	30.381	284	0.87693	1.1389	0.9846	1.057	3831900000	1024600000	873730000	1075200000	858440000
5865	Lymphoid-specific helicase	HELLS	12	16	15	14	11	13	11	20.9	95.606	822	0.93267	1.1388	0.80142	0.93068	1390100000	308260000	302820000	411930000	367080000
1247	Methylcrotonoyl-CoA carboxylase subunit alpha, mitochondrial	MCCC1	8	6	6	5	5	5	5	22.1	47.546	426	0.90216	1.1387	0.89487	1.0398	412270000	103410000	98630000	104010000	106220000
5996	Protein AATF	AATF	1	14	14	11	14	11	14	41.2	63.132	560	0.91461	1.1386	0.65224	0.73976	1630800000	432100000	405020000	453220000	340500000
3573	CCAAT/enhancer-binding protein zeta	CEBPZ	3	36	36	32	35	32	35	39.3	120.97	1054	0.88502	1.1383	0.85578	0.98856	6709400000	1594600000	1561900000	1911100000	1641800000
551	Zinc finger RNA-binding protein	ZFR	4	19	19	17	18	17	18	27.2	115.15	1056	0.92126	1.1381	0.75469	0.8601	2631300000	672730000	594590000	764270000	599700000
1548	Dipeptidyl peptidase 1;Dipeptidyl peptidase 1 exclusion domain chain;Dipeptidyl peptidase 1 heavy chain;Dipeptidyl peptidase 1 light chain	CTSC	5	11	11	9	8	9	8	28	50.163	446	0.86197	1.1381	0.88262	0.98278	4799900000	1112300000	1038700000	1239900000	1409000000
4920	Transcriptional repressor p66-beta	GATAD2B	1	11	10	7	10	6	9	24.3	65.26	593	0.88775	1.138	0.67096	0.77873	912930000	204560000	181000000	325970000	201400000
1396	Dolichyl-diphosphooligosaccharide--protein glycosyltransferase subunit DAD1	DAD1	3	5	5	5	4	5	4	47.1	9.5541	85	0.86404	1.138	0.85666	0.92786	13471000000	3609500000	3390200000	3412800000	3058000000
1564	Heterogeneous nuclear ribonucleoprotein A1;Heterogeneous nuclear ribonucleoprotein A1, N-terminally processed;Heterogeneous nuclear ribonucleoprotein A1-like 2	HNRNPA1;HNRNPA1L2	14	24	20	22	24	18	20	65.5	32.679	304	0.87108	1.138	0.86708	0.95899	186860000000	51181000000	44974000000	48787000000	41921000000
1242	Protein odr-4 homolog	ODR4	5	5	5	4	4	4	4	16.4	47.592	422	0.90053	1.1379	0.66897	0.77361	297560000	67365000	66361000	91587000	72244000
3325	COP9 signalosome complex subunit 2	COPS2	6	18	18	17	16	17	16	48.8	51.596	443	0.86704	1.1377	0.87467	0.95822	6632200000	1926600000	1884900000	1440300000	1380400000
4953	Pre-mRNA-splicing factor ATP-dependent RNA helicase PRP16	DHX38	3	15	15	14	11	14	11	14.9	140.5	1227	0.9011	1.1376	0.80436	0.91843	1803000000	517310000	508080000	424180000	353430000
5352	Serine/threonine-protein phosphatase CPPED1	CPPED1	2	7	7	6	6	6	6	30.3	35.548	314	0.87344	1.1374	0.82033	0.90509	696600000	252100000	194450000	109190000	140860000
1208	Actin filament-associated protein 1	AFAP1	2	9	9	9	6	9	6	14.8	80.724	730	0.87228	1.1374	0.68719	0.80179	1226800000	346340000	344590000	296000000	239820000
6191	Tyrosine-protein kinase BAZ1B	BAZ1B	2	27	27	22	21	22	21	23.9	170.45	1479	0.93244	1.1372	0.63662	0.73023	1925200000	572870000	574360000	483130000	294890000
3627	FACT complex subunit SSRP1	SSRP1	3	19	19	19	15	19	15	35.5	81.074	709	0.91057	1.1371	0.92751	1.0848	2427700000	702190000	699290000	509520000	516680000
555	Pre-mRNA-splicing factor CWC22 homolog	CWC22	3	15	15	11	12	11	12	21.7	105.52	908	0.89872	1.137	0.65516	0.77812	1604500000	557140000	436630000	333760000	276980000
5132	Putative ataxin-7-like protein 3B	ATXN7L3B	1	3	3	3	3	3	3	44.3	10.771	97	0.85749	1.137	0.67052	0.72044	1785600000	443150000	424500000	536420000	381540000
3713	Serine/arginine-rich splicing factor 9	SRSF9	2	12	11	11	12	10	11	51.1	25.542	221	0.88803	1.1369	0.80422	0.89378	5933100000	1868800000	1920300000	1256300000	887710000
1277	Protein CMSS1	CMSS1	3	12	12	9	8	9	8	43.7	29.964	261	0.87502	1.1368	0.85092	0.93542	1527600000	420370000	322470000	430880000	353910000
3382	Selenoprotein T	SELT	3	5	5	5	5	5	5	32.3	22.324	195	0.84674	1.1367	0.81186	0.89762	5777300000	1825600000	1636500000	1261500000	1053600000
4363	2-oxoglutarate and iron-dependent oxygenase domain-containing protein 3	OGFOD3	2	7	7	5	6	5	6	32.3	35.646	319	0.86333	1.1366	1.0316	1.1798	1236200000	333200000	315830000	296820000	290390000
4592	Iron-sulfur cluster co-chaperone protein HscB, mitochondrial	HSCB	3	6	6	6	4	6	4	24.3	27.422	235	0.88296	1.1364	0.77758	0.83351	864110000	221770000	214570000	244230000	183540000
3476	28S ribosomal protein S5, mitochondrial	MRPS5	2	12	12	10	10	10	10	29.8	48.006	430	0.87765	1.1362	0.99845	1.1137	1733400000	519730000	477190000	338700000	397800000
4129	Protein YIF1B	YIF1B	5	6	6	4	3	4	3	29.6	33.964	311	0.89609	1.1362	0.74004	0.81037	764270000	223370000	210490000	197090000	133320000
5584	Integrin-linked kinase-associated serine/threonine phosphatase 2C	ILKAP	2	9	9	9	8	9	8	26	42.906	392	0.86055	1.1362	0.90539	1.0036	2361300000	856550000	667180000	422900000	414660000
2533	Microsomal glutathione S-transferase 1	MGST1	7	4	4	4	4	4	4	27.1	17.598	155	0.85541	1.1361	0.70281	0.78314	2684800000	772710000	760130000	636880000	515120000
5156	Leucine-rich repeat and calponin homology domain-containing protein 3	LRCH3	7	9	9	6	8	6	8	16.6	78.801	712	0.89462	1.1361	0.93695	1.1048	563390000	188950000	162790000	113830000	97810000
5908	Exocyst complex component 1	EXOC1	2	15	15	13	11	13	11	23.1	100.28	879	0.92117	1.136	0.75027	0.86452	1185100000	360340000	333540000	265690000	225520000
1805	Eukaryotic translation initiation factor 2-alpha kinase 4	EIF2AK4	3	7	7	6	3	6	3	6.5	161.12	1427	0.88739	1.136	0.93557	1.0639	240120000	101780000	60364000	41905000	36076000
4158	Testis-expressed sequence 30 protein	TEX30	2	2	2	2	2	2	2	8.8	25.585	227	0.87415	1.1358	0.43285	0.47352	241840000	61179000	56191000	76151000	48320000
3633	Histone-binding protein RBBP4	RBBP4	5	19	2	18	17	2	2	81	46.158	410	0.87761	1.1358	0.83211	0.97171	2818400000	576250000	516600000	959960000	765570000
6250	Ras-related protein Rab-23	RAB23	1	13	13	10	11	10	11	60.8	26.659	237	0.84848	1.1356	0.85211	0.94208	3032200000	807580000	725400000	802840000	696390000
22	Neuroblastoma-amplified sequence	NBAS	4	24	24	17	16	17	16	14.2	254.81	2251	0.89255	1.1354	0.84041	0.92486	1006100000	289980000	263330000	214750000	238070000
4169	RNA-binding protein Raly	RALY	7	10	10	10	10	10	10	43.9	24.665	237	0.84319	1.1354	0.77224	0.83415	5292200000	1452100000	1403300000	1347800000	1088900000
6464	Protein phosphatase methylesterase 1	PPME1	4	15	15	13	10	13	10	40.9	42.315	386	0.91455	1.1352	0.67397	0.74142	4133100000	1211300000	1084800000	1038800000	798070000
3457	Ribonuclease P protein subunit p38	RPP38	3	8	8	6	7	6	7	32.5	31.834	283	0.86315	1.1351	0.71764	0.8345	851050000	211290000	156320000	250550000	232890000
397	Serine-threonine kinase receptor-associated protein	STRAP	5	22	22	21	21	21	21	73.6	39.777	363	0.87999	1.135	0.78111	0.8626	29441000000	8026800000	7267400000	7955700000	6191500000
5563	DNA-directed RNA polymerase I subunit RPA49	POLR1E	4	17	17	17	13	17	13	47.5	47.26	419	0.85763	1.135	0.81226	0.89982	4198600000	1205400000	1036500000	997170000	959520000
4333	Putative deoxyribonuclease TATDN1	TATDN1	12	15	15	13	14	13	14	56.2	33.601	297	0.85446	1.135	0.85489	0.93277	5690300000	1450600000	1202700000	1651100000	1385800000
544	Dehydrogenase/reductase SDR family member on chromosome X	DHRSX	4	4	4	2	3	2	3	16	33.944	307	0.78385	1.135	1.0782	1.1594	129450000	41706000	33227000	26982000	27536000
1635	Coiled-coil domain-containing protein 93	CCDC93	2	11	11	9	6	9	6	18.9	73.041	630	0.91971	1.1349	1.0794	1.3152	610570000	206950000	182020000	107960000	113640000
5550	Protein lunapark	LNP	8	13	13	12	12	12	12	39.5	47.094	423	0.89486	1.1344	0.68579	0.78727	3364300000	1000800000	848720000	876470000	638370000
3319	Ubiquitin-conjugating enzyme E2 K	UBE2K	6	12	12	12	12	12	12	78	22.406	200	0.87056	1.1342	0.75062	0.81137	14056000000	3896100000	2609800000	4701300000	2848400000
1868	C2 domain-containing protein 2-like	C2CD2L	2	2	2	2	1	2	1	3.5	76.18	706	0.94042	1.134	0.80622	0.92772	59954000	15169000	12580000	18282000	13923000
1004	Menin	MEN1	9	4	4	3	3	3	3	9.2	61.418	555	0.92342	1.1337	0.60634	0.67385	148530000	37213000	33270000	43961000	34083000
5884	Ethylmalonyl-CoA decarboxylase	ECHDC1	15	13	3	12	13	3	3	58.5	31.089	284	0.83723	1.1336	0.84757	0.92915	1411200000	334080000	586160000	203220000	287740000
5548	E2/E3 hybrid ubiquitin-protein ligase UBE2O	UBE2O	1	15	15	13	13	13	13	14.1	141.29	1292	0.88749	1.1333	0.82813	0.94363	1038900000	272590000	287790000	253710000	224830000
4181	Centrosomal protein of 170 kDa	CEP170	19	23	23	17	18	17	18	18.7	175.29	1584	0.91295	1.1332	0.69226	0.80206	1838600000	554780000	478210000	452630000	352930000
3316	Ras-related protein Rab-10	RAB10	1	10	8	10	9	8	7	48	22.541	200	0.87801	1.1331	0.87878	0.98373	9802000000	2578700000	2427200000	2471500000	2324600000
4240	Histone H2A deubiquitinase MYSM1	MYSM1	3	27	27	23	26	23	26	41.2	95.031	828	0.9155	1.1331	0.76385	0.84458	9308700000	2337200000	2166500000	2678200000	2126800000
4641	Uncharacterized protein C8orf59	C8orf59	5	6	6	6	5	6	5	46	11.456	100	0.82751	1.133	0.92964	1.0257	1278900000	396280000	346270000	280960000	255420000
2330	BAG family molecular chaperone regulator 2	BAG2	3	15	15	15	15	15	15	68.7	23.772	211	0.86447	1.1328	0.83424	0.91235	21856000000	5458300000	4750400000	6176300000	5471300000
2946	Serine/threonine-protein phosphatase PP1-gamma catalytic subunit;Serine/threonine-protein phosphatase	PPP1CC	7	21	5	20	20	5	5	74.3	36.983	323	0.83821	1.1327	0.86706	0.93854	4824100000	1207800000	1131100000	1322200000	1163000000
2446	Beta-hexosaminidase subunit alpha	HEXA	3	15	15	14	13	14	13	34.2	60.702	529	0.90525	1.1326	0.8736	0.9853	5985400000	1820200000	1427500000	1417100000	1320500000
3822	Transcription elongation factor B polypeptide 3	TCEB3	1	8	8	6	8	6	8	13.4	89.908	798	0.93031	1.1323	0.7669	0.87404	601350000	129500000	134950000	190510000	146380000
4406	Uncharacterized protein C15orf52	C15orf52	3	2	2	2	2	2	2	3.4	57.324	534	0.86725	1.1322	0.98784	1.0769	1889400000	397810000	480100000	636800000	374710000
227	Oxysterol-binding protein;Oxysterol-binding protein-related protein 9	OSBPL9	11	6	6	5	4	5	4	14.8	73.859	655	0.91224	1.132	0.73183	0.82882	849000000	277930000	269400000	176340000	125320000
4536	Methyltransferase-like protein 16	METTL16	5	9	9	9	7	9	7	18.5	63.62	562	0.88614	1.132	0.6737	0.77598	1075500000	355530000	369700000	195170000	155130000
2483	U2 small nuclear ribonucleoprotein B	SNRPB2	1	10	8	9	9	7	7	51.6	25.486	225	0.87145	1.1317	0.92196	1.0068	8479200000	2214300000	2195100000	2100400000	1969300000
2348	Mitochondrial import receptor subunit TOM40 homolog	TOMM40	2	12	12	12	12	12	12	53.7	37.893	361	0.87504	1.1314	0.83647	0.93487	14236000000	3898300000	3288500000	4003500000	3046200000
2819	Proteasome subunit beta type-4	PSMB4	1	8	8	8	8	8	8	48.5	29.204	264	0.85337	1.1313	0.83812	0.91023	18733000000	5107000000	4670600000	4663400000	4291900000
5786	Ras-related protein Rab-18	RAB18	5	12	12	12	10	12	10	71.4	22.977	206	0.8659	1.1313	0.91273	0.9987	6283800000	1581500000	1415800000	1635500000	1651000000
3374	Small nuclear ribonucleoprotein F	SNRPF	2	8	8	8	7	8	7	89.5	9.7251	86	0.85217	1.1313	0.75092	0.84511	4469400000	1385600000	1167100000	1046500000	870150000
4770	Neuroguidin	NGDN	4	9	9	7	9	7	9	36	35.25	311	0.86435	1.1313	0.75628	0.816	4454000000	992690000	875100000	1441500000	1144700000
3092	MAP kinase-activated protein kinase 2	MAPKAPK2	5	8	6	6	5	4	3	21.5	45.567	400	0.84225	1.1312	1.1024	1.2218	607500000	222830000	191100000	91005000	102560000
3661	SWI/SNF-related matrix-associated actin-dependent regulator of chromatin subfamily B member 1	SMARCB1	5	8	8	7	7	7	7	31.2	44.141	385	0.83813	1.1311	0.76064	0.87319	1604300000	452400000	361050000	353510000	437360000
2646	Histone H1.2	HIST1H1C	1	19	5	17	19	5	5	45.5	21.364	213	0.82718	1.1311	0.70495	0.74567	9163000000	2941400000	2220700000	2383400000	1617500000
5938	Pleckstrin homology domain-containing family J member 1	PLEKHJ1	4	6	6	4	6	4	6	36.9	17.551	149	0.83194	1.131	0.75916	0.80932	761010000	112630000	87099000	205990000	355280000
5230	UAP56-interacting factor	FYTTD1	5	5	5	3	4	3	4	20.9	33.004	292	0.82224	1.1308	0.65325	0.7148	198400000	55130000	47349000	61717000	34207000
2165	Metaxin-2	MTX2	5	10	10	9	9	9	9	64.3	29.763	263	0.85756	1.1306	0.76273	0.84626	8274700000	2129400000	1755400000	2426000000	1963900000
2544	Lipoamide acyltransferase component of branched-chain alpha-keto acid dehydrogenase complex, mitochondrial	DBT	3	9	9	6	7	6	7	27.8	53.486	482	0.84203	1.1306	0.80923	0.90633	1192100000	414970000	325240000	257500000	194410000
4162	Mediator of RNA polymerase II transcription subunit 23	MED23	12	22	22	20	13	20	13	20.7	157.11	1374	0.90777	1.1306	0.8021	0.9346	1624100000	578960000	481480000	307840000	255850000
5602	Nucleotide exchange factor SIL1	SIL1	9	13	13	12	11	12	11	39.7	52.084	461	0.8839	1.1305	0.82754	0.94066	7109300000	1495700000	1918800000	1670300000	2024500000
1526	Voltage-dependent anion-selective channel protein 3	VDAC3	10	10	10	8	9	8	9	45.8	30.757	284	0.88462	1.1305	0.84533	0.92406	6723200000	1282800000	2308500000	1442600000	1689400000
5792	Dynein light chain roadblock-type 1	DYNLRB1	6	7	7	7	7	7	7	83.3	10.921	96	0.84467	1.1305	0.75468	0.83019	5041700000	1337200000	1093700000	1529300000	1081600000
1988	Cytoplasmic dynein 1 light intermediate chain 2	DYNC1LI2	4	14	14	12	11	12	11	43.1	54.099	492	0.89484	1.1302	0.69429	0.78821	3578100000	892910000	837390000	1011500000	836340000
1875	Coatomer subunit epsilon	COPE	4	15	15	14	15	14	15	65.3	34.482	308	0.85403	1.1298	0.77667	0.89454	13237000000	3984900000	3289600000	3477800000	2484900000
5847	L-aminoadipate-semialdehyde dehydrogenase-phosphopantetheinyl transferase	AASDHPPT	4	12	12	12	10	12	10	43.7	35.776	309	0.81633	1.1296	0.79417	0.88586	4611800000	1253000000	1093000000	1177800000	1088100000
21	Epidermal growth factor receptor substrate 15-like 1	EPS15L1	3	28	28	24	23	24	23	51.1	83.247	754	0.90367	1.1296	0.71932	0.8424	3730100000	1074900000	1034800000	913330000	707030000
2305	Sphingosine-1-phosphate lyase 1	SGPL1	2	12	12	10	10	10	10	26.8	63.523	568	0.90178	1.1295	0.76234	0.86982	3143500000	761780000	919730000	924740000	537290000
2683	ADP-ribosylation factor 4	ARF4	3	12	7	12	11	7	7	81.1	20.511	180	0.89091	1.1294	0.86176	0.93923	35455000000	9594900000	9341300000	8566300000	7952600000
1652	Zinc finger protein 687	ZNF687	4	4	4	4	3	4	3	10.1	80.819	785	0.92882	1.1293	0.74754	0.84172	114310000	28219000	23104000	38279000	24708000
1858	Nucleolar protein 56	NOP56	5	28	28	26	28	26	28	57.1	66.049	594	0.88703	1.1292	0.6814	0.78197	17392000000	4306600000	5540800000	4284700000	3259800000
1417	DNA-directed RNA polymerase I subunit RPA2;DNA-directed RNA polymerase	POLR1B	12	21	21	18	18	18	18	22	128.23	1135	0.90346	1.1291	0.88241	0.99788	1954600000	712100000	510480000	360470000	371560000
5961	Uncharacterized protein C1orf109	C1orf109	2	4	4	3	3	3	3	28.1	23.373	203	0.86601	1.1289	0.88447	0.98325	165590000	55679000	41267000	35741000	32901000
5525	Nucleolar GTP-binding protein 1	GTPBP4	4	30	30	26	28	26	28	54.7	73.964	634	0.89903	1.1288	0.65518	0.76516	9997600000	3046400000	2753600000	2450400000	1747200000
1599	Aprataxin	APTX	21	3	3	3	3	3	3	21.2	22.763	198	0.85493	1.1286	0.88694	0.95692	166370000	38561000	33558000	54372000	39883000
1329	Rho guanine nucleotide exchange factor 12	ARHGEF12	3	10	10	10	6	10	6	7.8	161.91	1441	0.91393	1.1285	0.76382	0.88601	330630000	100380000	111830000	69085000	49340000
3943	Splicing factor 3A subunit 2	SF3A2	1	13	13	13	13	13	13	33.6	49.255	464	0.88207	1.1283	0.72555	0.81948	5095900000	1457900000	1306200000	1357400000	974420000
4841	Pleckstrin homology domain-containing family O member 2	PLEKHO2	4	3	3	3	2	3	2	13	47.785	440	0.91184	1.1281	0.70269	0.79298	235120000	93442000	68679000	40318000	32682000
5578	Caseinolytic peptidase B protein homolog	CLPB	11	19	19	18	18	18	18	40.3	75.448	677	0.8817	1.1278	0.9069	1.0466	4497900000	1173100000	1188400000	1078600000	1057900000
4518	Kinectin	KTN1	18	87	87	82	80	82	80	63	156.27	1357	0.89792	1.1278	0.8589	0.99163	44030000000	11907000000	11625000000	10804000000	9693100000
1536	Tenascin	TNC	10	6	6	3	5	3	5	4.6	201.14	1838	0.91345	1.1275	0.61522	0.69281	122750000	34595000	34548000	30747000	22865000
1600	Unconventional myosin-Va	MYO5A	17	32	30	23	22	21	21	18.6	215.04	1852	0.88096	1.1274	0.99165	1.1148	2848200000	639360000	939480000	531210000	738170000
4362	Coiled-coil domain-containing protein 137	CCDC137	1	5	5	5	5	5	5	18.3	33.231	289	0.86377	1.1273	0.59483	0.64459	871480000	239300000	222750000	234050000	175370000
3158	Fragile X mental retardation syndrome-related protein 2	FXR2	1	16	13	14	15	11	12	34.2	74.222	673	0.90769	1.1267	0.708	0.81337	1625200000	319650000	364000000	493910000	447610000
3735	Splicing factor 3B subunit 2	SF3B2	8	41	41	39	39	39	39	52.6	100.23	895	0.89879	1.1266	0.7309	0.82803	25581000000	6327200000	5685600000	6527700000	7040600000
325	Hexokinase-1	HK1	12	47	43	46	46	42	42	56.5	102.31	915	0.90728	1.1263	0.87909	0.98603	63736000000	16889000000	16000000000	16165000000	14682000000
6364	Probable ATP-dependent RNA helicase DDX52	DDX52	4	16	16	13	13	13	13	37.2	67.497	599	0.89389	1.1261	0.69175	0.80286	3056100000	871920000	843530000	747390000	593260000
4464	ATP-dependent RNA helicase DHX29	DHX29	1	11	11	10	9	10	9	12.9	155.23	1369	0.90119	1.1258	0.71098	0.83714	696790000	226190000	203700000	146940000	119960000
2136	CCR4-NOT transcription complex subunit 3	CNOT3	5	8	8	8	8	8	8	13.4	81.871	753	0.8889	1.1257	0.66315	0.7472	1293000000	309630000	343430000	316670000	323220000
436	Thioredoxin domain-containing protein 15	TXNDC15	6	6	6	6	6	6	6	24.6	37.249	337	0.89252	1.1257	0.76546	0.86244	343190000	79470000	72837000	110140000	80744000
3159	Ras-related protein Rab-7a	RAB7A	7	19	19	18	19	18	19	80.7	23.489	207	0.86035	1.1256	0.87962	0.9709	37108000000	8863600000	7537900000	10761000000	9944900000
2540	Heat shock cognate 71 kDa protein	HSPA8	16	46	20	45	43	19	17	78.9	70.897	646	0.87937	1.1253	0.82507	0.9281	180350000000	43767000000	48219000000	53877000000	34486000000
1353	Lysine-specific histone demethylase 1B	KDM1B	4	3	3	2	2	2	2	9.5	65.844	591	0.89889	1.1251	0.76806	0.87779	226890000	64025000	56563000	60612000	45687000
396	Vacuolar protein sorting-associated protein 52 homolog	VPS52	4	5	5	5	3	5	3	9.6	80.09	701	0.85938	1.1251	1.0674	1.1696	1062100000	310200000	268820000	236720000	246400000
3487	Thioredoxin-like protein 4A	TXNL4A	2	7	7	7	4	7	4	62.7	16.786	142	0.84348	1.125	0.82324	0.89192	2540100000	599690000	850370000	304870000	785130000
6035	EH domain-containing protein 3	EHD3	2	17	3	17	17	3	3	30.7	60.886	535	0.88867	1.1248	0.82267	0.91638	129910000	44401000	39513000	23938000	22057000
2661	Aspartate aminotransferase, cytoplasmic;Aspartate aminotransferase	GOT1	3	21	21	21	20	21	20	67.8	46.247	413	0.84524	1.1246	0.74184	0.82007	28540000000	8132000000	7318100000	7423300000	5666900000
4210	ATPase family AAA domain-containing protein 3B	ATAD3B	4	30	7	29	26	7	4	49.4	72.572	648	0.83952	1.1242	0.81865	0.96666	986920000	326860000	284320000	204200000	171540000
3346	Ubiquitin-fold modifier 1	UFM1	3	5	5	4	5	4	5	68.2	9.1175	85	0.78062	1.124	0.71139	0.76357	4262400000	1031800000	816210000	1352400000	1061900000
5580	Large subunit GTPase 1 homolog	LSG1	2	13	13	11	12	11	12	18.8	75.225	658	0.89558	1.1239	0.77966	0.90922	2725800000	526110000	711720000	546370000	941580000
1952	Serine palmitoyltransferase 1	SPTLC1	2	15	15	14	13	14	13	40	52.743	473	0.90848	1.1239	0.79615	0.90224	3325700000	842670000	763880000	913370000	805770000
5946	PIH1 domain-containing protein 1	PIH1D1	1	10	10	10	8	10	8	48.6	32.363	290	0.84788	1.1237	0.78421	0.86192	1478900000	382710000	325540000	413040000	357630000
5551	Centrosomal protein of 44 kDa	CEP44	5	4	4	2	4	2	4	12.1	44.139	390	0.85723	1.1237	0.56766	0.65092	183360000	34914000	33938000	73431000	41076000
813	Ribonuclease P protein subunit p20	POP7	2	5	5	5	4	5	4	38.7	15.324	137	0.8164	1.1236	0.82191	0.91301	1073100000	339970000	288900000	247780000	196490000
1141	Dynactin subunit 5	DCTN5	2	3	3	3	3	3	3	21.6	14.916	134	0.83795	1.1235	0.87857	0.97801	433940000	147590000	126510000	91529000	68311000
2910	Replication protein A 14 kDa subunit	RPA3	2	5	5	5	5	5	5	70.2	13.569	121	0.81425	1.1232	0.82669	0.91865	6020300000	1941600000	1716600000	1265100000	1097000000
5214	Regulation of nuclear pre-mRNA domain-containing protein 1A	RPRD1A	3	13	9	11	12	7	9	48.7	35.719	312	0.84302	1.1232	0.84934	0.92943	1943100000	340390000	505850000	527160000	569720000
3341	10 kDa heat shock protein, mitochondrial	HSPE1	3	18	18	17	18	17	18	91.2	10.932	102	0.82047	1.1226	0.85598	0.93348	203430000000	49933000000	41823000000	58997000000	52675000000
570	Cytosolic purine 5-nucleotidase	NT5C2	10	8	8	8	4	8	4	18.2	61.44	532	0.8699	1.1226	0.85648	0.97489	1224500000	452830000	339290000	229040000	203360000
5931	Protein SDA1 homolog	SDAD1	5	17	17	16	14	16	14	28.5	79.87	687	0.88178	1.1225	0.89892	1.0585	4201000000	1088000000	1227500000	1001300000	884190000
629	Cytoplasmic dynein 1 intermediate chain 2	DYNC1I2	19	17	17	14	16	14	16	36.5	71.349	638	0.88259	1.1225	0.7487	0.88615	5333400000	1296800000	1240900000	1516600000	1279100000
4713	Putative E3 ubiquitin-protein ligase UBR7	UBR7	9	6	6	5	6	5	6	13.2	47.998	425	0.84262	1.1224	1.073	1.1925	354590000	109580000	105930000	68928000	70152000
2355	Dihydrofolate reductase	DHFR	5	6	6	5	6	5	6	41.2	21.452	187	0.84309	1.1223	0.77873	0.85206	580030000	166930000	131850000	156470000	124780000
2781	Transcriptional repressor protein YY1	YY1	4	6	3	5	5	3	2	15.9	44.712	414	0.86541	1.1221	0.7966	0.88966	223670000	82834000	80448000	31132000	29261000
5917	Integrator complex subunit 7	INTS7	4	7	7	6	5	6	5	9.3	104.7	942	0.90176	1.1219	0.76252	0.89294	457690000	146080000	174660000	73986000	62964000
4131	DBIRD complex subunit ZNF326	ZNF326	5	10	10	9	9	9	9	21.6	65.653	582	0.90916	1.1218	0.72639	0.80812	1592700000	458510000	442850000	371390000	319970000
1465	Transmembrane emp24 domain-containing protein 5	TMED5	4	5	5	3	5	3	5	23	20.53	178	0.85942	1.1218	0.86039	0.91937	3570300000	752240000	638460000	1148000000	1031500000
264	Ubiquitin carboxyl-terminal hydrolase;Ubiquitin carboxyl-terminal hydrolase 3	USP3	8	2	2	1	2	1	2	7	40.953	356	0.88194	1.1217	0.89402	1.0171	134070000	41698000	36396000	30496000	25477000
4924	Beta-catenin-like protein 1	CTNNBL1	5	20	20	19	17	19	17	36.2	65.173	563	0.88271	1.1217	0.89075	1.0042	4776400000	1205400000	1030100000	1280300000	1260700000
3963	Thyroid receptor-interacting protein 11	TRIP11	5	63	63	53	48	53	48	38.5	227.58	1979	0.89777	1.1216	0.81981	0.9461	7482000000	1926200000	1744700000	2079900000	1731200000
4196	CSC1-like protein 2	TMEM63B	4	2	2	2	2	2	2	3	94.957	832	0.88599	1.1216	0.78241	0.89571	100950000	23600000	18911000	35321000	23122000
1605	Ubiquitin-associated protein 2-like	UBAP2L	14	15	15	14	14	14	14	22.1	113.5	1078	0.90332	1.1213	0.82262	0.95797	7331500000	2118800000	1880400000	1772000000	1560300000
973	Transmembrane protein 68	TMEM68	11	3	3	3	2	3	2	25.9	16.126	143	0.87369	1.1211	1.0422	1.1233	123970000	40903000	37418000	22774000	22874000
6074	Disco-interacting protein 2 homolog B	DIP2B	2	9	9	7	5	7	5	8.4	171.49	1576	0.89229	1.1208	0.50283	0.5707	259560000	115030000	103930000	27092000	13515000
3230	IST1 homolog	IST1	11	9	9	8	9	8	9	29.6	36.622	335	0.83219	1.1208	0.83919	0.92997	1748800000	562840000	450450000	417890000	317610000
3696	Protein Red	IK	6	14	14	13	13	13	13	29.6	65.601	557	0.88481	1.1208	0.67887	0.80327	2892100000	667190000	696560000	870140000	658240000
1631	Nuclear factor 1 C-type	NFIC	22	7	6	7	4	6	3	20.5	55.57	508	0.87156	1.1208	0.86396	1.1024	268020000	86621000	90202000	51142000	40053000
3801	Ribosome biogenesis protein BOP1	BOP1	4	29	29	27	24	27	24	59	83.629	746	0.89125	1.1207	0.72211	0.8187	9640100000	2782900000	2406900000	2546800000	1903600000
4774	Neuron navigator 1	NAV1	10	21	21	19	11	19	11	14.9	201.51	1869	0.91494	1.1206	0.72041	0.8254	1051900000	332110000	316370000	241810000	161570000
3999	Transcription initiation factor TFIID subunit 12	TAF12	2	3	3	3	2	3	2	22.1	14.825	131	0.8292	1.1206	1.1097	1.2227	231870000	63420000	34771000	65447000	68228000
3802	Ubiquitin conjugation factor E4 A	UBE4A	3	21	21	19	17	19	17	28.7	122.56	1066	0.90312	1.1205	0.74253	0.86542	2774900000	917510000	952170000	483550000	421680000
5290	DnaJ homolog subfamily C member 2;DnaJ homolog subfamily C member 2, N-terminally processed	DNAJC2	6	15	15	12	14	12	14	29.1	71.996	621	0.85874	1.1201	0.7351	0.84331	1637100000	435130000	350270000	487250000	364480000
2990	Protein phosphatase inhibitor 2;Protein phosphatase inhibitor 2-like protein 3	PPP1R2;PPP1R2P3	4	6	6	6	5	6	5	27.8	23.015	205	0.80927	1.1198	0.713	0.77971	1297000000	465110000	334400000	287890000	209570000
1704	Proteasome subunit alpha type;Proteasome subunit alpha type-6	PSMA6	10	15	15	15	14	15	14	60.7	28.147	252	0.84665	1.1197	0.83665	0.90343	42658000000	10825000000	9787700000	11777000000	10268000000
5432	3-hydroxybutyrate dehydrogenase type 2	BDH2	8	5	5	5	4	5	4	25.3	26.724	245	0.86048	1.1196	0.90562	0.99163	1314600000	381270000	350220000	290230000	292880000
4383	Peptidyl-prolyl cis-trans isomerase CWC27 homolog	CWC27	4	7	7	6	7	6	7	23.5	53.846	472	0.85537	1.1196	0.74242	0.91051	1391300000	353990000	317770000	384860000	334630000
357	116 kDa U5 small nuclear ribonucleoprotein component	EFTUD2	2	48	47	46	44	45	43	67.8	105.38	937	0.89779	1.1194	0.75822	0.86671	29245000000	8254400000	7505700000	7516600000	5968400000
1074	CLIP-associating protein 2	CLASP2	12	29	24	26	23	21	19	25.6	164.73	1505	0.93091	1.1194	0.8718	0.99124	1621400000	477260000	438410000	375820000	329920000
3653	WASH complex subunit strumpellin	KIAA0196	4	36	36	32	25	32	25	39.3	134.28	1159	0.9005	1.1193	0.86021	0.97391	3561400000	1080600000	1015100000	787290000	678410000
4782	Folliculin	FLCN	3	3	3	3	1	3	1	12	37.741	342	0.90251	1.1192	0.72567	0.82673	89972000	23618000	24706000	24499000	17149000
2223	Ribosomal L1 domain-containing protein 1	RSL1D1	2	24	24	23	23	23	23	43.3	54.972	490	0.8733	1.1189	0.74511	0.86205	29649000000	7931800000	7494200000	8097800000	6124800000
3220	Geranylgeranyl transferase type-2 subunit beta	RABGGTB	4	7	7	6	5	6	5	26.6	35.915	320	0.84834	1.1187	0.8984	0.99862	1384200000	458070000	400050000	273000000	253070000
5412	NADH dehydrogenase [ubiquinone] 1 alpha subcomplex assembly factor 3	NDUFAF3	2	7	7	6	7	6	7	54.9	20.35	184	0.85166	1.1186	0.97	1.0514	6075200000	1611600000	1374400000	1547700000	1541500000
2207	26S proteasome non-ATPase regulatory subunit 10	PSMD10	5	13	13	12	13	12	13	64.6	24.428	226	0.84995	1.1186	0.80345	0.87922	3691300000	1015000000	673910000	1221200000	781140000
90	Nuclear distribution protein nudE-like 1	NDEL1	3	6	4	4	6	2	4	21.3	37.039	328	0.88134	1.1184	0.91197	1.002	354010000	80893000	76567000	98645000	97900000
510	Translocon-associated protein subunit gamma	SSR3	3	1	1	1	1	1	1	8	20.161	174	0.86683	1.1183	0.87692	0.95065	2542600000	679630000	621700000	649560000	591730000
2896	ER lumen protein-retaining receptor 2	KDELR2	2	7	4	7	6	4	3	44.3	24.422	212	0.92272	1.1183	1.1423	1.2841	4059400000	2881900000	490590000	325340000	361550000
6538	Electrogenic sodium bicarbonate cotransporter 1	SLC4A4	5	3	3	2	3	2	3	5.9	72.048	646	0.85472	1.1183	1.0307	1.1781	76009000	21436000	22818000	14261000	17493000
5069	60S ribosomal export protein NMD3	NMD3	8	16	16	14	13	14	13	42.1	57.603	503	0.88149	1.1181	0.7449	0.90046	2280800000	561700000	556050000	634700000	528320000
5200	YTH domain-containing protein 1	YTHDC1	2	8	8	8	6	8	6	8.2	82.691	709	0.94851	1.1181	0.82047	0.973	1329200000	221580000	203440000	458490000	445640000
4681	Membrane magnesium transporter 1	MMGT1	2	4	4	4	3	4	3	49.6	14.686	131	0.82949	1.118	0.82617	0.89876	4267600000	1174700000	1010400000	970950000	1111600000
67	Beta-parvin	PARVB	7	6	3	5	5	2	2	16.5	41.573	364	0.85566	1.1179	1.022	1.1398	113980000	42268000	36752000	16093000	18870000
3516	Heat shock factor protein 1	HSF1	4	12	11	11	10	10	10	30.3	52.88	489	0.87355	1.1175	0.70128	0.78168	3047300000	859570000	610590000	955770000	621410000
4517	Glycerol-3-phosphate acyltransferase 4	AGPAT6	3	5	5	4	5	4	5	10.7	52.07	456	0.88656	1.1174	0.70711	0.78553	204140000	55432000	44677000	57834000	46199000
5493	Bcl-2-like protein 13	BCL2L13	7	14	14	12	13	12	13	43.1	52.723	485	0.89451	1.1171	0.8183	0.93997	1714900000	459200000	445910000	460460000	349320000
4653	Nuclear pore complex protein Nup93	NUP93	2	41	41	37	36	37	36	59.8	93.487	819	0.88586	1.1168	0.81805	0.93988	13990000000	3699900000	3362000000	3657300000	3271000000
354	Small nuclear ribonucleoprotein Sm D3	SNRPD3	2	5	5	5	4	5	4	55.8	13.291	120	0.84738	1.1168	0.79727	0.85084	36356000000	11634000000	10295000000	7797900000	6628200000
14	Alpha-adducin	ADD1	14	17	16	16	14	15	14	42.4	70.055	632	0.88871	1.1167	0.73834	0.8408	3224900000	852880000	872010000	849750000	650280000
6047	NADH dehydrogenase [ubiquinone] 1 alpha subcomplex assembly factor 4	NDUFAF4	1	10	10	9	9	9	9	58.3	20.266	175	0.84899	1.1165	0.90023	0.9982	6494800000	1481800000	2013500000	1526200000	1473300000
1919	TATA-binding protein-associated factor 172	BTAF1	3	11	11	9	9	9	9	7.8	206.89	1849	0.90385	1.1162	0.91424	1.0337	930670000	228690000	210910000	252000000	239060000
2887	General transcription factor IIH subunit 1	GTF2H1	4	8	8	4	8	4	8	22.6	62.031	548	0.92134	1.1162	0.71063	0.82078	498190000	132130000	139160000	119610000	107300000
2546	Ras-related protein Ral-A	RALA	2	12	7	12	10	7	5	56.8	23.567	206	0.84665	1.1159	0.88287	0.97247	6492700000	1663500000	1452100000	1849800000	1527300000
2326	U6 snRNA-associated Sm-like protein LSm8	LSM8	4	7	7	7	7	7	7	99	10.403	96	0.82832	1.1156	0.97401	1.0439	4369300000	997050000	848330000	1259400000	1264500000
5280	Translocation protein SEC62	SEC62	5	10	10	10	9	10	9	22.8	45.861	399	0.82573	1.1156	0.8013	0.92093	9139400000	3080600000	1633700000	3209400000	1215700000
3499	Vacuolar fusion protein CCZ1 homolog;Vacuolar fusion protein CCZ1 homolog B	CCZ1;CCZ1B	4	7	7	7	4	7	4	18.3	55.866	482	0.84167	1.1155	0.61676	0.69478	798420000	234430000	299090000	133080000	131830000
3072	NADP-dependent malic enzyme	ME1	4	16	15	15	11	14	11	40.4	64.149	572	0.88418	1.1153	0.80212	0.90241	6622500000	1879700000	1775400000	1196300000	1771100000
5555	pre-mRNA 3 end processing protein WDR33	WDR33	5	23	23	22	19	22	19	24.3	145.89	1336	0.88136	1.1153	0.76142	0.87993	2365000000	733490000	653340000	531540000	446600000
6540	Wiskott-Aldrich syndrome protein family member 2	WASF2	2	9	8	8	7	7	6	23.9	54.283	498	0.8744	1.1152	0.7032	0.82402	1356400000	381650000	330700000	327730000	316320000
3720	Serine-protein kinase ATM	ATM	5	13	13	12	5	12	5	6.1	350.71	3056	0.88932	1.115	0.9264	1.0652	366180000	164930000	128860000	33441000	38953000
6519	Cilia- and flagella-associated protein 20	CFAP20	1	7	7	5	6	5	6	43.5	22.774	193	0.8804	1.1149	0.77279	0.8711	1022900000	271680000	251860000	226990000	272410000
1162	Syntaxin-12	STX12	3	12	12	12	11	12	11	52.8	34.201	299	0.85184	1.1149	0.90398	0.97532	7309600000	1886400000	1706200000	1962200000	1754800000
4286	Zinc finger protein 787	ZNF787	1	7	7	6	6	6	6	21.2	40.428	382	0.84956	1.1148	0.85154	0.94252	1722300000	470720000	407690000	432690000	411170000
1737	Heterogeneous nuclear ribonucleoprotein H;Heterogeneous nuclear ribonucleoprotein H, N-terminally processed	HNRNPH1	25	20	12	19	19	11	11	56.6	51.229	472	0.83541	1.1148	0.86676	0.96053	17345000000	4457000000	3855500000	4726100000	4306200000
6459	Sorting and assembly machinery component 50 homolog	SAMM50	2	15	15	15	14	15	14	42.4	51.976	469	0.85094	1.1148	0.78712	0.89628	4089400000	1165500000	1151700000	960230000	811910000
3849	Protein RRP5 homolog	PDCD11	2	54	54	42	46	42	46	39.1	208.7	1871	0.86291	1.1145	0.75884	0.8591	5997300000	1754900000	1592700000	1499400000	1150300000
490	Translocating chain-associated membrane protein 1	TRAM1	3	4	4	4	4	4	4	13.9	33.435	288	0.88995	1.1142	0.90848	1.0002	1673800000	387150000	363850000	479550000	443200000
2314	DNA-directed RNA polymerase I subunit RPA1;DNA-directed RNA polymerase	POLR1A	2	43	42	36	34	35	33	34.9	194.81	1720	0.87526	1.1141	0.79473	0.93522	5793800000	1773900000	1451200000	1386600000	1182100000
980	Tubulin-specific chaperone A	TBCA	6	13	13	13	12	13	12	78.6	10.08	84	0.7984	1.1141	0.85346	0.94914	18838000000	6306100000	5277600000	3899900000	3354700000
2086	Pre-mRNA-processing factor 17	CDC40	2	3	3	3	2	3	2	5.9	60.83	539	0.89981	1.1141	0.65413	0.75013	151650000	45774000	45160000	35353000	25362000
719	Integrin beta;Integrin beta-6	ITGB6	3	1	1	1	1	1	1	1.2	81.543	746	0.90305	1.1139	0.92432	1.0456	9037900000	2871300000	2454900000	1887500000	1824300000
2960	Vitamin K-dependent gamma-carboxylase	GGCX	5	8	8	7	5	7	5	12.9	87.56	758	0.87452	1.1139	0.71627	0.81786	465120000	169740000	140280000	92358000	62742000
6020	SWI/SNF-related matrix-associated actin-dependent regulator of chromatin subfamily A-like protein 1	SMARCAL1	4	9	9	8	7	8	7	8.6	105.94	954	0.89159	1.1138	1.1093	1.2151	873290000	112010000	109570000	458470000	193230000
6116	DnaJ homolog subfamily B member 11	DNAJB11	1	18	18	18	18	18	18	49.7	40.513	358	0.85423	1.1137	0.83253	0.92164	14980000000	3875900000	3457300000	4148700000	3498500000
3693	COP9 signalosome complex subunit 1	GPS1	6	13	13	12	12	12	12	37.2	55.092	487	0.85174	1.1135	0.8421	0.95046	4727100000	1310800000	1073000000	1237200000	1106200000
4205	Ubiquitin-associated protein 2	UBAP2	12	10	10	9	9	9	9	13.6	117.11	1119	0.90224	1.1135	0.7012	0.81006	1426000000	407420000	345400000	376410000	296720000
1483	Protein CLEC16A	CLEC16A	3	3	3	3	2	3	2	4.6	117.7	1053	0.84472	1.1135	0.90701	0.98701	3200100000	744940000	617630000	943390000	894130000
3871	Proteasome activator complex subunit 4	PSME4	6	32	32	25	27	25	27	23.1	211.33	1843	0.90921	1.1133	0.69876	0.78615	3022600000	828110000	726590000	844500000	623420000
236	Paralemmin-2	PALM2-AKAP2;PALM2	5	5	2	3	4	1	2	15.5	45.698	413	0.92827	1.1131	0.86041	0.95861	51892000	18751000	18368000	7169000	7604700
3117	Proteasome subunit beta type-3	PSMB3	1	11	11	11	11	11	11	58.5	22.949	205	0.83491	1.1131	0.84357	0.92518	21766000000	5179600000	4430600000	6910800000	5244800000
1687	Signal transducer and activator of transcription 2	STAT2	5	9	9	7	5	7	5	15.1	97.456	847	0.91895	1.1131	0.64369	0.73093	585450000	168650000	145090000	152690000	119020000
3608	Apoptosis regulator BAX	BAX	8	10	1	9	10	1	1	68.2	19.718	179	0.84772	1.1128	0.85493	0.91371	924190000	242060000	216710000	248180000	217230000
3715	Serine/arginine-rich splicing factor 6	SRSF6	3	12	8	12	11	8	7	31.6	38.418	335	0.84301	1.1127	0.80433	0.89242	8448500000	2460900000	2201700000	2050000000	1735900000
929	MICOS complex subunit MIC25	CHCHD6	4	8	8	7	6	7	6	38.3	26.457	235	0.79807	1.1124	0.91535	1.0361	637620000	200780000	136070000	161410000	139360000
2595	General transcription factor IIF subunit 2	GTF2F2	1	19	19	17	19	17	19	74.3	28.38	249	0.85805	1.1124	0.80153	0.87982	14574000000	3775300000	3149800000	4234800000	3414100000
2816	Phosphatidylinositol 3-kinase regulatory subunit alpha	PIK3R1	9	7	6	6	4	6	3	15.9	83.597	724	0.84988	1.1123	0.83782	0.96463	312660000	111390000	90673000	59646000	50949000
6487	Trafficking protein particle complex subunit 1	TRAPPC1	1	4	4	4	3	4	3	32.4	16.831	145	0.84566	1.1121	0.79234	0.8703	844130000	287370000	279390000	138930000	138450000
1015	Small nuclear ribonucleoprotein-associated proteins B and B;Small nuclear ribonucleoprotein-associated protein N	SNRPB;SNRPN	8	9	9	9	9	9	9	25.7	29.975	288	0.84252	1.1121	0.85729	0.93377	19128000000	5311600000	4758700000	4864500000	4193300000
343	Tuberin	TSC2	10	8	8	6	4	6	4	9.3	193.33	1741	0.86943	1.112	0.80749	0.90063	160340000	62149000	51457000	25780000	20950000
470	U3 small nucleolar RNA-associated protein 15 homolog	UTP15	5	2	2	2	1	2	1	5.4	56.355	499	0.86421	1.1118	0.943	1.0677	110850000	39473000	32005000	20898000	18479000
5992	Non-structural maintenance of chromosomes element 4 homolog A	NSMCE4A	4	4	4	3	3	3	3	16.6	44.301	385	0.85104	1.1117	0.69294	0.80848	244400000	70595000	68409000	61049000	44350000
5082	RecQ-mediated genome instability protein 2	RMI2	1	4	4	4	4	4	4	31.3	15.865	147	0.83017	1.1117	0.72058	0.77169	502200000	98996000	87439000	180130000	135640000
658	Mitotic-spindle organizing protein 2B	MZT2B	2	5	2	5	5	2	2	37.6	22.281	218	0.86564	1.1116	0.70721	0.78045	195350000	40412000	36901000	71158000	46876000
4152	RRP12-like protein	RRP12	4	58	57	53	56	52	56	54.1	143.7	1297	0.88737	1.1114	0.7897	0.90167	33239000000	10004000000	8737500000	7941400000	6556200000
5921	ADP-ribosylation factor-like protein 8B	ARL8B	2	8	3	8	6	3	2	45.2	21.539	186	0.87293	1.1113	0.84668	0.96367	1427100000	345390000	319280000	416050000	346420000
2937	ADP-ribosylation factor-like protein 2	ARL2	2	8	8	8	8	8	8	54.9	20.878	184	0.83719	1.1113	0.8694	0.93359	8778700000	2586800000	1701400000	2754900000	1735600000
5906	Probable 8-oxo-dGTP diphosphatase NUDT15	NUDT15	1	5	5	4	4	4	4	50	18.609	164	0.81784	1.111	0.89475	0.98111	744270000	238970000	190200000	171090000	144010000
3001	Superkiller viralicidic activity 2-like 2	SKIV2L2	5	42	42	37	40	37	40	50.3	117.8	1042	0.87317	1.1109	0.7599	0.88088	19397000000	5706400000	5439000000	4544900000	3706900000
3478	28S ribosomal protein S11, mitochondrial	MRPS11	4	5	5	5	5	5	5	37.3	20.459	193	0.8001	1.1109	0.9588	1.0417	1013600000	373250000	324360000	152040000	163980000
226	Nardilysin	NRD1	8	34	34	33	28	33	28	32.6	139.41	1219	0.90431	1.1109	0.75335	0.86595	7502400000	2206100000	2226000000	1730900000	1339300000
2245	UBX domain-containing protein 7	UBXN7	5	13	13	13	11	13	11	37.2	54.862	489	0.87256	1.1107	0.7401	0.84532	2823900000	836610000	744810000	714510000	527960000
2720	Cyclin-dependent kinase 11B;Cyclin-dependent kinase 11A	CDK11B;CDK11A	24	24	24	20	20	20	20	32.8	90.255	772	0.89306	1.1105	0.81792	0.94297	4693800000	1388500000	1122500000	1158700000	1024100000
582	WW domain-binding protein 4	WBP4	2	4	4	3	4	3	4	13.2	40.03	355	0.87188	1.1105	0.55595	0.62791	395330000	97210000	181360000	74316000	42440000
4741	Kinetochore protein Spc24	SPC24	3	10	10	8	10	8	10	76.6	22.443	197	0.83125	1.1103	0.93505	1.006	2254200000	539570000	466410000	672360000	575880000
3567	Tumor necrosis factor alpha-induced protein 2	TNFAIP2	3	3	3	3	1	3	1	4.4	72.66	654	0.93843	1.1103	0.98462	1.1023	69229000	25448000	23490000	11987000	8304100
5861	Rho GTPase-activating protein 35	ARHGAP35;GRLF1	3	6	6	6	4	6	4	4.9	170.51	1499	0.87506	1.1102	1.1515	1.3547	256320000	90766000	76932000	46374000	42248000
152	Caspase-8;Caspase-8 subunit p18;Caspase-8 subunit p10	CASP8	15	6	6	4	4	4	4	33.8	23.465	198	0.86326	1.1102	0.89877	1.0001	2307700000	666100000	551580000	579200000	510800000
1776	UPF0317 protein C14orf159, mitochondrial	C14orf159	11	7	7	5	7	5	7	16.1	60.523	564	0.86797	1.1101	0.92611	1.0632	535250000	130780000	121340000	141210000	141920000
4278	Integrator complex subunit 3	INTS3	5	18	18	15	15	15	15	29.2	118.01	1042	0.89393	1.1101	0.86132	1.0101	2659800000	705380000	800930000	597140000	556360000
1498	39S ribosomal protein L1, mitochondrial	MRPL1	4	12	12	12	12	12	12	47.7	34.374	302	0.7999	1.11	0.92313	1.0006	7609400000	2282700000	1918600000	1751700000	1656400000
1107	Ancient ubiquitous protein 1	AUP1	5	10	10	8	9	8	9	33.6	50.999	467	0.87238	1.1097	0.67996	0.74841	1591000000	440920000	391850000	441680000	316560000
3681	Cleavage stimulation factor subunit 3	CSTF3	7	21	21	16	15	16	15	37.5	82.921	717	0.88422	1.1097	0.78214	0.88858	4215100000	1163400000	1075200000	1053800000	922630000
3282	Synaptojanin-2-binding protein	SYNJ2BP	1	7	7	7	7	7	7	66.2	15.928	145	0.84185	1.1097	0.90107	0.96445	2801400000	722530000	643360000	741830000	693710000
6451	Hypoxia up-regulated protein 1	HYOU1	10	56	55	54	54	53	53	66	111.33	999	0.87984	1.1096	0.82711	0.94466	158510000000	45377000000	41476000000	38652000000	33005000000
1028	Collagen alpha-2(IV) chain;Canstatin	COL4A2	2	2	2	2	2	2	2	1.5	168.04	1712	0.89457	1.1095	0.59789	0.68396	220820000	67661000	67915000	48926000	36318000
727	Dr1-associated corepressor	DRAP1	6	5	5	4	5	4	5	31.6	23.205	212	0.85006	1.1095	0.90904	0.99656	3825200000	1471300000	923500000	757630000	672810000
3107	Signal recognition particle 9 kDa protein	SRP9	3	5	5	5	5	5	5	53.5	10.112	86	0.82475	1.1093	0.99531	1.0625	13642000000	3683700000	3284100000	3334800000	3339800000
1752	Ubiquitin carboxyl-terminal hydrolase 7;Ubiquitin carboxyl-terminal hydrolase	USP7	5	60	60	58	49	58	49	60.9	128.3	1102	0.88649	1.1091	0.80466	0.9211	21287000000	6053300000	5831500000	5206700000	4195400000
3812	MAGUK p55 subfamily member 2	MPP2	14	3	2	3	3	2	2	8.3	63.314	569	0.85513	1.109	0.86887	0.97651	1243800000	249020000	204700000	428410000	361650000
5994	Serine/threonine-protein phosphatase 4 regulatory subunit 2	PPP4R2	7	6	6	5	4	5	4	20.1	46.898	417	0.8603	1.1087	0.8096	0.92672	415000000	124190000	86463000	108970000	95376000
56	GPI-anchor transamidase	PIGK	4	5	5	5	5	5	5	19.6	37.785	332	0.8408	1.1087	0.95849	1.094	1038100000	351090000	325300000	168240000	193500000
2872	Ribonucleoside-diphosphate reductase subunit M2	RRM2	3	8	7	8	5	7	4	28.5	44.877	389	0.88008	1.1087	0.65889	0.72811	463470000	157660000	163570000	87234000	55007000
1638	CCR4-NOT transcription complex subunit 10	CNOT10	9	6	6	5	3	5	3	11.5	76.967	695	0.8729	1.1085	4.5994	5.2336	627180000	76070000	306770000	36848000	207490000
4532	Protein Hook homolog 3	HOOK3	3	16	16	14	12	14	12	30.5	83.125	718	0.88544	1.1084	0.79524	0.94007	1746000000	493240000	459920000	435890000	356930000
2569	Nucleoprotein TPR	TPR	2	107	107	104	96	104	96	45.6	267.29	2363	0.86136	1.1084	0.84141	0.94615	49272000000	13274000000	12376000000	12668000000	10954000000
3294	Protein transport protein Sec61 subunit beta	SEC61B	1	3	3	3	3	3	3	37.5	9.9743	96	0.83807	1.1083	0.85479	0.92025	18321000000	4718700000	3811600000	5223800000	4566800000
1553	Mitochondrial import receptor subunit TOM5 homolog	TOMM5	5	5	5	5	5	5	5	25.5	10.976	98	0.80602	1.1083	0.83851	0.94086	5491000000	1283800000	1046400000	1672700000	1488200000
4270	Digestive organ expansion factor homolog	DIEXF	1	13	13	10	11	10	11	21.2	87.054	756	0.88103	1.1083	0.84122	0.96716	828680000	207300000	204000000	219910000	197480000
5935	Adaptin ear-binding coat-associated protein 2	NECAP2	9	7	7	6	7	6	7	42.6	28.338	263	0.85018	1.1082	0.70445	0.7693	2197700000	677650000	519560000	555480000	445010000
1802	mRNA-decapping enzyme 1A	DCP1A	5	8	8	7	8	7	8	21.1	63.352	582	0.89793	1.1081	0.6326	0.72169	405480000	114780000	102560000	112810000	75337000
3667	Interferon-related developmental regulator 2	IFRD2	1	5	5	5	3	5	3	15.8	54.813	506	0.84196	1.1077	0.77629	0.88752	818970000	292860000	246080000	149680000	130350000
4042	WASH complex subunit 7	KIAA1033	5	19	19	16	12	16	12	21.7	136.4	1173	0.91417	1.1076	0.82714	0.9377	1185400000	385040000	391670000	204320000	204400000
4104	ORM1-like protein 2	ORMDL2	3	4	2	4	4	2	2	35.3	17.363	153	0.82492	1.1074	0.94643	1.0261	443590000	140040000	99704000	106760000	97078000
5853	Heme-binding protein 1	HEBP1	3	10	10	10	10	10	10	76.2	21.097	189	0.82689	1.1074	0.79009	0.90258	6855000000	1994600000	1668200000	1778300000	1413900000
3193	Nuclear cap-binding protein subunit 2	NCBP2	7	5	5	5	5	5	5	32.7	18.001	156	0.84619	1.1071	0.9108	0.99499	2498500000	736660000	631620000	583760000	546440000
3261	NHP2-like protein 1;NHP2-like protein 1, N-terminally processed	NHP2L1	2	10	10	10	9	10	9	79.7	14.173	128	0.80286	1.1071	0.78807	0.85344	22500000000	7360900000	6143400000	5163900000	3831800000
682	Coiled-coil domain-containing protein 126	CCDC126	2	1	1	1	1	1	1	10.8	12.768	111	0.82231	1.1071	1.175	1.2912	727400000	192290000	276260000	117480000	141370000
1681	Chromobox protein homolog 5	CBX5	3	9	8	9	9	8	8	53.2	22.097	190	0.8564	1.1071	0.78515	0.89274	1907300000	392290000	372970000	640370000	501680000
6475	Mitochondrial import inner membrane translocase subunit Tim9	TIMM9	4	6	6	6	6	6	6	77.5	10.378	89	0.79706	1.107	0.9284	1.0286	6933100000	2502100000	1100300000	2144000000	1186600000
479	Testis-expressed sequence 10 protein	TEX10	4	29	29	27	22	27	22	40	103.91	913	0.89569	1.107	0.75659	0.84772	5851500000	1690100000	1645500000	1353800000	1162200000
2070	Intron-binding protein aquarius	AQR	3	25	24	18	19	17	19	24	171.29	1485	0.94815	1.1067	0.74361	0.84459	1784300000	516380000	453510000	468440000	345930000
3452	Immunoglobulin-binding protein 1	IGBP1	1	13	13	11	12	11	12	49.6	39.221	339	0.84877	1.1065	0.77009	0.85031	1428700000	355410000	322780000	423910000	326650000
757	Protein TFG	TFG	6	8	8	8	8	8	8	54.7	20.365	181	0.85371	1.1063	0.86704	0.99377	4195600000	1312500000	1155400000	867650000	860010000
6371	Mitogen-activated protein kinase kinase kinase 2	MAP3K2	4	10	10	9	8	9	8	17.9	69.74	619	0.88003	1.1063	0.67394	0.77045	642440000	134870000	145080000	199690000	162790000
2039	Syntaxin-6	STX6	2	8	8	6	7	6	7	36.1	29.176	255	0.7932	1.1062	0.83859	0.90952	1192300000	209810000	303700000	225420000	453330000
4578	3-5 exoribonuclease 1	ERI1	2	4	4	4	4	4	4	13.5	40.063	349	0.83728	1.1061	0.84683	0.92681	414580000	130270000	121150000	87823000	75333000
2958	RNA-binding motif protein, X chromosome;RNA-binding motif protein, X chromosome, N-terminally processed;RNA binding motif protein, X-linked-like-1	RBMX;RBMXL1	6	14	14	13	14	13	14	33.2	42.331	391	0.83917	1.1059	0.66865	0.74956	11313000000	3270000000	2930500000	3087900000	2024700000
3525	Splicing factor U2AF 35 kDa subunit	U2AF1	4	11	6	11	9	6	5	50.8	27.872	240	0.8407	1.1058	0.79278	0.92026	9348700000	2717700000	2414900000	2320700000	1895300000
1476	Protein YIPF5	YIPF5	6	2	2	2	2	2	2	14.8	16.349	142	0.87158	1.1056	0.86314	0.99034	1186500000	337620000	291100000	286030000	271740000
2409	Dolichyl-diphosphooligosaccharide--protein glycosyltransferase subunit 2	RPN2	9	27	27	26	24	26	24	70.4	69.283	631	0.85739	1.1056	0.81581	0.92597	42087000000	12422000000	11443000000	9796700000	8426000000
989	Transmembrane protein 222	TMEM222	8	3	3	3	2	3	2	30.1	17.293	153	0.83339	1.1056	0.76369	0.84494	216650000	59294000	39254000	65974000	52129000
5120	Mediator of RNA polymerase II transcription subunit 8	MED8	3	5	5	5	5	5	5	29.1	29.08	268	0.84038	1.1053	0.72172	0.80073	537360000	132840000	137920000	158900000	107700000
4701	Solute carrier family 15 member 4	SLC15A4	2	4	2	4	3	2	2	7.6	62.033	577	0.88117	1.1052	0.88477	1.0107	273160000	95132000	80856000	55899000	41272000
5138	Zinc finger CCCH-type antiviral protein 1-like	ZC3HAV1L	2	7	7	5	5	5	5	31.3	32.962	300	0.81859	1.1052	0.89469	0.98269	577610000	199480000	169150000	111000000	97965000
4980	SWI/SNF complex subunit SMARCC1	SMARCC1	4	49	36	48	45	35	33	55.2	122.87	1105	0.8759	1.105	0.77962	0.9151	14390000000	3867900000	3693200000	3685400000	3143500000
1901	Proteasome subunit alpha type-7	PSMA7	10	17	17	17	16	17	16	67.3	27.887	248	0.82359	1.1049	0.8245	0.91771	44210000000	12079000000	9984300000	12032000000	10114000000
6290	Probable dimethyladenosine transferase	DIMT1	2	11	11	11	9	11	9	42.2	35.236	313	0.8164	1.1048	0.91775	1.0249	890580000	291630000	228440000	186470000	184040000
1374	Serine/threonine-protein phosphatase 2A 56 kDa regulatory subunit gamma isoform	PPP2R5C	12	13	6	13	10	6	3	31.8	64.063	553	0.84803	1.1047	0.74113	0.83701	937800000	326890000	252870000	214260000	143780000
6048	Very-long-chain (3R)-3-hydroxyacyl-CoA dehydratase 3	PTPLAD1	2	11	11	9	10	9	10	33.4	43.159	362	0.82884	1.1046	0.80956	0.90813	6285400000	1895400000	1631400000	1455700000	1302800000
1982	Ribosomal RNA-processing protein 8	RRP8	3	6	6	5	5	5	5	18.6	50.714	456	0.84543	1.1046	0.79444	0.91474	710890000	212310000	173990000	170190000	154410000
5801	Acyl-coenzyme A thioesterase 13;Acyl-coenzyme A thioesterase 13, N-terminally processed	ACOT13	2	6	6	6	6	6	6	67.9	14.96	140	0.82522	1.1046	0.85128	0.9271	5614200000	1685600000	1413900000	1345100000	1169600000
6234	General transcription factor 3C polypeptide 4	GTF3C4	2	17	17	16	12	16	12	27	91.981	822	0.88064	1.1044	0.8446	0.95635	2643500000	1031600000	919410000	348820000	343620000
6088	RNA-binding protein 27	RBM27	1	14	13	13	10	12	9	17.7	118.72	1060	0.8724	1.1043	0.78395	0.89114	1585100000	463440000	402160000	398750000	320710000
3063	Eukaryotic translation initiation factor 1A, X-chromosomal;Eukaryotic translation initiation factor 1A, Y-chromosomal	EIF1AX;EIF1AY	3	9	9	9	9	9	9	49.3	16.46	144	0.82656	1.1042	0.89023	0.96691	12836000000	3532800000	2935300000	3330900000	3036700000
2359	Superoxide dismutase [Cu-Zn]	SOD1	2	6	6	6	6	6	6	60.4	15.936	154	0.82618	1.104	0.79903	0.85785	23559000000	6615400000	5695600000	6127800000	5120000000
4623	ATP-dependent RNA helicase SUPV3L1, mitochondrial	SUPV3L1	2	14	14	13	12	13	12	27.2	87.99	786	0.87695	1.1039	0.85038	0.93126	1916000000	585220000	586680000	409260000	334850000
4440	Golgi to ER traffic protein 4 homolog	GET4	5	8	8	8	7	8	7	33.3	36.504	327	0.84313	1.1038	0.76061	0.82668	1623700000	511670000	498550000	368120000	245380000
5039	Ubiquitin thioesterase otulin	OTULIN	2	6	6	6	4	6	4	17.9	40.262	352	0.82687	1.1037	0.70949	0.78208	619160000	201450000	166430000	142610000	108680000
4003	Mitogen-activated protein kinase 14	MAPK14	6	15	2	14	15	2	2	53.1	41.293	360	0.8261	1.1037	0.75123	0.81699	1167700000	319420000	270120000	347680000	230470000
6465	RNA-binding protein 7	RBM7	6	12	12	11	11	11	11	56.4	30.503	266	0.82936	1.1034	0.86683	0.9472	3144300000	918620000	846370000	713290000	665990000
4597	Calcium homeostasis endoplasmic reticulum protein	CHERP	1	21	21	20	21	20	21	29.1	103.7	916	0.8898	1.103	0.81262	0.94928	7667100000	2107200000	1946000000	1917800000	1696100000
922	Calumenin	CALU	4	22	1	22	20	1	1	64.1	37.134	315	0.82357	1.103	0.89903	1.0594	781320000	171570000	194400000	216470000	198880000
955	Centromere protein K	CENPK	7	5	5	4	4	4	4	29.7	28.245	239	0.84307	1.1029	0.6412	0.69901	277750000	79044000	68715000	78723000	51264000
2467	Cathepsin B;Cathepsin B light chain;Cathepsin B heavy chain	CTSB	18	14	14	13	14	13	14	46.6	37.821	339	0.83841	1.1028	0.8808	0.94989	44657000000	10707000000	9347800000	13032000000	11570000000
3053	Microtubule-associated protein 1B;MAP1B heavy chain;MAP1 light chain LC1	MAP1B	6	81	78	74	68	72	65	47.3	270.63	2468	0.83973	1.1028	0.70971	0.8168	22937000000	6860500000	6156100000	5705600000	4214400000
1433	Glycolipid transfer protein	GLTP	4	6	6	6	5	6	5	42.6	21.659	190	0.82852	1.1026	0.80757	0.88135	1189500000	447220000	325020000	247030000	170210000
6330	UPF0568 protein C14orf166	C14orf166	4	19	19	19	19	19	19	73.8	28.068	244	0.82562	1.1022	0.83649	0.91625	30319000000	8628800000	7502400000	7484100000	6704000000
6239	Nuclear pore complex protein Nup50	NUP50	5	17	17	16	16	16	16	53	46.862	440	0.86604	1.1021	0.84589	0.93228	4281900000	1144700000	997380000	1131800000	1008000000
6410	Peptidyl-prolyl cis-trans isomerase-like 1	PPIL1	1	6	6	6	5	6	5	56	18.237	166	0.79327	1.1019	0.81484	0.8836	4884700000	1496500000	890580000	1474700000	1022900000
3560	A-kinase anchor protein 12	AKAP12	3	52	52	40	45	40	45	45.3	180.99	1677	0.85793	1.1019	0.73043	0.85034	10398000000	2848900000	2796300000	2740600000	2011900000
6268	Unconventional myosin-VI	MYO6	6	35	1	31	28	1	1	34.6	145.04	1253	0.83676	1.1019	0.77384	0.91161	149660000	47387000	44618000	30986000	26673000
5297	Translin-associated protein X	TSNAX	2	14	14	14	11	14	11	57.9	33.112	290	0.83546	1.1015	0.84145	0.9172	7453500000	2081900000	2356200000	1629400000	1386000000
4079	Putative oxidoreductase GLYR1	GLYR1	5	7	7	6	6	6	6	21.8	51.508	472	0.83657	1.1015	0.84853	1.0048	1210100000	278550000	248020000	372110000	311460000
4539	Liprin-beta-1	PPFIBP1	19	32	32	27	27	27	27	42.8	113.18	1005	0.89277	1.1015	0.92585	1.0731	4977600000	1417000000	1248500000	1176700000	1135400000
2226	Stanniocalcin-2	STC2	3	5	5	4	4	4	4	22.5	33.248	302	0.87113	1.1014	1.0287	1.1141	678370000	116900000	98499000	224840000	238130000
3657	General transcription factor 3C polypeptide 1	GTF3C1	2	29	29	24	20	24	20	19	236.28	2084	0.88398	1.1013	0.85125	0.96162	1929100000	590180000	557040000	425160000	356750000
3987	Electron transfer flavoprotein-ubiquinone oxidoreductase, mitochondrial	ETFDH	3	6	6	5	5	5	5	15.4	68.495	617	0.85823	1.1012	0.89543	0.99049	589320000	162570000	131630000	163250000	131880000
2785	Proteasome subunit alpha type-1	PSMA1	5	22	22	22	20	22	20	87.5	29.555	263	0.84288	1.1011	0.80108	0.86602	43571000000	12515000000	10946000000	10991000000	9119000000
5009	Cirhin	CIRH1A	3	3	3	3	2	3	2	7.2	64.118	571	0.90429	1.1011	0.63483	0.76802	197230000	78405000	59950000	36228000	22647000
2745	Ferrochelatase, mitochondrial	FECH	2	7	7	4	5	4	5	23.4	47.862	423	0.8155	1.1011	0.9073	1.0024	353200000	101310000	83404000	90017000	78471000
2244	E3 UFM1-protein ligase 1	UFL1	3	35	35	33	30	33	30	53.3	89.594	794	0.85738	1.101	0.8789	1.001	11957000000	3725600000	3357000000	2522200000	2351900000
3519	Receptor expression-enhancing protein 5	REEP5	6	11	11	11	10	11	10	40.7	21.493	189	0.79373	1.1008	1.019	1.1321	21144000000	5847800000	5421000000	4891600000	4983500000
5475	RNA polymerase II-associated protein 1	RPAP1	3	14	14	11	10	11	10	15.7	143.58	1315	0.89471	1.1008	0.82588	0.94583	948300000	375540000	319980000	143260000	109530000
4466	COMM domain-containing protein 6	COMMD6	3	3	3	3	3	3	3	38.8	9.638	85	0.81852	1.1006	0.85116	0.91975	879600000	227820000	201650000	214500000	235630000
1104	Serine/threonine-protein kinase MARK2	MARK2	23	14	10	11	8	8	5	27.9	78.452	699	0.88738	1.1006	0.76826	0.88845	597290000	194650000	175570000	115330000	111740000
1144	Protein IWS1 homolog	IWS1	6	17	17	16	15	16	15	23.2	86.76	772	0.88168	1.1006	0.7653	0.88699	11487000000	3346400000	3073200000	2760500000	2306700000
2145	RNA/RNP complex-1-interacting phosphatase	DUSP11	4	3	3	3	3	3	3	15.2	38.938	330	0.80191	1.1004	0.81746	0.93678	263300000	69975000	54635000	71686000	67002000
5685	Putative ATP-dependent RNA helicase DHX33	DHX33	2	6	6	5	5	5	5	9.6	78.873	707	0.89113	1.1003	0.84625	0.97361	282260000	76084000	69908000	73663000	62609000
994	Small glutamine-rich tetratricopeptide repeat-containing protein alpha	SGTA	2	10	10	10	10	10	10	36.8	31.455	291	0.83036	1.1002	0.84716	0.91649	11359000000	3407000000	2843900000	2603400000	2504900000
4429	Cytochrome b5 reductase 4	CYB5R4	1	6	6	5	4	5	4	12.9	59.473	521	0.8597	1.1	0.63396	0.70643	258840000	92338000	90711000	48536000	27258000
6128	DnaJ homolog subfamily B member 4	DNAJB4	2	19	18	18	17	17	16	59.6	37.806	337	0.82749	1.1	0.63703	0.70678	15287000000	4504000000	4009500000	4039500000	2733400000
6200	N-acetyl-D-glucosamine kinase	NAGK	7	17	17	17	17	17	17	56.7	37.375	344	0.85951	1.0998	0.88171	0.95703	7603500000	2169900000	1850500000	1896500000	1686500000
3733	DNA repair protein XRCC4	XRCC4	4	8	8	7	7	7	7	29	35.371	310	0.83287	1.0996	0.86861	0.96102	1106800000	478510000	235730000	210500000	182090000
3815	Werner syndrome ATP-dependent helicase	WRN	1	1	1	1	1	1	1	0.8	162.46	1432	0.89456	1.0996	0.6428	0.71495	42023000	13715000	15035000	7069800	6203000
1902	Secretory carrier-associated membrane protein 3	SCAMP3	2	7	7	7	6	7	6	38.3	38.287	347	0.88353	1.0995	0.90647	1.0307	4006600000	1168900000	1055200000	960720000	821850000
2632	Replication protein A 32 kDa subunit	RPA2	5	9	9	9	9	9	9	55.9	29.247	270	0.83584	1.0994	0.85165	0.93111	5796300000	1897200000	1475600000	1290400000	1133200000
2092	Exocyst complex component 3	EXOC3	6	15	15	14	11	14	11	22.3	85.566	745	0.88279	1.0993	0.80123	0.91997	1610500000	485140000	441300000	359860000	324250000
2900	N-acetylgalactosamine-6-sulfatase	GALNS	2	3	3	2	3	2	3	9.6	58.025	522	0.81444	1.0992	0.68919	0.76344	191610000	56378000	37803000	60814000	36619000
6453	Telomere length regulation protein TEL2 homolog	TELO2	2	21	21	17	13	17	13	27.6	91.746	837	0.91048	1.0991	0.91783	1.0526	1303200000	374190000	359070000	278130000	291790000
6284	Dual specificity protein phosphatase 12	DUSP12	1	9	9	8	5	8	5	36.5	37.687	340	0.81068	1.0991	0.83458	0.92109	1179500000	308230000	517550000	184590000	169160000
5177	E3 ubiquitin-protein ligase ZFP91	ZFP91	2	3	3	2	3	2	3	8.3	59.57	529	0.8775	1.0991	1.0215	1.178	294560000	34743000	62516000	112020000	85283000
3934	GTP-binding protein Rheb	RHEB	4	5	5	5	4	5	4	28.3	20.497	184	0.87037	1.0989	0.79213	0.89261	1405100000	412680000	413600000	322110000	256690000
1517	Putative pre-mRNA-splicing factor ATP-dependent RNA helicase DHX15	DHX15	2	36	35	34	34	33	33	50.5	89.502	784	0.86265	1.0986	0.80766	0.91059	29982000000	8636200000	7640100000	7521100000	6184300000
2663	Integrin alpha-2	ITGA2	4	6	6	3	6	3	6	6.4	129.29	1181	0.82298	1.0985	0.94441	1.0775	765930000	194120000	157940000	220110000	193770000
3689	E3 ubiquitin-protein ligase TRIM32	TRIM32	2	7	7	6	4	6	4	14.2	71.988	653	0.87959	1.0984	0.73784	0.83424	511600000	154810000	137200000	122230000	97359000
2746	Transcription elongation factor A protein 1	TCEA1	7	23	21	20	18	18	16	72.1	33.969	301	0.83027	1.0984	0.76955	0.85736	9748500000	2561100000	2377100000	2688400000	2121900000
4567	ELKS/Rab6-interacting/CAST family member 1	ERC1	12	41	41	38	35	38	35	39.1	128.08	1116	0.88285	1.0983	0.75521	0.87423	5325000000	1309500000	1162800000	1563200000	1289600000
3246	Alpha-soluble NSF attachment protein	NAPA	5	18	18	18	16	18	16	72.9	33.232	295	0.83447	1.0983	0.83468	0.90934	12767000000	3510700000	3379700000	3179700000	2697400000
60	Abl interactor 1	ABI1	18	10	9	10	8	9	7	34	43.473	394	0.83377	1.0981	0.85256	0.96533	2436500000	755110000	554610000	644110000	482630000
694	Suppressor of SWI4 1 homolog	PPAN	6	8	8	6	8	6	8	21.5	51.872	460	0.87347	1.098	0.88939	1.0211	1075200000	346900000	236190000	316070000	176030000
5619	Vacuolar protein sorting-associated protein 16 homolog	VPS16	5	8	8	8	5	8	5	15.6	94.693	839	0.87429	1.0979	0.89663	1.0147	603010000	207680000	203490000	96070000	95761000
6492	Mitochondrial pyruvate carrier 1	MPC1;BRP44L	2	4	4	2	3	2	3	51.4	12.347	109	0.82602	1.0978	0.82591	0.92582	121920000	42558000	42255000	19084000	18025000
1721	DNA-3-methyladenine glycosylase	MPG	5	8	8	7	5	7	5	35.9	30.824	281	0.828	1.0973	0.87796	0.95348	986210000	377770000	304440000	167560000	136450000
4103	Protein Hikeshi	C11orf73	4	4	4	4	4	4	4	22.8	21.627	197	0.83833	1.097	0.72161	0.77679	1140800000	266940000	243490000	358970000	271400000
4468	HD domain-containing protein 2	HDDC2	3	5	5	5	4	5	4	38.7	23.39	204	0.82104	1.0969	0.84638	0.95636	1341700000	477330000	367320000	287460000	209600000
1707	Uveal autoantigen with coiled-coil domains and ankyrin repeats	UACA	8	12	12	8	10	8	10	10.3	161.31	1401	0.87803	1.0967	0.8896	1.0274	564680000	157810000	140510000	145630000	120720000
2067	Nucleolar pre-ribosomal-associated protein 1	URB1	1	26	26	24	17	24	17	17.1	254.39	2271	0.87389	1.0963	0.82515	0.93337	1544300000	489060000	465720000	301740000	287830000
5603	Anaphase-promoting complex subunit 1	ANAPC1	3	9	9	7	5	7	5	6.7	216.5	1944	0.82494	1.0963	0.81739	0.92773	375550000	143900000	148630000	46647000	36372000
6396	Dehydrogenase/reductase SDR family member 7	DHRS7	7	16	16	16	16	16	16	58.1	38.298	339	0.8237	1.0961	0.92518	1.0059	34216000000	9478800000	8466200000	8595100000	7675600000
4145	Nodal modulator 2;Nodal modulator 3	NOMO2;NOMO3	5	51	4	49	48	4	4	65.5	134.19	1222	0.86934	1.0961	0.80258	0.92777	816800000	205830000	179170000	266510000	165290000
4126	Probable ATP-dependent RNA helicase DDX17	DDX17	8	33	24	32	33	23	24	49.9	81.067	737	0.87335	1.096	0.88703	0.98941	37156000000	9831100000	8540400000	10042000000	8743100000
1481	Mediator of RNA polymerase II transcription subunit 12	MED12	9	15	15	13	7	13	7	10	222.34	2000	0.85796	1.0959	0.8893	1.0046	486370000	183880000	184660000	61488000	56341000
3774	Laminin subunit gamma-2	LAMC2	3	16	16	12	12	12	12	17.1	130.97	1193	0.90958	1.0959	0.70511	0.81067	1302600000	293020000	359130000	309150000	341350000
4863	1-acylglycerol-3-phosphate O-acyltransferase ABHD5	ABHD5	3	7	7	6	5	6	5	36.4	39.095	349	0.83755	1.0958	0.91001	0.98904	2147700000	302680000	271510000	807460000	766010000
2711	Ras-related protein Rab-6A	RAB6A	15	15	14	15	15	14	14	65.4	23.548	208	0.83027	1.0957	0.93043	1.0284	24562000000	5965400000	4981500000	6938700000	6676000000
6069	Pogo transposable element with KRAB domain	POGK	4	13	13	12	13	12	13	25.5	69.443	609	0.85601	1.0956	0.72292	0.86075	2616000000	658790000	614190000	758380000	584640000
440	Nucleoporin p54	NUP54	4	19	19	18	18	18	18	51.6	50.775	459	0.84452	1.0955	0.89379	1.0067	5886600000	1429300000	1219300000	1730600000	1507400000
4740	Tetratricopeptide repeat protein 13	TTC13	3	5	5	3	4	3	4	7.7	96.812	860	0.87831	1.095	0.78506	0.90783	286130000	108960000	86126000	45314000	45732000
4988	Probable ubiquitin carboxyl-terminal hydrolase FAF-X	USP9X	5	44	44	33	35	33	35	22.1	290.46	2554	0.86002	1.0949	0.83287	0.94759	3067900000	808990000	719550000	846290000	693050000
1184	Zinc finger E-box-binding homeobox 1	ZEB1	14	5	5	4	3	4	3	11.7	70.05	643	0.90123	1.0947	0.70626	0.81121	188800000	63424000	66244000	31504000	27624000
2787	Proteasome subunit alpha type-3	PSMA3	6	13	13	13	13	13	13	47.6	27.647	248	0.82487	1.0947	0.88696	0.96975	41086000000	10604000000	11133000000	9770300000	9578600000
5838	DNA polymerase epsilon subunit 3	POLE3	1	5	5	5	5	5	5	44.2	16.859	147	0.80371	1.0947	0.91702	0.99396	3158700000	972040000	758100000	775010000	653520000
1882	Torsin-1A	TOR1A	3	16	16	14	12	14	12	50	37.808	332	0.80494	1.0946	0.8913	1.0018	2250700000	634770000	547320000	510480000	558110000
6394	Calcium-binding protein 39	CAB39	5	19	19	16	15	16	15	58.4	39.869	341	0.83026	1.0945	0.77988	0.86786	11371000000	3338700000	2868100000	2847300000	2317400000
2247	Pre-mRNA-processing factor 6	PRPF6	2	44	44	39	39	39	39	50.1	106.92	941	0.87892	1.0943	0.79178	0.88772	14834000000	3716700000	3374100000	4224200000	3519500000
1054	Nesprin-1	SYNE1	18	16	16	10	11	10	11	2.9	1011	8797	0.85038	1.0942	0.90227	1.0428	7550500000	2034100000	1892600000	1881700000	1742100000
5583	Kinesin light chain 2	KLC2	9	23	16	18	18	12	12	45.5	68.934	622	0.86797	1.094	0.80002	0.89977	1704200000	469070000	361140000	486660000	387290000
5747	Regulator of nonsense transcripts 2	UPF2	3	13	13	8	10	8	10	13.4	147.81	1272	0.89329	1.0939	0.79487	0.90782	748920000	203670000	204620000	186310000	154320000
5436	WD repeat-containing protein 18	WDR18	1	11	11	10	11	10	11	34	47.405	432	0.8676	1.0939	0.85731	0.97054	2722500000	857630000	753220000	591140000	520540000
3405	Guanine nucleotide-binding protein G(I)/G(S)/G(T) subunit beta-1	GNB1	10	13	7	13	11	7	5	43.8	37.377	340	0.81354	1.0936	0.86892	0.98675	6394000000	1894500000	1635200000	1424100000	1440200000
2098	Eukaryotic translation initiation factor 1b	EIF1B	1	11	3	10	11	3	3	77.9	12.823	113	0.8156	1.0933	0.74449	0.80479	393700000	117280000	90447000	108700000	77282000
5043	Cytochrome c oxidase assembly factor 7	COA7	1	10	10	7	10	7	10	56.7	25.709	231	0.81121	1.0932	1.0086	1.1014	3269200000	786580000	711240000	832080000	939300000
3952	Transcription initiation factor TFIID subunit 5	TAF5	2	4	4	2	4	2	4	6	86.829	800	0.89443	1.093	1.2887	1.4653	136070000	19549000	17472000	42314000	56738000
5981	THUMP domain-containing protein 1	THUMPD1	1	13	13	11	9	11	9	38.2	39.315	353	0.81808	1.0926	0.8359	0.91671	2639500000	909960000	729290000	519750000	480530000
4045	Probable C-mannosyltransferase DPY19L1	DPY19L1	2	12	11	9	7	9	7	23.9	77.318	675	0.8685	1.0926	0.86195	0.96497	1278300000	451460000	347860000	256760000	222210000
3541	Exosome component 10	EXOSC10	3	35	35	33	29	33	29	49.5	100.83	885	0.86737	1.0926	0.8855	1.0204	5523200000	1587100000	1508900000	1245500000	1181600000
2179	Splicing factor 3B subunit 1	SF3B1	4	67	67	65	64	65	64	65.9	145.83	1304	0.87598	1.0925	0.7838	0.89861	47339000000	13813000000	12172000000	11802000000	9551800000
5332	Uncharacterized protein C19orf43	C19orf43	1	7	7	7	5	7	5	43.8	18.419	176	0.81025	1.0925	0.73876	0.88653	1319300000	438550000	406150000	266040000	208540000
675	Glutathione reductase, mitochondrial	GSR	8	6	6	6	3	6	3	22.3	51.7	479	0.81049	1.0924	0.72346	0.81635	912520000	356800000	313270000	141840000	100610000
1934	T-box transcription factor TBX3	TBX3	4	5	5	4	5	4	5	9.1	77.178	723	0.87735	1.0924	0.8427	0.99786	288590000	63686000	56900000	88313000	79693000
3263	Heterogeneous nuclear ribonucleoprotein H2;Heterogeneous nuclear ribonucleoprotein H2, N-terminally processed	HNRNPH2	2	15	8	14	15	7	8	43.7	49.263	449	0.82805	1.0923	0.89698	0.98102	3263900000	914330000	836920000	785700000	726930000
2729	Voltage-dependent anion-selective channel protein 1	VDAC1	3	21	21	21	19	21	19	83.7	30.772	283	0.82751	1.0921	0.82429	0.92296	76993000000	21722000000	18957000000	19813000000	16501000000
2660	Transmembrane protein 11, mitochondrial	TMEM11	1	6	6	6	6	6	6	35.9	21.541	192	0.82332	1.0921	0.71934	0.78308	1707200000	475690000	334660000	508960000	387870000
2208	CAAX prenyl protease 1 homolog	ZMPSTE24	1	15	15	15	13	15	13	37.5	54.812	475	0.882	1.092	0.80646	0.91493	4656400000	1590900000	1661300000	769390000	634760000
5910	Ubiquinol-cytochrome-c reductase complex assembly factor 1	UQCC1	14	5	5	5	5	5	5	22.7	31.545	273	0.84691	1.092	0.86895	0.93845	1150200000	350020000	300130000	266440000	233580000
4751	Protein FAM98A	FAM98A	5	10	7	10	8	7	6	27.4	55.272	518	0.86927	1.092	0.94656	1.0556	2762500000	700220000	541530000	748610000	772130000
1937	Secretory carrier-associated membrane protein 2	SCAMP2	2	3	3	3	2	3	2	13.7	36.648	329	0.85463	1.092	1.1275	1.2097	1605200000	450330000	414310000	343390000	397220000
4630	Phosphatase and actin regulator 4	PHACTR4	3	6	6	6	3	6	3	12.2	76.435	686	0.88917	1.0919	0.54919	0.65473	148250000	51978000	58743000	19605000	17922000
801	Probable histidine--tRNA ligase, mitochondrial	HARS2	11	20	13	16	18	9	11	53	52.38	466	0.82693	1.0918	0.94515	1.0533	1680700000	292040000	219970000	328350000	840320000
3619	ATP-dependent RNA helicase A	DHX9	3	59	59	59	53	59	53	52.6	140.96	1270	0.85914	1.0916	0.84018	0.9446	83892000000	24259000000	21200000000	20344000000	18088000000
1935	Sphingolipid delta(4)-desaturase DES1	DEGS1	1	3	3	3	3	3	3	14.9	37.866	323	0.86642	1.0915	1.0181	1.1478	396950000	106890000	82422000	107360000	100280000
2346	Cleft lip and palate transmembrane protein 1	CLPTM1	4	17	17	13	17	13	17	30	76.096	669	0.8716	1.0914	0.89213	0.99062	3110500000	1061000000	917650000	575420000	556430000
5141	PDZ and LIM domain protein 5	PDLIM5	15	13	13	11	12	11	12	26.8	63.944	596	0.83717	1.0914	0.70092	0.80327	3192600000	860340000	681580000	939610000	711050000
59	Zinc finger protein 316	ZNF316	1	5	5	5	4	5	4	7.4	108.44	1004	0.88133	1.0911	0.74674	0.85773	244490000	62706000	53504000	81328000	46954000
1645	Katanin p60 ATPase-containing subunit A-like 2	KATNAL2	3	1	1	1	1	1	1	6.2	21.485	194	0.8876	1.0909	0.70137	0.78436	7739800000	2387900000	2085500000	1953100000	1313300000
2548	Lysosome-associated membrane glycoprotein 1	LAMP1	2	7	7	7	7	7	7	16.1	44.882	417	0.87704	1.0908	0.8937	1.0034	15501000000	4143900000	4108000000	3700000000	3549400000
2589	Plastin-2	LCP1	4	37	29	37	33	29	25	76.9	70.288	627	0.85722	1.0906	0.91962	1.0396	18613000000	5336800000	4615200000	4488400000	4172300000
2893	Multidrug resistance-associated protein 1	ABCC1	12	23	23	18	18	18	18	21.5	171.59	1531	0.84883	1.0906	0.89555	1.0185	1754100000	453190000	486630000	402940000	411360000
5936	RNA-binding protein 28	RBM28	4	19	19	15	19	15	19	26.5	85.737	759	0.87679	1.0906	0.83088	0.96956	2853800000	794220000	768850000	646420000	644360000
1151	Nascent polypeptide-associated complex subunit alpha;Nascent polypeptide-associated complex subunit alpha, muscle-specific form	NACA	9	6	5	6	6	5	5	56.6	15.016	136	0.82478	1.09	0.80883	0.89087	15609000000	3680100000	3134400000	4801200000	3993300000
1719	TCF3 fusion partner	TFPT	3	3	3	2	3	2	3	13.5	27.204	244	0.82294	1.09	0.94878	1.0288	179880000	48804000	64874000	36464000	29742000
631	Golgi pH regulator A;Golgi pH regulator B;Putative Golgi pH regulator C	GPR89A;GPR89B;GPR89C	7	5	5	3	4	3	4	23.6	38.484	335	0.86454	1.0898	0.78841	0.87634	434240000	74468000	212320000	82371000	65078000
5364	Ubiquinol-cytochrome-c reductase complex assembly factor 2	UQCC2	2	8	8	8	7	8	7	61.1	14.875	126	0.78497	1.0897	1.0385	1.1498	3733100000	1099100000	944690000	793650000	895710000
3664	Syntaxin-4	STX4	3	10	10	10	9	10	9	52.5	34.18	297	0.82736	1.0895	0.85736	0.96235	2593500000	593790000	500920000	815400000	683420000
4296	SET and MYND domain-containing protein 5	SMYD5	4	3	3	3	2	3	2	7.7	47.34	418	0.83169	1.0894	1.0526	1.1892	181240000	60646000	42589000	36725000	41277000
5903	TBC1 domain family member 23	TBC1D23	5	10	10	10	6	10	6	19.9	78.321	699	0.84154	1.0893	0.76948	0.86975	833030000	262820000	248410000	164730000	157070000
4798	WD repeat-containing protein 36	WDR36	4	13	13	12	6	12	6	16.3	105.32	951	0.86173	1.0893	0.41554	0.47278	661040000	300530000	229330000	85001000	46180000
4474	Golgin subfamily A member 7	GOLGA7	1	6	6	6	6	6	6	46	15.824	137	0.8152	1.0893	0.80527	0.86468	2755000000	755250000	598110000	785460000	616210000
1915	Cyclin-G-associated kinase	GAK	6	9	9	8	7	8	7	10.1	143.19	1311	0.82795	1.0893	0.97178	1.1015	1971600000	642140000	517900000	437940000	373670000
1620	Nuclear valosin-containing protein-like	NVL	12	10	10	7	6	7	6	23.1	64.945	589	0.8754	1.0891	0.81287	0.94405	353180000	117440000	95328000	76134000	64280000
687	Splicing factor, arginine/serine-rich 15	SCAF4	5	6	3	6	6	3	3	6.5	125.87	1147	0.8852	1.0891	0.68364	0.77973	498810000	105410000	98431000	164950000	130020000
1750	Dehydrogenase/reductase SDR family member 7B	DHRS7B	2	6	6	6	4	6	4	23.4	35.111	325	0.85537	1.0889	0.88986	0.98435	318450000	118690000	126360000	38734000	34675000
1850	Cytochrome c oxidase subunit NDUFA4	NDUFA4	1	4	4	4	4	4	4	46.9	9.3697	81	0.83101	1.0888	0.9248	0.99351	9754100000	2635800000	2309900000	2445500000	2362900000
5730	Actin-related protein 5	ACTR5	1	8	8	6	6	6	6	22.6	68.297	607	0.85221	1.0888	0.94341	1.0975	524870000	110940000	145680000	89501000	178750000
5171	Coiled-coil domain-containing protein 132	CCDC132	10	12	12	11	8	11	8	15.9	111.17	964	0.85392	1.0887	0.76423	0.8923	853980000	271840000	236100000	180880000	165170000
1832	Sulfhydryl oxidase 1	QSOX1	4	11	11	5	10	5	10	20.3	82.577	747	0.9038	1.0886	0.67066	0.76778	408700000	77476000	62304000	154150000	114770000
3387	Cellular nucleic acid-binding protein	CNBP	7	10	1	9	10	1	1	64.7	18.742	170	0.82301	1.0886	0.8135	0.87824	229690000	45186000	37629000	82909000	63970000
744	Ribosomal RNA processing protein 1 homolog B	RRP1B	3	21	21	19	18	19	18	37	82.175	740	0.86507	1.0885	0.78662	0.92464	3194100000	870160000	728130000	843280000	752580000
3435	Guanine nucleotide-binding protein subunit beta-2-like 1;Guanine nucleotide-binding protein subunit beta-2-like 1, N-terminally processed	GNB2L1	22	21	21	21	20	21	20	89	35.076	317	0.82945	1.0885	0.83748	0.91033	102280000000	29089000000	24983000000	26061000000	22143000000
5080	39S ribosomal protein L38, mitochondrial	MRPL38	3	16	16	11	15	11	15	48.2	44.596	380	0.82395	1.0884	0.84453	0.98277	4105800000	1004200000	798810000	1127900000	1174800000
6408	EKC/KEOPS complex subunit TPRKB	TPRKB	3	6	6	6	6	6	6	65.1	19.661	175	0.7672	1.0883	0.83129	0.92348	1032600000	292490000	245620000	276430000	218010000
3676	Nuclear inhibitor of protein phosphatase 1;Activator of RNA decay	PPP1R8	5	12	12	11	11	11	11	56.1	38.478	351	0.82155	1.0882	0.78021	0.88155	2061300000	561630000	418710000	604880000	476030000
4699	Cleavage and polyadenylation specificity factor subunit 7	CPSF7	16	7	7	6	6	6	6	20.8	51.095	462	0.82446	1.0882	0.77056	0.90846	1144800000	424210000	372640000	195470000	152460000
4499	Trafficking protein particle complex subunit 6B	TRAPPC6B	4	9	9	8	8	8	8	58.2	17.983	158	0.80525	1.0881	0.90681	0.9745	1656500000	510980000	427560000	363940000	354070000
5411	Lipase maturation factor 2	LMF2	4	8	8	8	6	8	6	17.4	76.914	682	0.87086	1.0879	0.86176	0.9862	1053200000	342550000	285700000	222730000	202220000
3505	RNA-binding protein 10	RBM10	4	19	18	18	16	17	15	25.1	103.43	929	0.87213	1.0879	0.82206	0.93458	2275700000	651810000	553260000	562100000	508510000
2723	V-type proton ATPase subunit C 1	ATP6V1C1	5	23	23	20	17	20	17	57.3	43.941	382	0.81685	1.0877	0.87166	0.94925	10037000000	3054800000	2558700000	2369300000	2053900000
4656	Carbonic anhydrase 13	CA13	1	3	3	3	2	3	2	20.2	29.443	262	0.84533	1.0877	1.0867	1.2178	222600000	64635000	46265000	54032000	57672000
2821	Proteasome subunit beta type-5	PSMB5	4	15	15	13	15	13	15	63.5	28.48	263	0.84021	1.0877	0.88589	0.97196	21210000000	5894100000	5078300000	5307400000	4930000000
298	AP-1 complex subunit gamma-1	AP1G1	6	23	23	22	19	22	19	32.7	94.139	845	0.88789	1.0876	0.77902	0.88063	8234100000	2548200000	2421400000	1787000000	1477500000
6030	Hsp70-binding protein 1	HSPBP1	3	13	13	13	11	13	11	45.3	39.474	362	0.81847	1.0875	0.87792	0.9433	10349000000	2087900000	3766400000	1351000000	3143300000
6392	Endophilin-B1	SH3GLB1	4	12	11	12	11	11	10	40.8	40.796	365	0.8352	1.0875	0.79414	0.87676	6011200000	1874400000	1569000000	1554700000	1013200000
1371	RNA polymerase-associated protein LEO1	LEO1	3	7	7	7	5	7	5	15.2	72.813	644	0.87377	1.0874	0.76177	0.84791	1512400000	470420000	414120000	356390000	271440000
3179	Vesicle-associated membrane protein 7	VAMP7	4	9	9	7	8	7	8	45.9	24.935	220	0.83858	1.0873	0.80559	0.89555	679910000	186090000	175210000	164300000	154310000
2890	Kinesin-1 heavy chain	KIF5B	6	61	50	60	58	49	47	70.4	109.68	963	0.87163	1.0873	0.8024	0.93704	26534000000	6829200000	6744200000	6920500000	6039900000
3887	Squamous cell carcinoma antigen recognized by T-cells 3	SART3	10	39	13	37	37	11	12	43.8	109.93	963	0.86736	1.0871	0.77878	0.87504	2236300000	652550000	572390000	573620000	437770000
1859	ATP-dependent RNA helicase DDX3X;ATP-dependent RNA helicase DDX3Y	DDX3X;DDX3Y	16	38	37	37	38	36	37	65.4	73.243	662	0.85753	1.0869	0.81075	0.91568	60917000000	17508000000	15446000000	15141000000	12822000000
3467	Interferon-induced 35 kDa protein	IFI35	2	7	7	5	6	5	6	35	31.546	286	0.83566	1.0868	0.71634	0.77778	514430000	132640000	109030000	164460000	108300000
2049	Isocitrate dehydrogenase [NAD] subunit beta, mitochondrial	IDH3B	4	18	18	17	17	17	17	54.8	42.183	385	0.81581	1.0864	0.93139	1.0481	8492100000	2350500000	1971600000	2108500000	2061500000
721	Frataxin, mitochondrial;Frataxin intermediate form;Frataxin(56-210);Frataxin(78-210);Frataxin mature form	FXN	4	5	5	5	4	5	4	55.6	14.91	135	0.80256	1.0863	1.1652	1.3434	1104800000	330970000	237200000	241680000	294920000
2830	Transcription initiation factor IIE subunit beta	GTF2E2	3	7	7	7	7	7	7	34	33.043	291	0.81847	1.0861	0.8407	0.92686	1819400000	537410000	491310000	433460000	357250000
1552	Lysine-specific histone demethylase 1A	KDM1A	3	20	20	19	17	19	17	31.3	95.222	876	0.87466	1.0859	0.83054	0.93742	2509600000	761090000	597500000	631680000	519320000
6170	Ubiquitin carboxyl-terminal hydrolase 25	USP25	4	9	9	7	5	7	5	10.6	122.22	1055	0.83793	1.0859	0.90597	1.0453	204750000	59249000	60932000	43236000	41335000
1911	Cytochrome b-c1 complex subunit 8	UQCRQ	1	8	8	8	7	8	7	58.5	9.9062	82	0.81395	1.0855	0.91422	0.97996	10687000000	2922700000	2433900000	2744100000	2586000000
6076	Teneurin-3	TENM3	3	32	31	24	28	23	27	17.9	300.95	2699	0.85793	1.0853	0.84982	0.9479	2417400000	599180000	517720000	695780000	604740000
3209	Nuclear pore complex protein Nup98-Nup96;Nuclear pore complex protein Nup98;Nuclear pore complex protein Nup96	NUP98	11	56	56	54	48	54	48	40.7	195.82	1800	0.87635	1.0853	0.78617	0.89473	14395000000	4029200000	3512000000	3791400000	3062600000
4427	Mitochondrial ribonuclease P protein 1	TRMT10C	2	21	21	19	18	19	18	59.6	47.346	403	0.826	1.0852	0.95306	1.0458	4889500000	1439200000	1308300000	1056200000	1085700000
2674	Probable ATP-dependent RNA helicase DDX5	DDX5	2	39	30	39	37	30	28	63.5	69.147	614	0.85074	1.0852	0.85017	0.94576	72004000000	19328000000	16796000000	18982000000	16899000000
1412	WASH complex subunit CCDC53	CCDC53	8	6	6	4	6	4	6	43.5	21.044	193	0.82613	1.0852	0.88757	0.96585	1103600000	298060000	238070000	302610000	264810000
4403	Rho guanine nucleotide exchange factor 18	ARHGEF18	3	7	7	6	4	6	4	9.7	114.08	1015	0.87804	1.0852	0.90875	1.0263	4551300000	1469800000	1343100000	911870000	826560000
3729	Origin recognition complex subunit 2	ORC2	3	4	4	4	3	4	3	9	65.971	577	0.8609	1.0851	0.76499	0.86441	776980000	202840000	205190000	198790000	170150000
6412	Ubiquitin-fold modifier-conjugating enzyme 1	UFC1	1	11	11	11	11	11	11	70.1	19.458	167	0.80888	1.0851	0.92744	1.0129	13656000000	3607700000	2811200000	3773200000	3464200000
3273	Eukaryotic translation initiation factor 6	EIF6	2	10	5	10	10	5	5	60	26.599	245	0.82469	1.0848	0.88549	0.96987	12554000000	3399800000	2985900000	3181800000	2986700000
1730	Cleft lip and palate transmembrane protein 1-like protein	CLPTM1L	3	7	7	4	5	4	5	24.4	43.28	369	0.8691	1.0843	0.83696	0.92359	1382300000	334220000	274950000	430100000	343030000
1110	Casein kinase II subunit alpha	CSNK2A1	4	19	18	19	18	18	18	52.5	45.31	385	0.80479	1.0841	0.82106	0.9195	17099000000	4674800000	3943200000	4452200000	4028700000
2624	Fos-related antigen 1	FOSL1	5	6	6	5	6	5	6	26.9	29.413	271	0.77451	1.0839	0.81822	0.971	1164400000	313820000	242970000	321720000	285890000
4537	Poly(ADP-ribose) glycohydrolase	PARG	4	7	7	7	4	7	4	9.9	99.431	868	0.87124	1.0839	0.63993	0.72845	383050000	116760000	105050000	102160000	59082000
1749	Testin	TES	6	13	13	13	10	13	10	29.7	48.01	421	0.86872	1.0839	0.80594	0.88795	1651300000	590730000	528160000	297520000	234900000
938	Group XIIA secretory phospholipase A2	PLA2G12A	2	1	1	1	1	1	1	31.4	7.6769	70	0.8228	1.0838	0.99661	1.0879	34999000	5901300	6488500	11017000	11592000
2609	Cytochrome c oxidase subunit 6B1	COX6B1	1	5	5	5	5	5	5	66.3	10.192	86	0.82667	1.0838	1.0683	1.1409	3735000000	1227100000	1087200000	717610000	702970000
6426	Ras-related protein Rap-2c	RAP2C;RAP2A	2	8	2	7	7	2	2	59	20.745	183	0.85351	1.0838	0.83554	0.95042	1168400000	306240000	249530000	316920000	295730000
5380	Haloacid dehalogenase-like hydrolase domain-containing protein 3	HDHD3	1	8	8	7	6	7	6	49.4	28	251	0.83457	1.0838	0.81923	0.88645	652390000	156120000	131550000	186250000	178460000
1863	Serine/threonine-protein phosphatase 6 catalytic subunit;Serine/threonine-protein phosphatase 6 catalytic subunit, N-terminally processed	PPP6C	5	10	10	9	10	9	10	40.3	35.144	305	0.82583	1.0833	0.99295	1.1001	1254000000	419370000	323400000	257250000	253950000
1943	DNA-directed RNA polymerases I and III subunit RPAC1	POLR1C	8	13	13	12	13	12	13	56.6	39.249	346	0.81741	1.083	0.81315	0.89169	6810200000	1904100000	1604700000	1761000000	1540300000
5323	Endophilin-A2	SH3GL1	5	17	17	17	16	17	16	51.9	41.489	368	0.81838	1.083	0.90068	1.0054	9684700000	2798200000	2389500000	2305300000	2191700000
6441	V-type proton ATPase 116 kDa subunit a isoform 2	ATP6V0A2	3	12	11	9	8	8	7	19.9	98.081	856	0.8592	1.083	0.86462	0.98106	408000000	113850000	105150000	89156000	99838000
6432	Nucleolar complex protein 2 homolog	NOC2L	1	18	18	16	16	16	16	24.7	84.918	749	0.85954	1.0828	0.86904	0.97445	5624400000	1596000000	1419300000	1396700000	1212300000
2464	Bisphosphoglycerate mutase	BPGM	1	2	2	1	2	1	2	12	30.005	259	0.80211	1.0828	0.78101	0.85478	252490000	81845000	54448000	65723000	50476000
3242	UV excision repair protein RAD23 homolog A	RAD23A	2	8	5	6	8	3	5	33.6	39.609	363	0.82461	1.0827	0.84633	0.9225	398980000	132440000	101750000	93187000	71597000
2270	NADH dehydrogenase [ubiquinone] 1 beta subcomplex subunit 8, mitochondrial	NDUFB8	6	5	5	5	3	5	3	39.4	18.479	155	0.80782	1.0827	0.88721	0.94621	997620000	264820000	215300000	276110000	241400000
3170	Thiopurine S-methyltransferase	TPMT	1	10	10	6	9	6	9	46.1	28.18	245	0.82528	1.0826	0.88092	0.94726	601700000	265100000	203630000	65867000	67096000
4852	Probable glutathione peroxidase 8;Glutathione peroxidase	GPX8	2	12	12	12	12	12	12	56.5	23.881	209	0.82635	1.0825	0.89859	0.96192	13595000000	2865000000	2586400000	4310200000	3833600000
5593	Glutamyl-tRNA(Gln) amidotransferase subunit A, mitochondrial	QRSL1	2	8	8	7	7	7	7	17.4	57.46	528	0.84636	1.0824	1.2436	1.3745	787450000	228110000	151920000	189380000	218040000
6372	Inner nuclear membrane protein Man1	LEMD3	1	16	16	13	15	13	15	25.1	99.996	911	0.87932	1.0822	0.76767	0.89447	2573000000	675800000	592110000	677610000	627520000
6422	Peptidyl-tRNA hydrolase 2, mitochondrial	PTRH2	1	6	6	6	6	6	6	52	19.193	179	0.8062	1.0822	0.80924	0.88028	2498200000	665840000	578530000	635060000	618780000
2771	Low molecular weight phosphotyrosine protein phosphatase	ACP1	5	10	4	8	10	3	4	74.1	18.042	158	0.80669	1.0821	0.86125	0.92572	3468400000	1066200000	886220000	826060000	689910000
2794	Splicing factor U2AF 65 kDa subunit	U2AF2	2	18	18	15	16	15	16	52.4	53.12	471	0.84208	1.082	0.75315	0.84896	22175000000	6283400000	5351100000	5980900000	4559600000
1314		LOC102288414	2	2	2	2	2	2	2	21.2	11.6	99	0.80651	1.0817	0.97038	1.0423	6471700000	1710200000	1506600000	1624900000	1629900000
1542	Set1/Ash2 histone methyltransferase complex subunit ASH2	ASH2L	7	8	8	8	5	8	5	21.1	55.324	489	0.86633	1.0817	0.85935	0.98437	955020000	230200000	198660000	291690000	234470000
2818	Proteasome subunit alpha type-5	PSMA5	2	14	14	13	14	13	14	69.3	26.411	241	0.81012	1.0817	0.81215	0.8703	46703000000	12371000000	10354000000	12837000000	11141000000
6516	Glucocorticoid modulatory element-binding protein 1	GMEB1	3	6	5	6	1	5	1	14.4	61.327	563	0.88777	1.0816	0.93261	1.0641	218060000	98744000	81447000	17051000	20818000
6356	Fibronectin type-III domain-containing protein 3A	FNDC3A	3	14	14	10	11	10	11	18.4	125.82	1142	0.87233	1.0814	0.69779	0.83823	1309200000	346130000	324590000	329640000	308860000
4318	Transmembrane protein 214	TMEM214	4	25	25	25	22	25	22	43.8	77.15	689	0.85947	1.0812	0.80673	0.92626	10454000000	2927300000	2689400000	2606500000	2230500000
6507	Phosphoserine aminotransferase	PSAT1	2	20	20	19	19	19	19	61.1	40.422	370	0.82161	1.0812	0.83457	0.92958	22057000000	6463100000	5775100000	5038300000	4780000000
3746	Metaxin-1	MTX1	4	13	13	13	10	13	10	47	35.777	317	0.8592	1.0811	0.85636	0.95841	4086200000	1327400000	1169500000	886050000	703360000
395	Transmembrane protein 87A	TMEM87A	4	9	9	9	7	9	7	20.3	61.318	531	0.85544	1.0811	0.88874	0.99096	1403100000	548440000	386020000	241870000	226720000
3349	AP-1 complex subunit sigma-1A	AP1S1	2	3	3	3	3	3	3	21.5	18.733	158	0.82745	1.081	0.94867	1.0607	130920000	27158000	22505000	44054000	37204000
1951	Surfeit locus protein 4	SURF4	7	7	7	7	7	7	7	44.1	21.127	186	0.84973	1.081	0.91202	0.99568	10703000000	3401600000	2946900000	2270400000	2083900000
5360	ADP-dependent glucokinase	ADPGK	7	15	15	15	10	15	10	49.2	53.96	496	0.81999	1.0807	0.85726	1.0203	3138600000	1011500000	905970000	652120000	568980000
5839	Chromatin accessibility complex protein 1	CHRAC1	3	5	5	5	5	5	5	51.9	14.71	131	0.80627	1.0807	0.85086	0.92282	3322600000	994160000	791900000	809690000	726840000
5576	Transmembrane protein 126A	TMEM126A	4	7	7	7	5	7	5	34.4	21.527	195	0.78942	1.0807	0.86943	0.96256	2056200000	548890000	461220000	541220000	504830000
1428	Zinc finger CCCH domain-containing protein 15	ZC3H15	5	17	17	16	17	16	17	40.3	44.891	392	0.82366	1.0807	0.77754	0.91635	6916100000	1956900000	1527900000	1911900000	1519400000
278	DNA excision repair protein ERCC-1	ERCC1	4	4	4	4	2	4	2	24.4	25.211	225	0.82455	1.0806	0.48793	0.53392	269780000	105640000	104710000	36325000	23102000
3654	Nuclear pore complex protein Nup160	NUP160	7	37	4	34	28	4	4	37	162.12	1436	0.81929	1.0806	0.79733	0.93354	651690000	175220000	174110000	161360000	141000000
3994	Programmed cell death protein 2	PDCD2	10	6	6	6	5	6	5	25	38.592	344	0.81008	1.0805	0.73724	0.8082	746100000	240860000	191090000	178500000	135650000
1792	Ataxin-2	ATXN2	12	15	14	14	12	13	11	22.6	98.004	916	0.85438	1.0805	0.91102	1.0344	1106800000	245700000	205490000	340580000	315030000
4180	Zinc finger MYM-type protein 1	ZMYM1	2	2	2	2	2	2	2	2.2	120.61	1067	0.82578	1.0804	0.71166	0.85365	175050000	45756000	35491000	51681000	42122000
5561	COMM domain-containing protein 5	COMMD5	3	11	11	11	8	11	8	69.6	24.67	224	0.83973	1.0804	0.82004	0.88433	1779600000	529870000	413430000	440950000	395350000
5972	Cell growth-regulating nucleolar protein	LYAR	2	15	15	14	13	14	13	41.2	43.614	379	0.81336	1.0803	0.86923	1.0144	6578800000	1916300000	1619000000	1638800000	1404700000
5456	Guanine nucleotide-binding protein-like 3	GNL3	5	22	22	20	21	20	21	46.9	60.54	537	0.8513	1.0802	0.80203	0.9064	16216000000	3832500000	4858500000	4042500000	3482500000
5226	Transmembrane protein 237	TMEM237	5	3	3	2	3	2	3	9.5	44.598	400	0.82984	1.0802	1.2215	1.3669	100540000	34564000	36306000	11570000	18096000
670	Protein MON2 homolog	MON2	12	17	17	17	14	17	14	11.6	185.85	1675	0.84599	1.0802	0.79294	0.9017	1252800000	417640000	353190000	260170000	221840000
1978	mRNA cap guanine-N7 methyltransferase	RNMT	4	7	7	6	7	6	7	16.2	54.843	476	0.83592	1.0801	0.91148	1.0337	1293100000	268500000	208610000	388860000	427090000
4830	39S ribosomal protein L30, mitochondrial	MRPL30	4	5	5	5	4	5	4	33.5	18.546	161	0.78391	1.08	0.94047	1.0192	1583200000	477770000	402630000	371420000	331410000
6320	Leucine-rich repeat protein SHOC-2	SHOC2	2	8	8	7	7	7	7	17.9	59.743	536	0.86504	1.08	0.75257	0.85088	1582700000	313810000	916560000	198260000	154110000
635	2-oxoisovalerate dehydrogenase subunit beta, mitochondrial	BCKDHB	3	4	4	4	3	4	3	16.5	35.507	322	0.81385	1.0799	1.0427	1.1384	495000000	173750000	147850000	84557000	88842000
1942	BET1 homolog	BET1;DKFZp781C0425	4	2	2	2	2	2	2	24.6	13.289	118	0.80463	1.0797	0.91681	0.99649	1301100000	466160000	383530000	234070000	217330000
1276	LanC-like protein 1	LANCL1	3	6	6	5	6	5	6	36.7	22.042	196	0.81386	1.0797	0.96169	1.0606	1067200000	295840000	276500000	256510000	238400000
5887	Midasin	MDN1	2	63	63	47	50	47	50	16.2	632.81	5596	0.86018	1.0797	0.85578	0.96991	3710100000	986490000	944170000	1063800000	715670000
5529	Regulator of nonsense transcripts 3B	UPF3B	3	9	9	8	6	8	6	24.5	56.213	470	0.85159	1.0793	0.69157	0.7867	1045900000	138670000	136040000	154440000	616750000
641	Protein transport protein Sec24B	SEC24B	3	14	13	13	12	12	11	16.3	133.63	1233	0.87238	1.0793	0.92011	1.0582	1350100000	336150000	290190000	355290000	368490000
2056	Retinal rod rhodopsin-sensitive cGMP 3,5-cyclic phosphodiesterase subunit delta	PDE6D	3	4	4	4	4	4	4	33.3	17.42	150	0.83852	1.0792	0.83172	0.89339	1661300000	517000000	414220000	396280000	333770000
5846	Bromodomain adjacent to zinc finger domain protein 1A	BAZ1A	4	47	47	42	41	42	41	39.3	178.7	1556	0.86933	1.0792	0.85665	0.996	7033600000	1891600000	1718700000	1843100000	1580200000
191	Cytochrome c oxidase subunit 7A2, mitochondrial	COX7A2	5	2	2	2	2	2	2	27.7	9.3878	83	0.83344	1.0791	0.8722	0.93963	4187100000	1115000000	970870000	1070100000	1031100000
3900	Bromodomain-containing protein 3	BRD3	4	10	6	7	8	4	4	15.8	79.541	726	0.86043	1.0789	0.89596	1.0309	360180000	167470000	126340000	35379000	31000000
5869	LanC-like protein 2	LANCL2	1	12	12	12	9	12	9	38.4	50.854	450	0.80739	1.0788	0.79469	0.89858	2192300000	816540000	464340000	477840000	433590000
4444	FAST kinase domain-containing protein 5	FASTKD5	1	5	5	4	4	4	4	8	86.573	764	0.84498	1.0786	0.88398	1.0645	291780000	89923000	87102000	60017000	54741000
1140	UPF0505 protein C16orf62	C16orf62	7	11	11	11	7	11	7	14.7	118.61	1052	0.8563	1.0785	0.87018	1.0142	1015600000	294870000	300520000	184320000	235930000
4251	N-alpha-acetyltransferase 35, NatC auxiliary subunit	NAA35	1	2	2	2	2	2	2	1.8	83.638	725	0.86456	1.0784	0.78795	0.91597	162500000	35569000	32975000	47489000	46471000
4432	Eukaryotic translation initiation factor 3 subunit M	EIF3M	7	22	22	22	21	22	21	71.9	42.502	374	0.81083	1.0783	0.82641	0.9255	18228000000	6208100000	4899400000	3947000000	3173900000
6454	Ribosomal biogenesis protein LAS1L	LAS1L	4	21	21	20	20	20	20	40.4	81.242	717	0.86095	1.0783	0.84799	0.94453	4454400000	1227600000	1049800000	1154200000	1022700000
5000	60S ribosomal protein L36a-like	RPL36AL	1	8	2	7	8	2	2	46.2	12.469	106	0.7915	1.0782	0.87611	0.99803	1417800000	393950000	343690000	344220000	335960000
6361	Ragulator complex protein LAMTOR2	LAMTOR2	3	7	7	6	7	6	7	90.4	13.507	125	0.79907	1.078	0.94749	1.0249	1985500000	534810000	406350000	522540000	521770000
4314	Volume-regulated anion channel subunit LRRC8E	LRRC8E	1	7	7	7	4	7	4	11.6	90.246	796	0.8576	1.0775	0.981	1.1092	406060000	135150000	124080000	65975000	80855000
2357	Cytochrome c oxidase subunit 2	MT-CO2	1	9	9	9	8	9	8	48	25.565	227	0.80845	1.0773	0.83642	0.90852	21556000000	5472900000	4529600000	6287600000	5265700000
5660	TraB domain-containing protein	TRABD	2	6	6	5	4	5	4	23.9	42.321	376	0.80486	1.0772	1.0198	1.1057	289220000	123840000	136460000	13150000	15780000
6316	Endoribonuclease Dicer	DICER1	4	13	13	10	12	10	12	9.5	218.68	1922	0.86918	1.0772	0.87196	0.98997	666100000	180130000	158300000	166720000	160960000
388	Nuclear pore complex protein Nup85	NUP85	5	20	20	20	17	20	17	46.2	69.799	610	0.85881	1.077	0.82001	0.9481	6859200000	2713300000	1553900000	1356500000	1235500000
4376	All-trans retinoic acid-induced differentiation factor	ATRAID	4	3	3	3	2	3	2	23.9	30.342	284	0.80515	1.0769	0.6158	0.68016	363390000	98142000	72758000	103100000	89388000
2205	Eukaryotic translation initiation factor 3 subunit J	EIF3J	5	17	17	15	15	15	15	53.1	29.062	258	0.80215	1.0769	0.82672	0.92199	17556000000	5205500000	4488900000	4229400000	3632400000
5414	Multiple myeloma tumor-associated protein 2	MMTAG2	4	3	3	2	3	2	3	19.6	20.536	189	0.80917	1.0767	0.90371	0.98189	225750000	52409000	50331000	66926000	56087000
1550	ELM2 and SANT domain-containing protein 1	ELMSAN1	3	10	10	7	7	7	7	13.1	111.92	1019	0.85466	1.0766	0.82108	0.95567	242310000	77493000	69737000	45684000	49398000
4973	DNA repair protein RAD50	RAD50	7	50	50	43	46	43	46	42.8	153.89	1312	0.85605	1.0765	0.90813	1.0533	8798200000	2375600000	2096700000	2222200000	2103600000
6525	Mitotic spindle assembly checkpoint protein MAD1	MAD1L1	12	27	27	23	22	23	22	46.5	83.066	718	0.91634	1.0764	0.88372	0.9837	3805100000	841950000	893010000	971710000	1098400000
4016	Gamma-interferon-inducible protein 16	IFI16	11	27	27	27	26	27	26	44.3	75.935	673	0.83031	1.0762	0.76939	0.88254	10722000000	3055700000	2529900000	2907100000	2229600000
2980	Replication factor C subunit 5	RFC5	8	17	17	15	16	15	16	65	38.496	340	0.8151	1.0762	0.91248	1.0023	5258400000	1560500000	1301800000	1150400000	1245600000
5057	GRIP and coiled-coil domain-containing protein 1	GCC1	1	5	5	4	5	4	5	7.5	87.81	775	0.85859	1.0762	0.85727	0.92415	421580000	100600000	84756000	123350000	112880000
3243	UV excision repair protein RAD23 homolog B	RAD23B	6	13	10	13	11	10	8	30.3	43.171	409	0.84798	1.0762	0.86697	0.96511	6322900000	2307700000	1591700000	1250700000	1172800000
204	Mitochondrial dynamics protein MID51	MIEF1	2	7	7	7	3	7	3	25.1	53.331	478	0.80503	1.0762	0.67652	0.74394	599100000	239100000	200980000	90777000	68241000
2193	Nuclear pore complex protein Nup155	NUP155	5	48	48	46	44	46	44	43.9	155.2	1391	0.85663	1.0761	0.80558	0.91794	24355000000	6929000000	6248900000	5968000000	5209000000
2567	ADP/ATP translocase 3;ADP/ATP translocase 3, N-terminally processed	SLC25A6	2	20	5	20	19	5	5	64.4	32.866	298	0.82919	1.076	0.97026	1.0973	5384600000	1812700000	1571400000	1004600000	995940000
3348	WD repeat-containing protein 5	WDR5	1	8	8	8	7	8	7	35.9	36.588	334	0.85969	1.076	0.83673	0.94619	1937600000	598270000	523600000	421340000	394390000
6292	COP9 signalosome complex subunit 3	COPS3	3	12	12	12	9	12	9	39.5	47.873	423	0.83254	1.076	0.88251	0.98091	4520900000	1497800000	1277300000	897340000	848400000
212	Large proline-rich protein BAG6	BAG6	29	32	32	28	29	28	29	42.3	118.7	1126	0.87533	1.0759	0.78217	0.87803	11528000000	3532600000	3140400000	2723200000	2132300000
3287	Anthrax toxin receptor 2	ANTXR2	4	3	3	3	3	3	3	8	42.892	386	0.83066	1.0757	0.85157	0.95375	517640000	250140000	200550000	34759000	32191000
4977	Regulator of nonsense transcripts 1	UPF1	2	48	48	45	42	45	42	48.6	124.34	1129	0.86171	1.0756	0.69612	0.79908	16747000000	5085100000	4429800000	4248600000	2983300000
2285	NADH dehydrogenase [ubiquinone] 1 subunit C2;NADH dehydrogenase [ubiquinone] 1 subunit C2, isoform 2	NDUFC2;NDUFC2-KCTD14	8	9	9	8	9	8	9	45.4	14.187	119	0.79896	1.0756	0.86465	0.99103	6299600000	1871300000	1564500000	1503700000	1360100000
6022	39S ribosomal protein L35, mitochondrial	MRPL35	3	2	2	2	2	2	2	9.6	21.514	188	0.79876	1.0755	0.97436	1.0523	201690000	55660000	50747000	49723000	45565000
2505	Clathrin light chain B	CLTB	4	11	11	10	11	10	11	34.6	23.181	211	0.81372	1.0754	0.93855	1.0186	5520200000	1777500000	1417500000	1162900000	1162300000
1849	Exocyst complex component 5	EXOC5	3	12	12	8	8	8	8	20.3	81.852	708	0.88216	1.0754	0.70432	0.79617	721780000	190710000	189240000	178270000	163560000
948	Protein transport protein Sec31A	SEC31A	29	42	42	42	40	42	40	38	136.22	1251	0.85387	1.0753	0.8429	0.96547	43067000000	12800000000	11859000000	9710400000	8697400000
2645	Histone H1.3	HIST1H1D	1	18	4	16	17	4	3	47.5	22.35	221	0.79328	1.0753	0.76144	0.82914	3415600000	1235100000	841460000	780810000	558250000
5987	ADP-ribosylation factor-like protein 15	ARL15	1	7	7	3	7	3	7	53.4	22.876	204	0.81325	1.0751	0.80394	0.87272	697960000	93985000	76297000	153520000	374160000
4060	NADH dehydrogenase (ubiquinone) complex I, assembly factor 6	NDUFAF6	5	6	6	6	4	6	4	32.4	32.847	281	0.79976	1.075	0.80847	0.89664	347000000	115920000	107980000	63712000	59389000
1511	N-sulphoglucosamine sulphohydrolase	SGSH	2	3	3	3	3	3	3	11	34.378	299	0.81734	1.0749	1.0698	1.208	356640000	51272000	66520000	118050000	120800000
1190	Golgi SNAP receptor complex member 1	GOSR1	5	8	8	7	8	7	8	39.1	28.293	248	0.82598	1.0748	1.0213	1.1298	2228600000	569150000	486080000	572680000	600680000
4019	Alpha-mannosidase 2	MAN2A1	1	28	28	23	20	23	20	30.1	131.14	1144	0.85272	1.0748	0.98531	1.1162	3514700000	1007200000	1103200000	654590000	749760000
2008	Tumor protein D54	TPD52L2	4	14	1	14	13	1	1	76.3	19.901	186	0.82039	1.0746	0.87181	0.95667	302220000	70941000	56814000	93182000	81282000
6249	Biogenesis of lysosome-related organelles complex 1 subunit 6	BLOC1S6	2	2	2	2	2	2	2	24.4	19.743	172	0.81581	1.0745	0.58667	0.63814	300380000	90219000	67723000	83470000	58970000
6417	Mitochondrial import inner membrane translocase subunit TIM16	PAM16	1	7	7	7	7	7	7	63.2	13.825	125	0.79806	1.0745	1.0069	1.0922	5627900000	1599800000	1277700000	1390500000	1359900000
3816	Four and a half LIM domains protein 2	FHL2	4	15	15	14	14	14	14	59.9	32.193	279	0.80227	1.0743	0.80191	0.9001	8717200000	1857100000	2270900000	2443400000	2145900000
4936	Golgi-specific brefeldin A-resistance guanine nucleotide exchange factor 1	GBF1	1	49	49	44	41	44	41	36.6	206.44	1859	0.85712	1.0741	0.87992	0.99961	7329100000	2505200000	2148400000	1409600000	1265900000
5597	39S ribosomal protein L18, mitochondrial	MRPL18	1	5	5	4	4	4	4	30.6	20.576	180	0.81544	1.074	0.94797	1.0129	2250500000	807600000	640020000	402090000	400770000
5049	Protein FAM136A	FAM136A	4	8	8	8	6	8	6	58.7	15.641	138	0.7988	1.0739	1.0479	1.127	3845500000	1019500000	855340000	974900000	995750000
3708	Syntaxin-5	STX5;STX5A	9	16	16	14	12	14	12	60.3	39.672	355	0.82525	1.0738	1.0379	1.1416	4632400000	1230300000	1022800000	1235800000	1143500000
5274	Regulator of microtubule dynamics protein 3	RMDN3	8	12	12	12	10	12	10	32.1	52.118	470	0.83229	1.0737	0.78473	0.85752	4493000000	1378000000	1231300000	999070000	884670000
5779	LYR motif-containing protein 4	LYRM4	5	5	5	5	5	5	5	45.1	10.758	91	0.77583	1.0736	1.0394	1.1598	2190400000	637890000	481390000	536600000	534560000
4759	Protein SMG8	SMG8	4	10	10	8	5	8	5	13.1	109.68	991	0.87101	1.0732	0.82447	0.95605	345980000	131130000	92912000	66849000	55091000
3011	3-ketoacyl-CoA thiolase, mitochondrial	ACAA2	1	20	20	19	18	19	18	67.8	41.924	397	0.79999	1.0732	0.95814	1.055	17825000000	5128100000	4172200000	4182100000	4343000000
451	Cleavage stimulation factor subunit 2	CSTF2	5	15	8	15	10	8	6	36.9	58.617	553	0.83436	1.0731	0.71805	0.78878	2252000000	689540000	536840000	598230000	427350000
1063	Glucosidase 2 subunit beta	PRKCSH	3	26	26	24	25	24	25	47.9	60.192	535	0.84564	1.0731	0.8885	1.0184	80285000000	20983000000	18987000000	20597000000	19718000000
4106	Estradiol 17-beta-dehydrogenase 12	HSD17B12	3	16	16	15	16	15	16	58.3	34.324	312	0.81252	1.0731	0.86216	0.94177	26308000000	7310900000	6761200000	6477800000	5758200000
5076	U5 small nuclear ribonucleoprotein 40 kDa protein	SNRNP40	3	18	18	17	15	17	15	69.2	39.31	357	0.81029	1.0729	0.76146	0.84123	6903600000	1806800000	1540800000	1969200000	1586800000
3762	Cullin-3	CUL3	3	38	38	35	33	35	33	55	86.233	744	0.84061	1.0728	0.76496	0.88808	14641000000	3761200000	3692100000	3876300000	3311500000
5291	M-phase phosphoprotein 6	MPHOSPH6	1	4	4	4	4	4	4	31.9	19.024	160	0.8033	1.0727	0.9607	1.0269	1392700000	312640000	247780000	420070000	412270000
2065	Sushi domain-containing protein 5	SUSD5	1	9	9	9	7	9	7	16.1	68.02	629	0.86036	1.0727	0.70382	0.85897	2287300000	480890000	486540000	725000000	594890000
702	Tyrosine-protein kinase receptor;Insulin-like growth factor 1 receptor;Insulin-like growth factor 1 receptor alpha chain;Insulin-like growth factor 1 receptor beta chain	IGF1R	3	8	8	7	5	7	5	6.7	154.79	1366	0.9119	1.0726	0.79911	0.91861	256790000	85338000	103870000	37075000	30506000
4769	Serum response factor-binding protein 1	SRFBP1	1	11	11	10	8	10	8	28.2	48.633	429	0.80133	1.0725	0.7406	0.87517	1495800000	446600000	355050000	359360000	334790000
639	Serine/threonine-protein phosphatase 2A 56 kDa regulatory subunit epsilon isoform	PPP2R5E	2	13	8	13	9	8	6	29.2	54.042	462	0.80049	1.0724	0.87707	0.94857	1805500000	520540000	409790000	463970000	411220000
5231	Transcription elongation factor, mitochondrial	TEFM	1	2	2	2	2	2	2	6.4	41.676	360	0.80248	1.0724	1.2038	1.2998	253130000	75255000	57865000	55936000	64073000
3029	Peptidyl-prolyl cis-trans isomerase C	PPIC	1	5	5	5	4	5	4	17	22.763	212	0.82333	1.0724	0.98215	1.0882	8100300000	2029100000	1783800000	2129600000	2157800000
3082	Phosphatidylserine synthase 1	PTDSS1	3	6	6	5	5	5	5	17.3	55.527	473	0.81145	1.0722	0.87314	0.96535	1227100000	359280000	318800000	289940000	259050000
2091	15 kDa selenoprotein	SEP15	3	4	4	4	4	4	4	30.9	17.79	162	0.79538	1.0721	0.86442	0.9276	3466100000	956030000	832380000	930280000	747390000
5645	Tyrosine-protein phosphatase non-receptor type 23	PTPN23	4	19	19	14	16	14	16	17.2	178.97	1636	0.85155	1.072	0.85884	0.98079	1484700000	448620000	356580000	360090000	319370000
2840	Guanine nucleotide-binding protein subunit alpha-11	GNA11	1	18	8	18	14	8	8	56.8	42.123	359	0.78835	1.0719	0.83897	0.98384	3972300000	1130100000	949330000	1040500000	852380000
2079	Periplakin	PPL	1	2	2	1	2	1	2	1	204.74	1756	0.82682	1.0716	0.94414	1.0319	3523200000	1265000000	1053100000	624050000	581090000
3760	Periodic tryptophan protein 1 homolog	PWP1	6	13	13	13	12	13	12	38.3	55.827	501	0.82779	1.0715	0.92762	1.044	5941200000	1845700000	1433700000	1382000000	1279700000
1944	Membrane-associated progesterone receptor component 2	PGRMC2	1	13	12	12	12	11	11	43.5	23.818	223	0.80277	1.0714	0.95837	1.0439	10399000000	3032700000	2403600000	2504700000	2458300000
4436	Probable proline--tRNA ligase, mitochondrial	PARS2	1	3	3	2	3	2	3	11.6	53.262	475	0.82053	1.0713	1.0064	1.1019	153210000	46786000	37406000	35645000	33369000
6443	Protein VPRBP	VPRBP	5	13	13	10	8	10	8	10.2	168.93	1506	0.82557	1.0711	1.0093	1.1837	503750000	153590000	130530000	121350000	98293000
4703	ADP-ribosylation factor GTPase-activating protein 2	ARFGAP2	18	10	9	7	8	6	7	21.7	56.72	521	0.85059	1.0711	0.90984	1.0074	484950000	114870000	108380000	136080000	125620000
2058	Double-strand-break repair protein rad21 homolog	RAD21	11	17	17	15	12	15	12	33.1	71.689	631	0.8542	1.071	0.82528	0.95156	2363600000	788260000	709250000	497830000	368260000
4902	Trafficking protein particle complex subunit 12	TRAPPC12	3	5	5	5	2	5	2	8.3	79.374	735	0.91633	1.071	3.6078	4.0171	375250000	75275000	141600000	29716000	128660000
5406	Transmembrane protein 43	TMEM43	1	21	21	21	21	21	21	64	44.875	400	0.81536	1.071	0.89644	0.98685	24444000000	6889800000	5897800000	6095600000	5561100000
2282	Vesicle-associated membrane protein-associated protein B/C	VAPB	4	13	12	12	12	11	11	51.9	27.228	243	0.79719	1.0709	0.83286	0.92043	10958000000	2792000000	2344200000	3107300000	2714600000
1388	Coiled-coil domain-containing protein 9	CCDC9	2	2	2	1	2	1	2	6	57.929	513	0.85931	1.0709	0.60303	0.69084	197930000	72887000	56834000	42172000	26038000
3299	Myosin light polypeptide 6	MYL6;PDE6H	8	11	1	11	10	1	1	82.1	16.93	151	0.78674	1.0709	1.0288	1.1069	291690000	110160000	81075000	51141000	49309000
2913	Replication factor C subunit 1	RFC1	3	19	19	18	15	18	15	22.1	128.18	1147	0.85396	1.0706	0.92025	1.0497	2648300000	827770000	744810000	550700000	525060000
2504	Clathrin light chain A	CLTA	8	8	8	8	7	8	7	32.1	23.662	218	0.81314	1.0706	0.80385	0.86317	7903300000	2147400000	1808300000	2101900000	1845700000
3753	Histone deacetylase 1	HDAC1	3	16	9	14	15	7	9	44.2	55.102	482	0.85118	1.0706	0.87533	1.0033	2272000000	597810000	504770000	628240000	541190000
5940	WD repeat-containing protein 70	WDR70	2	8	8	7	6	7	6	14.4	73.2	654	0.8602	1.0705	0.87678	0.98828	800600000	346400000	176760000	137030000	140420000
1872	Acyl carrier protein, mitochondrial	NDUFAB1	1	4	4	4	4	4	4	21.2	17.417	156	0.7507	1.0705	1.0249	1.1613	4348500000	1041800000	812860000	1215900000	1277900000
367	SHC-transforming protein 1	SHC1	13	10	10	8	7	8	7	24	56.177	520	0.82046	1.0705	0.82525	0.90416	820950000	203420000	174650000	233670000	209210000
4224	MICOS complex subunit MIC10	MINOS1	2	3	3	2	3	2	3	60.3	8.8081	78	0.80689	1.0703	1.1054	1.1968	1352100000	374360000	314770000	330600000	332340000
5191	E1A-binding protein p400	EP400	13	7	7	6	5	6	5	2.9	335.8	3086	0.83955	1.0702	0.73836	0.82461	258360000	81809000	69962000	62655000	43933000
4540	Valacyclovir hydrolase	BPHL	4	6	6	6	5	6	5	28.5	31.106	274	0.82727	1.0702	0.98138	1.0919	905640000	318670000	230270000	190760000	165940000
6462	Intraflagellar transport protein 25 homolog	HSPB11	2	3	3	3	3	3	3	33.3	16.297	144	0.79172	1.0702	0.90108	1.0306	781690000	261040000	207690000	159420000	153540000
3313	Ras-related protein Rab-2A	RAB2A	7	16	8	16	16	8	8	75	23.545	212	0.82407	1.0702	1.0008	1.1169	11090000000	3197100000	2765400000	2527700000	2599800000
1321	Ubiquitin carboxyl-terminal hydrolase 47	USP47	6	23	23	22	15	22	15	21.1	154.7	1355	0.86205	1.0701	0.66542	0.76227	1710700000	555240000	558470000	293930000	303040000
4692	Ribonuclease P protein subunit p25-like protein	RPP25L	1	5	5	4	5	4	5	38	17.631	163	0.79202	1.0701	0.87543	0.96437	1002900000	259740000	211920000	223570000	307670000
3797	Heterogeneous nuclear ribonucleoprotein D0	HNRNPD	12	20	19	19	20	18	19	48	32.834	306	0.80976	1.0701	0.96278	1.0823	53897000000	15886000000	12641000000	13069000000	12300000000
5864	1-acyl-sn-glycerol-3-phosphate acyltransferase delta	AGPAT4	4	4	4	3	2	3	2	13.8	44.021	378	0.85163	1.07	1.3403	1.5485	187810000	65482000	43280000	33544000	45503000
2202	Breast cancer anti-estrogen resistance protein 3	BCAR3	9	7	7	6	5	6	5	10.8	82.356	734	0.84976	1.07	0.80491	0.92435	369870000	86478000	70501000	106830000	106070000
4637	5-3 exoribonuclease 1	XRN1	5	17	17	16	8	16	8	12.5	192.84	1694	0.84586	1.07	0.75258	0.85075	929240000	423040000	318870000	101420000	85916000
4909	Uncharacterized protein C2orf47, mitochondrial	C2orf47	1	8	8	8	8	8	8	30.2	32.544	291	0.81853	1.0698	0.93288	1.0118	3963000000	1247900000	1100600000	773750000	840710000
2408	Dolichyl-diphosphooligosaccharide--protein glycosyltransferase subunit 1	RPN1	5	36	36	36	36	36	36	65.9	68.569	607	0.84452	1.0697	0.90567	1.0109	97991000000	28938000000	24140000000	23998000000	20916000000
4836	Minor histocompatibility antigen H13	HM13	2	10	2	10	10	2	2	26	36.813	335	0.82289	1.0696	0.84488	0.95815	738530000	152970000	134270000	226410000	224880000
4246	Rho guanine nucleotide exchange factor 2	ARHGEF2	6	44	44	40	44	40	44	53.8	111.49	987	0.86615	1.0694	0.79995	0.8971	33503000000	10364000000	9343200000	7579000000	6217100000
5565	SRA stem-loop-interacting RNA-binding protein, mitochondrial	SLIRP	8	10	10	10	10	10	10	78	12.349	109	0.79401	1.0693	1.0127	1.0855	22293000000	6553500000	5170300000	5283100000	5285800000
4708	ADP-ribosylation factor GTPase-activating protein 1	ARFGAP1	13	10	10	10	9	10	9	28.3	44.667	406	0.83306	1.0693	0.82455	0.91773	2466700000	817800000	709060000	498650000	441170000
3303	Eukaryotic initiation factor 4A-I	EIF4A1	2	32	13	30	31	12	13	70.7	46.153	406	0.82215	1.0692	0.80464	0.94288	51570000000	15085000000	12427000000	13067000000	10992000000
2184	Nucleoplasmin-3	NPM3	1	8	8	6	8	6	8	64.6	19.343	178	0.80607	1.0691	0.96155	1.0435	10767000000	2968900000	2437100000	2728300000	2632300000
1609	Spectrin alpha chain, non-erythrocytic 1	SPTAN1	3	171	1	165	164	1	1	73.4	282.14	2452	0.85569	1.0691	0.84892	0.96085	404680000	84224000	64664000	133330000	122460000
1756	Myeloid differentiation primary response protein MyD88	MYD88	6	9	9	8	5	8	5	46.8	35.312	316	0.82363	1.0691	0.92913	1.0182	427400000	164130000	147340000	57472000	58456000
33	SUN domain-containing protein 1	UNC84A;SUN1	16	18	18	16	13	16	13	24.6	108.45	974	0.85306	1.069	0.71114	0.82039	2055100000	795240000	502300000	428720000	328800000
3056	Yorkie homolog	YAP1	8	7	7	6	5	6	5	25.2	54.461	504	0.84764	1.0689	0.86614	0.99662	424730000	107020000	176500000	80158000	61060000
3690	Bifunctional coenzyme A synthase;Phosphopantetheine adenylyltransferase;Dephospho-CoA kinase	COASY	3	12	12	12	10	12	10	25.5	62.328	564	0.84827	1.0688	0.81922	0.92088	5127900000	1303400000	1218200000	1308500000	1297700000
3124	Protein numb homolog	NUMB	12	4	4	3	3	3	3	7.6	64.526	592	0.83599	1.0688	0.79869	0.92532	328250000	66707000	70889000	91210000	99440000
1959	Eukaryotic translation initiation factor 3 subunit H	EIF3H	7	17	17	17	14	17	14	64.5	39.93	352	0.82874	1.0685	0.81657	0.92492	9556400000	3211600000	2281800000	2193400000	1869600000
5219	RNA-binding protein 14	RBM14	7	29	21	28	28	21	20	41.9	69.491	669	0.82058	1.0685	0.8289	0.9363	17887000000	5195300000	4013400000	4667400000	4011100000
3443	Casein kinase II subunit beta	CSNK2B;CSNK2B-LY6G5B-1181	3	10	10	10	10	10	10	45.3	26.925	234	0.80241	1.0682	0.81814	0.89276	11599000000	2757100000	2162400000	3740600000	2938400000
3782	Bleomycin hydrolase	BLMH	2	19	19	17	17	17	17	52.3	52.562	455	0.79289	1.0677	0.89155	0.98762	7622600000	2297600000	1892900000	1852600000	1579500000
6063	SH3 domain-binding protein 4	SH3BP4	6	12	12	12	8	12	8	16.8	107.49	963	0.83854	1.0677	0.73225	0.83715	700510000	232340000	186320000	157940000	123920000
3763	Cullin-4A	CUL4A	3	27	16	23	25	14	14	37.7	87.679	759	0.85633	1.0675	0.8704	0.99081	1816600000	602560000	482790000	393140000	338090000
4214	Ceramide-1-phosphate transfer protein	CPTP	1	4	4	4	4	4	4	27.6	24.365	214	0.81363	1.0675	0.88298	0.94982	568420000	170660000	137210000	137850000	122700000
1153	G patch domain-containing protein 4	GPATCH4	7	7	7	6	5	6	5	26.4	42.601	375	0.85232	1.0673	0.59452	0.67604	789640000	186740000	173400000	228950000	200550000
1924	U2 snRNP-associated SURP motif-containing protein	U2SURP	9	30	30	29	28	29	28	32.6	118.23	1028	0.85045	1.0673	0.85069	0.97799	14438000000	3857100000	3388600000	3927800000	3264100000
1803	GMP reductase;GMP reductase 2	GMPR2	17	6	6	4	3	4	3	30.2	33.921	315	0.80744	1.0669	0.96445	1.0706	567630000	220260000	154840000	95776000	96754000
4288	60S ribosomal protein L7-like 1	RPL7L1	2	11	11	10	11	10	11	46.7	28.661	246	0.80602	1.0667	0.73633	0.81428	5552800000	1606800000	1305000000	1462900000	1178100000
78	rRNA/tRNA 2-O-methyltransferase fibrillarin-like protein 1	FBLL1	1	3	1	3	3	1	1	11.1	34.675	333	0.81953	1.0667	0.75787	0.82012	2260000000	673570000	551000000	592330000	443080000
5444	Tubulin beta-2B chain	TUBB2B	3	26	2	26	25	2	2	71.2	49.953	445	0.79922	1.0666	0.88587	1.0048	1278600000	345500000	272200000	340770000	320110000
1382	Podocalyxin	PODXL	5	5	5	4	5	4	5	11.2	54.412	516	0.85276	1.0666	0.92619	1.0718	362450000	65569000	64381000	116040000	116460000
405	Transmembrane emp24 domain-containing protein 2	TMED2	5	8	8	8	7	8	7	46.2	19.259	169	0.80597	1.0663	0.92251	1.0103	14620000000	3899400000	3232600000	3767000000	3721200000
617	Atlastin-2	ATL2	8	13	12	12	12	12	11	32.6	64.521	565	0.85735	1.0663	0.8963	1.0347	4362600000	1426000000	1134200000	1003300000	799170000
2310	Mitochondrial pyruvate carrier 2	MPC2	2	5	5	5	3	5	3	52.4	11.681	105	0.79716	1.0662	0.76727	0.90082	501250000	201450000	175280000	68459000	56066000
1403	Importin subunit alpha-7	KPNA6	6	19	8	15	17	6	8	43.2	59.667	533	0.78196	1.0662	0.64578	0.75067	1931300000	635910000	524390000	454290000	316720000
6146	Tryptophan--tRNA ligase, mitochondrial	WARS2	3	11	11	8	9	8	9	47.8	40.146	360	0.80282	1.066	0.79269	0.90449	1175600000	364020000	289410000	276980000	245230000
2614	Cytochrome b-c1 complex subunit 7	UQCRB	4	11	11	11	10	11	10	55.9	13.53	111	0.80364	1.0659	0.87014	0.94846	16633000000	4560100000	3708700000	4418400000	3946100000
5686	Nucleolar protein 6	NOL6	6	35	35	33	31	33	31	42.5	127.32	1143	0.84346	1.0657	0.72857	0.85674	8281200000	2611100000	2113800000	2068900000	1487300000
70	Sodium/potassium-transporting ATPase subunit beta-1	ATP1B1	4	7	7	7	6	7	6	40.9	28.627	247	0.83124	1.0654	0.66349	0.75387	3462600000	1756300000	1169100000	308480000	228680000
5166	E3 ubiquitin-protein ligase Itchy homolog	ITCH	8	16	15	14	11	13	11	22.7	98.675	862	0.85143	1.0653	0.81475	0.94538	1077500000	350990000	317110000	232460000	176900000
[truncated: 3,124 more rows]

## Sheet: LPS141_Bortezomib
	Protein names	Gene names	Number of proteins	Peptides	Unique peptides	Peptides for	Peptides rev	Unique peptides for	Unique peptides rev	Sequence coverage [%]	Mol. weight [kDa]	Sequence length	Ratio H/L for	Ratio H/L normalized for	Ratio H/L rev	Ratio H/L normalized rev	Intensity	Intensity L for	Intensity H for	Intensity L rev	Intensity H rev
6155	Protocadherin-12	PCDH12	1	1	1	1	1	1	1	0.8	128.99	1184	117.95	169.62	90.105	89.651	1087600000	5372700	733100000	4066900	345060000
2985	Dual specificity protein phosphatase 1;Dual specificity protein phosphatase	DUSP1	3	11	11	9	8	9	8	34.1	39.297	367	8.8617	66.264	0.19824	0.20432	1226500000	132510000	514870000	478900000	100270000
1660	DNA damage-inducible transcript 3 protein	DDIT3	2	4	4	1	4	1	4	14.8	19.175	169	11.328	17.618	0.030238	0.030334	448100000	11320000	128250000	289340000	19185000
3685	E3 ubiquitin-protein ligase Mdm2	MDM2;mdm2	20	10	10	7	9	7	9	28.1	55.232	491	11.907	15.788	0.1401	0.15366	2114600000	192550000	994710000	796880000	130490000
2849	Cyclic AMP-dependent transcription factor ATF-3	ATF3	6	4	4	4	2	4	2	29.7	19.96	175	9.9657	15.184	0.062572	0.062871	455210000	67009000	269920000	106000000	12280000
2611	Thrombomodulin	THBD	2	5	5	4	5	4	5	14.3	60.329	575	10.95	14.459	0.17657	0.18512	1280400000	41763000	264020000	751890000	222750000
3066	Heat shock 70 kDa protein 1-like	HSPA1L	6	22	1	21	19	1	1	34	70.374	641	9.1194	12.256	0.36169	0.37828	477490000	33231000	214700000	183080000	46477000
2665	Heme oxygenase 1	HMOX1	2	17	17	17	14	17	14	71.2	32.818	288	8.1438	11.859	0.071537	0.068767	37823000000	2171900000	16127000000	17909000000	1614000000
1898	Heat shock 70 kDa protein 1A/1B	HSPA1A	10	57	29	52	51	25	27	75.7	77.405	708	7.7613	10.574	0.085773	0.09207	410720000000	27703000000	209570000000	159120000000	14321000000
1922	PCNA-associated factor	KIAA0101	4	4	4	4	3	4	3	34.8	12.398	115	7.1493	10.22	0.40164	0.40772	211650000	7626800	63670000	102880000	37480000
5584	Chloride channel CLIC-like protein 1	CLCC1	5	6	6	3	4	3	4	16.5	62.022	551	6.3751	9.1872	0.45482	0.47285	790340000	83758000	526040000	99696000	80844000
4990	AN1-type zinc finger protein 2A	ZFAND2A	2	8	8	8	6	8	6	44.8	16.477	145	6.0258	8.805	0.094577	0.094431	1234800000	108260000	557780000	499610000	69153000
4062	Homocysteine-responsive endoplasmic reticulum-resident ubiquitin-like domain member 1 protein	HERPUD1	5	9	9	4	9	4	9	46.6	26.22	232	5.4746	7.9017	0.13261	0.15292	1033600000	20806000	151450000	735700000	125610000
1967	Interferon-related developmental regulator 1	IFRD1	9	9	9	8	8	8	8	27.1	50.268	451	4.9656	7.4528	0.14337	0.14344	1050500000	111900000	505190000	371270000	62166000
1662	Transcription factor E2F7	E2F7	6	2	2	2	1	2	1	4.9	77.055	693	5.3407	7.04	0.25802	0.27991	136010000	11569000	43826000	69734000	10881000
6174	Inner centromere protein	INCENP	3	7	7	5	6	5	6	10.5	104.99	914	5.1318	6.8384	0.38175	0.39702	1134800000	155800000	334240000	432060000	212670000
4007	Nuclear factor erythroid 2-related factor 1	NFE2L1	3	11	11	9	7	9	7	19.4	81.498	742	4.6624	6.2521	0.16633	0.17422	1560400000	142030000	646680000	629890000	141800000
3263	Protein-glutamine gamma-glutamyltransferase 4	TGM4	1	2	2	2	1	2	1	3.4	77.144	684	4.6724	6.1236	0.19015	0.19507	1886700000	171640000	579410000	920580000	215080000
6099	Claspin	CLSPN	5	10	10	6	5	6	5	10.4	150.37	1332	4.4224	6.0071	0.33589	0.36287	181080000	8871400	26169000	105590000	40447000
2582	Transcription factor AP-1	JUN	1	11	9	10	10	8	8	54.1	35.675	331	3.986	5.8792	0.20216	0.20112	10222000000	1190700000	4114900000	3925000000	991470000
1692	Interleukin-32	IL32	13	3	3	1	3	1	3	29.2	24.218	212	4.5765	5.8649	0.15615	0.15771	190570000	8713000	31375000	132120000	18363000
4064	Mortality factor 4-like protein 2	MORF4L2	6	15	12	14	13	11	10	64.6	32.307	288	3.8892	5.8137	0.19976	0.19292	8807300000	1670300000	2694700000	3364900000	1077500000
1521	Transcription factor IIIB 50 kDa subunit	BRF2	3	5	5	4	3	4	3	18.2	44.103	396	3.9173	5.7034	0.22532	0.22557	300840000	44752000	158250000	82316000	15523000
4289	FLYWCH-type zinc finger-containing protein 1	FLYWCH1	6	5	5	3	4	3	4	13.7	80.107	716	4.2686	5.6821	0.41418	0.41413	2415900000	58801000	1200800000	128400000	1027900000
3507	Rho-related GTP-binding protein RhoE	RND3;ARHE	3	5	5	3	4	3	4	23	27.368	244	3.8469	5.6218	0.26986	0.26598	927790000	105910000	313040000	374340000	134490000
4459	Glycerol-3-phosphate acyltransferase 1, mitochondrial	GPAM	2	5	5	5	3	5	3	10.6	80.139	710	4.0666	5.573	0.42294	0.43239	283630000	41938000	119470000	84071000	38147000
6913	MORF4 family-associated protein 1	MRFAP1	2	4	4	4	4	4	4	42.5	14.649	127	3.8907	5.4926	0.25523	0.25416	2832200000	373410000	1389200000	749430000	320210000
5540	Regulation of nuclear pre-mRNA domain-containing protein 1A	RPRD1A	3	11	8	7	9	4	6	45.2	35.719	312	3.4055	5.1614	0.80985	0.79261	779460000	127880000	281120000	210170000	160300000
2493	BAG family molecular chaperone regulator 3	BAG3	2	32	32	30	31	30	31	69.7	61.594	575	3.7712	5.0856	0.1451	0.15129	22620000000	2541000000	8268700000	9755600000	2054800000
380	Eukaryotic translation initiation factor 2-alpha kinase 1	EIF2AK1	3	4	4	3	3	3	3	7.5	65.279	577	3.6493	4.9262	0.27814	0.29554	221410000	43358000	111190000	51418000	15439000
6654	Targeting protein for Xklp2	TPX2;HCA90	2	39	39	36	35	36	35	51.7	85.652	747	3.4911	4.9199	0.16703	0.17642	14887000000	2004000000	5423800000	5986500000	1472700000
4831	Prostate tumor-overexpressed gene 1 protein	PTOV1	3	5	4	5	4	4	4	15.1	46.868	416	3.3775	4.7167	0.30439	0.32052	188930000	16377000	68436000	78389000	25730000
1426	Alpha-crystallin B chain	CRYAB	8	8	8	5	5	5	5	70.7	20.03	174	3.4174	4.6542	0.10065	0.098918	824420000	66296000	389550000	328980000	39584000
4207	Ubiquitin-conjugating enzyme E2 S	UBE2S	1	11	11	11	9	11	9	77.5	23.845	222	3.1665	4.6289	0.19958	0.19077	6127000000	885800000	2426200000	2284000000	530950000
2761	G2/mitotic-specific cyclin-B1	CCNB1	5	11	10	10	11	9	10	37.4	48.337	433	3.0027	4.503	0.16636	0.16366	2294300000	271280000	800780000	932750000	289450000
771	Kinesin-like protein KIF20B	KIF20B	7	59	59	36	50	36	50	35	213.96	1850	3.2148	4.4344	0.22916	0.23102	4183900000	552520000	1041300000	1768400000	821710000
4310	Borealin	CDCA8	1	10	10	8	8	8	8	46.1	31.323	280	3.0556	4.3952	0.22211	0.22026	1744100000	253660000	721860000	591730000	176830000
4976	Macoilin	TMEM57	3	6	6	5	4	5	4	11.6	76.177	664	3.219	4.3815	1.0391	1.1055	236350000	27785000	60846000	71582000	76135000
2432	Kinesin-like protein KIF20A	KIF20A	5	28	28	24	22	24	22	38.2	100.28	890	3.344	4.3794	0.17111	0.17667	4413500000	690070000	1843900000	1459200000	420270000
569	Sororin	CDCA5	3	5	5	3	4	3	4	22.1	33.734	307	2.9293	4.3327	0.25299	0.2527	484510000	69067000	136200000	210190000	69056000
1667	Protein OS-9	OS9;OR7D2	13	33	1	30	32	1	1	62.8	65.519	580	3.159	4.3029	0.20667	0.2237	841490000	39420000	124820000	579830000	97427000
6841	Protein FAM32A	FAM32A	1	4	4	4	2	4	2	35.7	13.178	112	2.9202	4.2765	0.51769	0.50301	1242800000	195950000	457580000	334240000	255040000
2941	DnaJ homolog subfamily B member 1	DNAJB1	2	27	26	23	26	22	25	78.2	38.044	340	2.8841	4.2619	0.19073	0.20808	34607000000	4240400000	12486000000	14416000000	3465000000
4370	Deoxynucleotidyltransferase terminal-interacting protein 2	DNTTIP2	2	10	10	9	6	9	6	18	84.468	756	3.1403	4.2368	0.20902	0.22209	1499800000	301740000	616380000	378010000	203650000
2928	Growth arrest and DNA damage-inducible protein GADD45 alpha	GADD45A	2	4	4	3	2	3	2	28.5	18.336	165	2.9353	4.2083	0.079586	0.077055	654150000	152400000	371010000	119160000	11574000
1272	Calcipressin-1	RCAN1	5	6	6	5	6	5	6	31	27.836	242	2.8836	4.1101	0.27584	0.26744	1249100000	200900000	490090000	416790000	141270000
3275	Centromere protein F	CENPF	6	112	112	82	90	82	90	40.8	367.76	3210	3.0611	4.072	0.20727	0.21384	12424000000	1796800000	3222700000	5434100000	1970500000
2040	Aurora kinase A	AURKA	7	9	9	8	9	8	9	28.8	45.809	403	2.8393	4.0107	0.21114	0.20813	1756300000	262980000	751640000	576420000	165240000
4571	Rho GTPase-activating protein 11A	ARHGAP11A	3	8	8	8	4	8	4	8.6	113.86	1023	3.3229	4.005	0.33636	0.34188	214550000	56547000	98718000	45233000	14048000
6761	Lysine-specific demethylase 2A	KDM2A	6	16	16	11	12	11	12	17.6	132.79	1162	2.7066	3.8617	0.20045	0.21692	2964700000	379890000	1131300000	1159400000	294100000
3713	Centromere-associated protein E	CENPE	6	37	37	16	31	16	31	17.2	301.79	2580	2.9693	3.8332	0.17459	0.18327	1544900000	171080000	341660000	798830000	233330000
5203	Cytoskeleton-associated protein 2	CKAP2	6	11	11	11	6	11	6	19.9	76.986	683	2.916	3.8185	0.21139	0.22896	1006600000	232500000	391520000	305580000	76993000
1451	BTB/POZ domain-containing adapter for CUL3-mediated RhoA degradation protein 3	KCTD10	14	7	7	5	7	5	7	29.3	32.389	287	2.7784	3.8104	0.2591	0.26955	734040000	91048000	221000000	293000000	128990000
2412	G2/mitotic-specific cyclin-B2	CCNB2	2	7	6	4	7	3	6	19.1	45.281	398	2.6995	3.7813	0.25103	0.25013	349070000	13790000	37146000	235790000	62348000
6800	Probable U3 small nucleolar RNA-associated protein 11	UTP11L	2	12	12	7	9	7	9	37.2	30.446	253	2.5645	3.7695	0.34867	0.34469	964100000	188860000	371980000	277400000	125850000
3553	Protein yippee-like 5	YPEL5	1	4	4	3	4	3	4	41.3	13.841	121	2.6479	3.7648	0.4208	0.40828	520920000	69994000	167450000	155090000	128380000
4216	Discoidin domain-containing receptor 2	DDR2	2	8	8	5	5	5	5	12.4	96.735	855	2.9048	3.7517	0.23683	0.247	397070000	88128000	144530000	108490000	55920000
4132	Transcription initiation factor TFIID subunit 7	TAF7	1	8	8	5	5	5	5	22.3	40.259	349	2.48	3.703	0.25516	0.25431	649210000	164870000	319750000	116430000	48157000
724	Tax1-binding protein 1	TAX1BP1	8	14	14	12	7	12	7	19.7	93.609	813	2.7065	3.6005	0.44312	0.4698	866990000	173480000	367530000	212980000	113000000
5164	Abhydrolase domain-containing protein 3	ABHD3	1	5	5	3	4	3	4	19.8	46.008	409	2.6482	3.5741	0.55909	0.57618	420350000	21222000	100730000	245350000	53045000
6177	Actin-binding protein anillin	ANLN	4	54	54	48	52	48	52	51.1	124.2	1124	2.6404	3.5635	0.24612	0.26684	32615000000	4487700000	11353000000	12499000000	4274500000
1483	3-hydroxy-3-methylglutaryl-coenzyme A reductase	HMGCR	6	15	15	14	10	14	10	23.4	90.048	819	2.7346	3.5609	0.20118	0.21352	988430000	130360000	307210000	274860000	276010000
1135	N-alpha-acetyltransferase 50	NAA50	9	13	13	13	12	13	12	66.1	19.311	168	2.3325	3.4903	0.29911	0.2932	30575000000	4823700000	11177000000	10952000000	3622100000
1990	Ubiquitin-conjugating enzyme E2 C	UBE2C	4	9	9	9	7	9	7	72.1	19.652	179	2.3679	3.4726	0.25473	0.251	5738300000	1136600000	2224000000	1798100000	579550000
6731	Proteasome maturation protein	POMP	1	6	6	6	4	6	4	53.2	15.789	141	1.8914	3.3896	0.29093	0.28534	1258000000	307680000	582900000	271140000	96299000
5660	Cyclic AMP-dependent transcription factor ATF-6 beta;Processed cyclic AMP-dependent transcription factor ATF-6 beta	ATF6B	5	5	5	2	4	2	4	8.7	76.411	700	2.5576	3.3843	0.3088	0.3188	157240000	27431000	65634000	47571000	16601000
3380	Serine/threonine-protein kinase PLK1	PLK1	3	16	16	10	13	10	13	32.8	68.254	603	2.433	3.3474	0.23658	0.24327	2379500000	325500000	631140000	1093100000	329740000
312	Mortality factor 4-like protein 1	MORF4L1	11	18	15	17	13	14	10	64.7	40.028	348	2.2308	3.3443	0.31038	0.31023	6001700000	1171700000	2256100000	1915200000	658620000
3821	Cell division cycle protein 20 homolog	CDC20	2	8	8	4	5	4	5	29.5	54.722	499	2.378	3.3136	0.32956	0.34766	398680000	110540000	160730000	102370000	25048000
3394	Smoothelin	SMTN	15	19	19	17	13	17	13	28.1	98.918	915	2.4751	3.2689	0.35633	0.36612	1549700000	308410000	684760000	383510000	173000000
4804	Ankyrin repeat domain-containing protein 46	ANKRD46;LETM2	6	5	5	5	3	5	3	25.4	25.329	228	2.2615	3.2411	0.41324	0.40385	674100000	157700000	289740000	160690000	65972000
5841	Nucleolar and spindle-associated protein 1	NUSAP1	9	14	14	14	13	14	13	36.1	49.323	440	2.5691	3.2147	0.29191	0.30503	1540800000	147640000	303850000	809670000	279680000
5978	Zinc finger protein 106	ZNF106	2	8	8	3	6	3	6	5.9	208.88	1883	2.537	3.1864	0.51572	0.54208	94186000	8419000	17607000	36748000	31412000
1531	Lysine-specific demethylase 5A	KDM5A	5	17	6	11	11	4	3	13.4	186.26	1636	2.2761	3.1796	0.5236	0.5701	238100000	42943000	75001000	72893000	47262000
5198	DnaJ homolog subfamily A member 4	DNAJA4	8	9	9	9	4	9	4	24.7	44.797	397	2.0502	3.16	0.36714	0.35827	1695800000	495410000	905430000	220030000	74895000
4587	F-box only protein 38	FBXO38	3	7	7	6	4	6	4	8.9	125.96	1113	2.3962	3.1235	0.77992	0.80674	298390000	55686000	127570000	67871000	47270000
4036	Kinesin-like protein KIF22	KIF22	3	14	14	12	11	12	11	33.1	73.261	665	2.2415	3.1058	0.25361	0.26696	1753200000	265030000	517610000	662760000	307840000
2164	Protein regulator of cytokinesis 1	PRC1	9	18	18	11	15	11	15	33.4	71.606	620	2.2913	3.0981	0.26052	0.2674	2264100000	187040000	354170000	1242000000	480870000
4681	Centromere protein Q	CENPQ	1	3	3	3	2	3	2	13.8	30.595	268	2.0542	3.0683	0.33333	0.33238	314110000	75538000	128600000	78961000	31007000
2812	Heat shock 70 kDa protein 6	HSPA6	3	44	30	42	40	29	27	75	71.027	643	2.2385	3.049	0.28064	0.26941	140380000000	25353000000	69229000000	35298000000	10503000000
5154	Ubiquitin carboxyl-terminal hydrolase 33	USP33	5	4	4	3	3	3	3	8.1	93.956	828	2.3091	3.0389	0.30937	0.33656	214180000	29172000	94858000	67074000	23078000
5413	Ribosomal RNA processing protein 36 homolog	RRP36	2	8	7	5	6	4	5	36	29.129	253	2.0373	3.037	0.45021	0.44445	343620000	42623000	76054000	157700000	67242000
2502	Pre-mRNA-splicing factor SYF2	SYF2	1	6	6	3	5	3	5	35.8	28.722	243	2.0168	3.0358	0.35647	0.3415	1174900000	135440000	294830000	429000000	315580000
3772	Induced myeloid leukemia cell differentiation protein Mcl-1	MCL1	3	13	13	11	10	11	10	64	37.337	350	2.0816	3.0139	0.31869	0.31047	6761900000	958910000	2104300000	2597700000	1101000000
5940	Testis-specific Y-encoded-like protein 1	TSPYL1	2	9	9	8	9	8	9	26.1	49.192	437	2.1282	3.0025	0.35456	0.3485	2011900000	346800000	761130000	613740000	290280000
5579	Tribbles homolog 3	TRIB3	2	5	5	4	2	4	2	19.3	39.577	358	2.0657	2.9981	1.227	1.27	900110000	290670000	212480000	175470000	221490000
212	Protein diaphanous homolog 3	DIAPH3	14	16	16	11	10	11	10	19.3	128.95	1123	2.2026	2.9812	0.39961	0.41128	908680000	146850000	322780000	295070000	143980000
2292	Hyaluronan mediated motility receptor	HMMR	9	25	24	21	19	20	18	39.6	82.3	709	2.0281	2.9665	0.21697	0.25461	2987300000	446730000	840890000	1048400000	651250000
5595	CDK5 regulatory subunit-associated protein 2	CDK5RAP2	23	32	30	27	25	26	24	20.9	215.04	1893	2.172	2.9486	0.2966	0.30656	1859800000	389770000	654610000	562610000	252790000
2450	Pre-mRNA-splicing factor SLU7	SLU7	3	6	6	4	5	4	5	12.8	68.386	586	2.192	2.9409	0.35912	0.37781	268990000	48181000	87977000	96889000	35939000
2213	E3 ubiquitin-protein ligase MARCH6	MARCH6	4	8	8	8	4	8	4	14.4	102.54	910	2.1825	2.9308	0.38823	0.40084	325070000	37443000	114720000	89180000	83727000
6547	DNA polymerase subunit gamma-2, mitochondrial	POLG2	1	5	5	5	1	5	1	10.9	54.91	485	1.9504	2.9306	1.1581	1.1739	269000000	66596000	133550000	27970000	40888000
2430	ZW10 interactor	ZWINT	4	7	7	6	3	6	3	32.9	31.293	277	2.0529	2.9258	0.27865	0.2752	742730000	257730000	243470000	163340000	78198000
145	Selenoprotein K	SELK	3	4	4	2	4	2	4	36.3	10.282	91	2.0047	2.9196	0.4748	0.46297	577360000	88628000	167390000	214960000	106370000
5059	SHC SH2 domain-binding protein 1	SHCBP1	1	14	14	13	9	13	9	23.5	75.69	672	2.1654	2.9129	0.23018	0.23791	993090000	202650000	391350000	297900000	101190000
5292	Protein tyrosine phosphatase type IVA 1	PTP4A1	2	7	4	5	6	3	3	53.8	19.815	173	1.8774	2.9053	0.25697	0.25472	694010000	133260000	295360000	204190000	61199000
1665	Bromodomain adjacent to zinc finger domain protein 2A	BAZ2A	5	10	10	7	4	7	4	7.6	210.93	1903	2.1195	2.8897	0.27605	0.28458	182170000	38990000	97189000	34557000	11434000
6063	Protein ECT2	ECT2	9	18	18	10	15	10	15	26	99.92	882	2.1833	2.8823	0.26896	0.28874	1780000000	473900000	516170000	543740000	246210000
4502	Cell division cycle-associated protein 2	CDCA2	3	9	9	5	6	5	6	14.9	112.68	1023	2.1638	2.8723	0.27565	0.30092	247180000	23480000	72166000	121380000	30163000
6667	Nucleolar protein 7	NOL7	2	7	7	7	6	7	6	27.2	29.426	257	1.8657	2.8648	0.33529	0.33747	2999300000	533790000	1021300000	1039200000	404990000
2864	Cyclin-A2	CCNA2	4	8	8	7	4	7	4	28	48.55	432	2.0342	2.8408	0.30869	0.32024	589740000	109030000	282040000	148020000	50648000
3073	Catenin beta-1	CTNNB1	8	37	32	37	35	32	30	64.9	85.496	781	2.1032	2.8343	0.34042	0.35194	31088000000	5438400000	10852000000	10615000000	4182300000
6510	Putative tRNA (cytidine(32)/guanosine(34)-2-O)-methyltransferase	FTSJ1	3	5	5	2	4	2	4	16.5	35.867	327	1.9262	2.8225	1.3592	1.3582	448430000	63290000	238470000	70468000	76203000
6535	AF4/FMR2 family member 4	AFF4	4	15	15	12	9	12	9	15.9	127.46	1163	2.3192	2.7685	0.31303	0.32222	773400000	189670000	202700000	224950000	156080000
6371	NF-kappa-B inhibitor-interacting Ras-like protein 1	NKIRAS1	2	4	4	4	1	4	1	22.4	21.643	192	1.9391	2.7459	0.34265	0.34363	261210000	63083000	134980000	44102000	19050000
104	Putative Polycomb group protein ASXL1	ASXL1	5	8	8	5	5	5	5	7.7	157.88	1462	2.0238	2.734	0.48547	0.50351	125370000	18129000	39836000	47690000	19718000
2472	Pericentrin	PCNT	3	18	18	14	9	14	9	6	378.03	3336	2.135	2.7288	0.50014	0.52064	272160000	59067000	103310000	71742000	38037000
6279	F-box only protein 28	FBXO28	1	2	2	1	2	1	2	6.2	41.149	368	1.9183	2.7218	0.29607	0.29575	216520000	31884000	54008000	93248000	37377000
6324	Ankyrin repeat and SOCS box protein 6	ASB6	3	4	4	4	3	4	3	14	47.135	421	1.9033	2.7189	0.47376	0.47358	254950000	33372000	71256000	104400000	45928000
3401	Telomeric repeat-binding factor 1	TERF1	5	6	6	3	5	3	5	18.4	48.239	419	2.1194	2.7073	0.60183	0.62637	282310000	28416000	81230000	121810000	50851000
6354	BTB/POZ domain-containing protein KCTD5	KCTD5	1	6	6	5	5	5	5	37.2	26.092	234	1.9011	2.6974	0.56379	0.55769	567680000	96774000	187280000	166680000	116950000
1760	Activating molecule in BECN1-regulated autophagy protein 1	AMBRA1	8	9	9	4	7	4	7	11.7	129.6	1179	2.1349	2.6729	0.40985	0.43552	367270000	38500000	92938000	121690000	114140000
4608	Ankyrin repeat domain-containing protein 11	ANKRD11	1	4	4	2	4	2	4	2.7	297.91	2663	1.9872	2.6499	0.39092	0.40093	117640000	17404000	34487000	47973000	17774000
4314	Shugoshin-like 2	SGOL2	3	8	8	4	6	4	6	9.2	144.18	1261	2.2496	2.6418	1.2127	1.2857	216510000	17856000	58237000	84072000	56342000
206	Ubiquitin-conjugating enzyme E2 J2	UBE2J2	11	5	5	4	4	4	4	33.7	22.322	196	1.7801	2.6279	0.49845	0.50437	668360000	138880000	266410000	164970000	98100000
4923	Abnormal spindle-like microcephaly-associated protein	ASPM	4	20	20	13	16	13	16	7.1	409.8	3477	1.9649	2.6106	0.33313	0.34385	527480000	85675000	139320000	197720000	104760000
2232	Mitotic checkpoint serine/threonine-protein kinase BUB1 beta	BUB1B	6	20	20	15	10	15	10	22.4	119.54	1050	1.9802	2.5962	0.35425	0.38115	819860000	242510000	320630000	175900000	80819000
3038	DnaJ homolog subfamily A member 1	DNAJA1	3	19	19	16	17	16	17	66.2	44.868	397	1.7884	2.596	0.37087	0.36489	30171000000	4806000000	8859000000	10973000000	5533800000
6269	DDB1- and CUL4-associated factor 13	DCAF13	6	11	11	10	10	10	10	27.9	51.402	445	1.9214	2.5876	0.40811	0.41688	1617600000	418890000	690010000	331800000	176880000
2059	Centrosomal protein of 290 kDa	CEP290	8	87	87	59	78	59	78	39.1	290.38	2479	1.9003	2.5843	0.39374	0.41656	8921700000	1447600000	2325700000	3286500000	1862000000
4677	BTB/POZ domain-containing protein KCTD9	KCTD9	1	5	5	3	3	3	3	19.8	42.566	389	1.8756	2.5723	0.71235	0.69992	162590000	28618000	50854000	44920000	38197000
1057	E3 SUMO-protein ligase NSE2	NSMCE2	5	4	4	3	2	3	2	19.8	21.807	187	1.787	2.5508	0.42465	0.41898	340120000	45729000	83204000	139740000	71449000
3035	Ribonucleoside-diphosphate reductase subunit M2	RRM2	3	14	13	12	12	11	11	44	44.877	389	1.6702	2.4857	0.4243	0.41521	3869600000	618760000	987430000	1338700000	924700000
435	Aurora kinase B	AURKB	3	13	13	12	10	12	10	53.5	34.76	303	1.7028	2.4843	0.33217	0.3326	2603700000	554450000	937340000	787870000	324030000
2280	Paired amphipathic helix protein Sin3b	SIN3B	3	17	17	14	11	14	11	21.2	129.36	1130	1.8412	2.4802	0.44684	0.4751	1327300000	356790000	534180000	288160000	148160000
3128	Cyclin-dependent kinase inhibitor 1	CDKN1A	1	6	6	6	6	6	6	59.1	18.119	164	1.7254	2.4763	0.34007	0.35775	1495400000	300340000	593670000	435210000	166150000
5240	Heat shock protein 105 kDa	HSPH1	7	58	3	55	56	3	3	73.8	96.864	858	1.8224	2.4572	0.41957	0.4255	11442000000	2181400000	3890400000	3669900000	1700200000
3368	Kinesin-like protein KIF11	KIF11	1	33	33	30	23	30	23	36.8	119.16	1056	1.8175	2.4565	0.32411	0.3431	7011100000	1678000000	2424000000	1899100000	1010000000
1886	Protein CASC5	CASC5	7	6	6	4	4	4	4	5.7	154.97	1361	1.8761	2.4178	0.34739	0.3651	158290000	29549000	52545000	61073000	15120000
5928	Rac GTPase-activating protein 1	RACGAP1	21	12	12	11	10	11	10	25.6	71.026	632	1.779	2.4164	0.30248	0.31264	1271200000	251600000	355060000	486400000	178120000
1203	E3 ubiquitin-protein ligase UBR3	UBR3	5	6	6	3	6	3	6	3.7	216.03	1917	1.8062	2.4149	0.50084	0.52965	132720000	22842000	48524000	32148000	29209000
150	Dual specificity protein kinase TTK	TTK	6	12	12	9	8	9	8	20.1	96.943	856	1.7873	2.41	0.37473	0.39287	626370000	143560000	207610000	204710000	70492000
6008	Protein FAM83D	FAM83D	2	7	7	5	5	5	5	12	64.424	585	1.8118	2.4055	0.24948	0.25857	514540000	77281000	184920000	177910000	74426000
6027	CXADR-like membrane protein	CLMP	1	5	5	2	4	2	4	16.1	41.28	373	1.5758	2.4048	1.1278	1.3501	455220000	113120000	160210000	87091000	94803000
4256	Erythroid differentiation-related factor 1	EDRF1	8	15	15	11	11	11	11	14.7	134.88	1204	1.7567	2.4008	0.40112	0.43129	671190000	144570000	198170000	220980000	107470000
3589	Dynein light chain 1, cytoplasmic	DYNLL1	4	3	1	3	3	1	1	49.4	10.366	89	1.6429	2.3913	1.1018	1.0824	421790000	51075000	91620000	151650000	127440000
5146	Sugar phosphate exchanger 2	SLC37A2	3	2	2	2	2	2	2	7	42.924	385	1.7813	2.387	1.9776	2.0731	340060000	55970000	159560000	41425000	83108000
2109	Transcription factor MafG	MAFG	2	4	4	3	3	3	3	25.3	17.849	162	1.6103	2.3852	0.4752	0.48149	494410000	100660000	144130000	156860000	92758000
6086	Ribosome production factor 1	RPF1	1	6	6	4	4	4	4	23.2	40.11	349	1.7155	2.3832	0.32547	0.34581	774540000	96010000	150410000	326310000	201800000
5038	Cytoplasmic dynein 2 heavy chain 1	DYNC2H1	5	23	23	16	15	16	15	6.6	492.62	4307	1.767	2.3829	1.2819	1.2927	814290000	301860000	182910000	106280000	223240000
1283	ETS-related transcription factor Elf-1	ELF1	2	6	6	5	4	5	4	16.1	64.928	595	1.7865	2.3798	0.33704	0.35249	272900000	61079000	107390000	75355000	29077000
415	Centrosomal protein of 120 kDa	CEP120	7	7	7	5	6	5	6	9	95.929	844	1.8837	2.3621	0.28709	0.28932	248230000	30223000	68511000	91225000	58265000
867	Probable ATP-dependent RNA helicase DDX56	DDX56	5	19	19	17	18	17	18	46.4	57.274	507	1.7074	2.3576	0.41145	0.42462	7259700000	1220500000	2233400000	2569600000	1236100000
6418	Thyroid transcription factor 1-associated protein 26	CCDC59	2	7	7	6	4	6	4	32.8	28.669	241	1.6399	2.3567	0.45423	0.44212	651470000	174260000	285410000	121760000	70038000
5085	WD repeat-containing protein 36	WDR36	4	19	19	14	15	14	15	23.6	105.32	951	1.753	2.3516	0.42619	0.44406	1817200000	473500000	562350000	515040000	266340000
366	F-box/WD repeat-containing protein 11	FBXW11	5	9	5	6	8	3	4	23.5	58.764	510	1.8176	2.3473	0.42344	0.43289	140350000	38300000	58244000	30783000	13026000
2559	Thymidine kinase, cytosolic	TK1	1	11	11	10	8	10	8	53.8	25.468	234	1.5343	2.347	0.30014	0.31263	2944900000	749720000	1091300000	620640000	483210000
4529	Ras-related protein Rab-12	RAB12	1	6	6	4	4	4	4	28.3	27.248	244	1.6498	2.3357	0.95582	0.99447	445800000	153410000	179610000	54996000	57791000
232	Bromodomain-containing protein 2	BRD2	17	19	17	16	18	15	16	29.1	88.288	807	1.8823	2.3341	0.44985	0.48467	2184200000	474160000	659910000	657280000	392840000
5743	Mediator of RNA polymerase II transcription subunit 10	MED10	1	4	4	4	2	4	2	38.5	15.688	135	1.583	2.3141	0.46596	0.46074	635330000	191310000	270110000	113400000	60500000
5620	Perilipin-2	PLIN2	5	18	18	14	17	14	17	60.4	48.075	437	1.6054	2.312	0.39984	0.4026	4080500000	916840000	1455600000	1134800000	573190000
649	Tumor necrosis factor receptor superfamily member 10B	TNFRSF10B	3	4	4	2	4	2	4	20.4	28.674	260	1.601	2.3048	0.46014	0.45753	925700000	191960000	276970000	307920000	148850000
4505	Protein virilizer homolog	KIAA1429	6	58	58	50	47	50	47	38.1	202.02	1812	1.7095	2.3039	0.40188	0.41862	13015000000	2987700000	4771200000	3488900000	1767100000
3829	Tripartite motif-containing protein 26	TRIM26	5	12	12	11	6	11	6	26.2	62.165	539	1.7155	2.3002	0.42646	0.44629	1381800000	430450000	502200000	287350000	161750000
4052	E3 ubiquitin-protein ligase TRIP12	TRIP12	8	58	7	54	51	6	6	37.1	225.52	2040	1.7476	2.2894	0.84055	0.89234	347790000	58588000	86089000	121830000	81279000
2649	Abhydrolase domain-containing protein 2	ABHD2	1	4	4	3	2	3	2	14.8	48.314	425	1.6548	2.2893	0.1078	0.10663	163890000	23380000	57663000	71718000	11131000
5814	Sodium channel modifier 1	SCNM1	2	3	3	3	3	3	3	15.7	25.949	230	1.5745	2.2821	0.31038	0.31056	457890000	105130000	152640000	145440000	54690000
2819	Gap junction alpha-1 protein;Gap junction protein	GJA1	2	8	8	6	6	6	6	29.3	43.008	382	1.7233	2.2819	0.70895	0.74131	1116200000	285640000	429800000	245590000	155120000
4445	Alpha/beta hydrolase domain-containing protein 17B	ABHD17B	2	4	4	3	3	3	3	25	32.214	288	1.5803	2.273	0.44689	0.44592	348960000	83697000	125180000	91733000	48349000
5121	Signal peptide peptidase-like 2A	SPPL2A	3	3	3	2	3	2	3	8.1	58.143	520	1.6618	2.2694	1.2418	1.3147	2510100000	154350000	1346900000	141250000	867620000
449	TOX high mobility group box family member 4	TOX4	12	6	6	4	5	4	5	14.8	59.36	549	1.6699	2.2555	0.55545	0.5863	453870000	86098000	149620000	139120000	79021000
5458	Proline-rich protein 11	PRR11	1	5	5	2	4	2	4	19.4	40.085	360	1.6042	2.2538	0.32005	0.32097	276530000	58674000	99219000	75756000	42878000
6815	Mediator of RNA polymerase II transcription subunit 31	MED31	1	5	5	4	4	4	4	53.4	15.805	131	1.5678	2.2487	0.474	0.47769	531040000	110390000	170900000	158520000	91236000
1111	Disks large-associated protein 5	DLGAP5	6	13	13	11	11	11	11	21.7	88.983	792	1.6552	2.2381	0.69717	0.7338	1209900000	275690000	404170000	265660000	264350000
6929	Transforming acidic coiled-coil-containing protein 3	TACC3	6	12	12	10	8	10	8	20.3	90.359	838	1.6936	2.2367	0.39839	0.43664	1062000000	181400000	396780000	254650000	229190000
2729	Creatine kinase U-type, mitochondrial	CKMT1A;CKMT1B	14	10	10	7	8	7	8	38.4	47.036	417	1.5091	2.2339	0.42406	0.41409	1158100000	205930000	357490000	374950000	219740000
6222	Lymphoid-specific helicase	HELLS	12	24	22	19	15	18	15	27.3	93.322	806	1.6271	2.2273	0.54388	0.58019	3180900000	666940000	976840000	910930000	626180000
1238	Metaxin-3	MTX3	6	5	5	3	4	3	4	25.1	28.608	251	1.5732	2.2123	0.907	0.88728	1280600000	68903000	982960000	127750000	100990000
4416	Chaperone activity of bc1 complex-like, mitochondrial	ADCK3	8	7	7	5	4	5	4	13.8	64.139	572	1.5221	2.2062	2.2727	2.2321	413330000	182460000	131790000	24869000	74210000
5338	Spindle and kinetochore-associated protein 1	SKA1	2	5	5	2	5	2	5	26.7	29.484	255	1.4948	2.2021	0.56123	0.55703	178610000	46002000	54949000	45872000	31786000
434	NF-kappa-B inhibitor-interacting Ras-like protein 2	NKIRAS2	5	3	3	3	1	3	1	18.5	21.306	189	1.5473	2.1934	0.36175	0.35957	296010000	91160000	140110000	43903000	20837000
6591	Heat shock protein beta-8	HSPB8	2	6	6	6	4	6	4	43.4	21.604	196	1.4177	2.1848	0.78435	0.78563	2004800000	372910000	651020000	396120000	584720000
6235	Centromere protein M	CENPM	7	4	4	4	2	4	2	30	19.737	180	1.5498	2.1804	0.54441	0.53847	457130000	121830000	176220000	91168000	67916000
2564	Heat shock protein beta-1	HSPB1	4	19	19	18	19	18	19	87.3	22.782	205	1.5296	2.1772	0.37081	0.35511	94094000000	20829000000	32011000000	29722000000	11532000000
2914	Tyrosine-protein kinase JAK1	JAK1	1	19	19	16	15	16	15	24.8	133.28	1154	1.6344	2.1719	0.42342	0.46827	1370500000	239150000	407010000	549370000	175010000
2108	DNA-directed RNA polymerase II subunit RPB4	POLR2D	3	7	7	5	7	5	7	72.5	16.311	142	1.4912	2.1659	0.61776	0.60678	2828800000	749930000	1053900000	639520000	385510000
4325	Outer dense fiber protein 2	ODF2	13	6	6	5	3	5	3	10	88.577	763	1.6662	2.1654	0.30762	0.32195	148550000	34640000	76136000	29739000	8033000
4993	Cyclin-dependent kinase inhibitor 2A, isoform 4	CDKN2A	1	4	4	4	4	4	4	32.9	18.006	173	1.6746	2.1619	0.29178	0.35034	2315300000	349910000	670910000	958750000	335680000
1791	ATP-dependent RNA helicase DDX24	DDX24	7	38	38	33	35	33	35	59.2	91.48	816	1.5902	2.1607	0.4169	0.45304	24330000000	4622400000	7578000000	8144000000	3985800000
4521	Selenoprotein S	SELS;VIMP	5	7	7	7	4	7	4	35.3	20.956	187	1.5205	2.1581	0.36406	0.3806	2964100000	802600000	1131000000	686650000	343930000
3458	Sestrin-2	SESN2	4	9	9	5	9	5	9	24.8	54.493	480	1.5769	2.1546	0.31092	0.31462	636360000	102260000	112190000	254870000	167040000
5802	Kinesin-like protein KIFC1	KIFC1	3	21	21	16	20	16	20	45.3	73.747	673	1.5717	2.1545	0.30114	0.30948	2623700000	431830000	636670000	1182600000	372580000
6705	Ubiquitin carboxyl-terminal hydrolase 22	USP22	3	3	3	2	2	2	2	8.8	58.179	513	1.5661	2.1532	0.30543	0.31893	220650000	54478000	79963000	59883000	26320000
6649	Pre-mRNA-splicing factor ISY1 homolog	ISY1	6	5	5	4	3	4	3	22.5	32.992	285	1.4453	2.1516	0.60574	0.58876	718930000	286740000	251550000	107650000	73001000
5520	Melanoma-associated antigen G1	NDNL2	1	10	10	8	5	8	5	33.2	34.308	304	1.3868	2.1405	0.6037	0.59112	559020000	140230000	169580000	144280000	104930000
5761	DNA-directed RNA polymerase III subunit RPC3	POLR3C	2	10	10	7	8	7	8	25.1	60.611	534	1.5633	2.1388	0.55775	0.588	2445000000	214620000	260190000	282180000	1688000000
1230	G patch domain-containing protein 4	GPATCH4	7	6	6	6	6	6	6	22.1	42.601	375	1.5557	2.1386	0.77161	0.81491	412350000	110760000	137570000	89052000	74975000
1473	E3 ubiquitin-protein ligase UHRF1	UHRF1	3	26	25	21	24	21	23	39.3	89.726	792	1.58	2.1384	0.51639	0.54029	7030800000	1377000000	2247200000	2175400000	1231200000
3551	DNA-directed RNA polymerase II subunit RPB7	POLR2G	4	9	9	8	7	8	7	68.6	19.294	172	1.384	2.1346	0.51769	0.52527	2641100000	638520000	924830000	590020000	487750000
5601	Msx2-interacting protein	SPEN	3	6	6	4	4	4	4	2	402.24	3664	1.6133	2.1236	27.108	27.732	255800000	33400000	54990000	32164000	135240000
1243	Transmembrane protein 199	TMEM199	3	5	5	3	4	3	4	20.1	32.319	299	1.4329	2.1216	0.5089	0.4979	403650000	88245000	110980000	117120000	87306000
2017	RANBP2-like and GRIP domain-containing protein 8;RANBP2-like and GRIP domain-containing protein 5/6	RGPD8;RGPD5	11	45	3	40	41	3	1	31.7	198.99	1765	1.5909	2.1198	0.49633	0.51906	173690000	43185000	74734000	35466000	20307000
5108	DnaJ homolog subfamily B member 14	DNAJB14	3	4	4	3	4	3	4	10.6	42.515	379	1.4534	2.0972	0.79207	0.78969	335480000	59708000	94566000	96585000	84620000
4670	Transcription elongation factor SPT6	SUPT6H	3	75	75	61	69	61	69	53.1	199.07	1726	1.519	2.078	0.4862	0.51707	20449000000	4187600000	6261600000	6397900000	3601600000
592	THO complex subunit 7 homolog	THOC7	2	10	10	8	8	8	8	57.4	23.788	204	1.3809	2.0739	0.49902	0.53768	1278200000	365710000	475160000	293150000	144160000
1270	Ethanolamine kinase 1	ETNK1	6	6	6	4	6	4	6	19.1	47.597	425	1.3886	2.0712	0.33406	0.34421	298100000	56294000	74309000	118330000	49163000
5572	Mediator of RNA polymerase II transcription subunit 15	MED15	13	10	10	7	10	7	10	19.2	75.926	677	1.5281	2.0678	0.58903	0.64748	1404000000	238180000	326730000	495790000	343330000
1151	Zinc finger homeobox protein 4	ZFHX4	9	21	19	16	18	14	16	7.8	396.21	3590	1.5213	2.063	0.72206	0.75822	1333400000	226010000	260260000	505370000	341770000
6151	Ubiquitin-conjugating enzyme E2 T	UBE2T	1	8	8	5	7	5	7	43.7	22.521	197	1.4138	2.0561	0.40792	0.40616	2310300000	405820000	580780000	895410000	428290000
6427	E3 ubiquitin-protein ligase RNF181	RNF181	4	4	4	3	3	3	3	35.9	17.909	153	1.4469	2.0506	0.54001	0.53613	1030900000	239530000	396710000	231400000	163250000
4014	ATP-dependent RNA helicase DHX8	DHX8	3	28	27	23	27	22	26	32	139.31	1220	1.5178	2.0479	0.50293	0.52768	3205300000	677010000	986310000	1052300000	489690000
5911	WW domain-containing transcription regulator protein 1	WWTR1	4	4	4	4	2	4	2	8.2	44.101	400	1.4759	2.0447	0.44745	0.47942	226380000	53718000	72961000	62557000	37147000
1771	Hyaluronan synthase 1	HAS1	4	7	7	5	5	5	5	13.5	64.703	577	1.553	2.0445	0.4766	0.47664	654550000	68285000	123080000	300230000	162950000
6029	Coiled-coil domain-containing protein 86	CCDC86	4	9	9	9	8	9	8	29.7	40.235	360	1.4441	2.0429	0.52641	0.62007	2942800000	540000000	763160000	1062600000	577070000
1611	Bromodomain-containing protein 1	BRD1	4	3	3	3	3	3	3	3.2	84.26	746	1.5615	2.0222	0.55006	0.58239	272280000	52314000	94681000	78476000	46805000
4595	ATPase family AAA domain-containing protein 2	ATAD2	4	6	6	3	4	3	4	6.6	158.55	1390	1.5193	2.0181	0.42858	0.46269	406200000	125420000	158080000	76949000	45757000
5862	Sulfiredoxin-1	SRXN1	1	7	7	6	3	6	3	58.4	14.259	137	1.4145	2.0045	0.45118	0.44129	256570000	62073000	92636000	69030000	32832000
2289	RNA/RNP complex-1-interacting phosphatase	DUSP11	4	4	4	3	3	3	3	15.2	38.938	330	1.3768	2.0027	1.1809	1.1837	368220000	104650000	135040000	66422000	62120000
6645	YEATS domain-containing protein 2	YEATS2	1	9	9	5	6	5	6	9.4	150.78	1422	1.4883	2.0026	0.41714	0.46428	265920000	51065000	86104000	84453000	44299000
4361	Crooked neck-like protein 1	CRNKL1	4	6	6	5	3	5	3	7.8	99.172	836	1.5293	2.0025	0.47089	0.49619	592460000	154130000	229000000	138460000	70869000
175	NF-kappa-B essential modulator	IKBKG	11	4	4	3	1	3	1	13.6	47.256	411	1.4624	2.001	0.5221	0.51712	104200000	27214000	35214000	27055000	14716000
1249	Mitotic checkpoint serine/threonine-protein kinase BUB1	BUB1	7	10	10	8	6	8	6	17.8	92.06	824	1.4149	1.9995	0.25202	0.27301	1612400000	648430000	366450000	305020000	292510000
1325	Amyloid beta A4 protein;N-APP;Soluble APP-alpha;Soluble APP-beta;C99;Beta-amyloid protein 42;Beta-amyloid protein 40;C83;P3(42);P3(40);C80;Gamma-secretase C-terminal fragment 59;Gamma-secretase C-terminal fragment 57;Gamma-secretase C-terminal fragment 50;C31	APP	14	18	17	18	17	17	16	32.2	80.832	714	1.4991	1.9933	0.40519	0.42355	5098300000	1106100000	1650700000	1511100000	830450000
2464	Ribosome biogenesis protein NSA2 homolog	NSA2	1	7	7	6	6	6	6	29.6	30.065	260	1.3775	1.9821	0.43877	0.44369	1728600000	265490000	363230000	773710000	326140000
660	CCR4-NOT transcription complex subunit 8	CNOT8	12	7	7	5	4	5	4	32.3	30.996	269	1.3454	1.9811	0.59862	0.5875	398170000	73938000	112880000	130340000	81014000
5926	Sharpin	SHARPIN	2	4	4	2	4	2	4	21.5	33.877	326	1.3546	1.9773	1.3956	1.533	461720000	58683000	114630000	115970000	172440000
3177	Condensin-2 complex subunit D3	NCAPD3	5	34	34	25	27	25	27	26.4	168.89	1498	1.4694	1.9771	0.58048	0.62519	3902000000	1052800000	1188200000	970620000	690390000
3113	DNA-directed RNA polymerase II subunit RPB9	POLR2I	1	6	6	4	6	4	6	64.8	14.523	125	1.3729	1.9721	0.5029	0.49649	910260000	208240000	299950000	238430000	163640000
5304	Lethal(3)malignant brain tumor-like protein 2	L3MBTL2	4	3	2	3	2	2	2	5.2	69.007	614	1.4744	1.9698	0.57348	0.60148	190640000	50641000	70604000	37974000	31419000
3714	Kinesin-like protein KIF23	KIF23	11	19	19	17	16	17	16	26.6	110.06	960	1.4859	1.9672	0.34127	0.36292	4117100000	879100000	1299500000	1211700000	726740000
4427	Centrosomal protein of 162 kDa	CEP162	3	11	11	7	7	7	7	9.6	153.06	1327	1.5751	1.9642	0.68781	0.72806	372330000	118340000	119580000	76259000	58148000
5052	Polyhomeotic-like protein 3	PHC3	4	4	3	2	4	2	3	9.4	104.18	964	1.5119	1.9621	0.37377	0.38413	205990000	40557000	57570000	75402000	32464000
4893	Structural maintenance of chromosomes protein 5	SMC5	1	4	4	3	4	3	4	4	128.81	1101	1.4722	1.9566	0.77518	0.78994	207860000	39366000	50756000	64608000	53132000
6532	Probable ribosome biogenesis protein RLP24	RSL24D1	1	3	3	3	2	3	2	20.9	19.621	163	1.3442	1.9518	0.72115	0.71511	749350000	189070000	243700000	204570000	112020000
5566	Sperm-associated antigen 5	SPAG5	3	26	26	19	22	19	22	29.9	134.42	1193	1.4531	1.9498	0.47487	0.51629	2436000000	456190000	703770000	813500000	462580000
5560	UAP56-interacting factor	FYTTD1	5	5	5	5	2	5	2	20.5	33.004	292	1.3169	1.9473	0.41994	0.41956	543100000	182350000	272110000	59835000	28803000
3359	Importin subunit alpha-1	KPNA2	2	23	23	22	22	22	22	62.8	57.861	529	1.4236	1.9457	0.39758	0.41363	26072000000	5868200000	8011400000	8200700000	3992000000
368	BCL2/adenovirus E1B 19 kDa protein-interacting protein 3	BNIP3	5	5	5	3	5	3	5	23.3	19.943	180	1.328	1.9449	0.72899	0.7288	342490000	65627000	86377000	115790000	74703000
3597	Transcription elongation factor SPT4	SUPT4H1	1	3	3	2	3	2	3	27.4	13.193	117	1.2582	1.9419	0.48761	0.48955	1529500000	194170000	226820000	783080000	325420000
5195	Fatty acyl-CoA reductase 1	FAR1	4	10	10	8	7	8	7	24.5	59.356	515	1.3777	1.9303	0.49862	0.52562	844930000	157870000	211300000	298020000	177730000
3155	Protein BUD31 homolog	BUD31	4	9	9	9	7	9	7	55.6	17	144	1.266	1.9279	0.53896	0.54357	2060200000	618070000	739370000	446640000	256110000
96	Guanine nucleotide-binding protein G(s) subunit alpha isoforms short;Guanine nucleotide-binding protein G(s) subunit alpha isoforms XLas	GNAS	14	16	14	16	16	14	14	52.8	44.179	379	1.3308	1.9197	0.58522	0.57095	10604000000	2786800000	2818100000	3261000000	1738300000
3072	Catenin alpha-1	CTNNA1	27	50	32	47	47	30	29	67.9	100.07	906	1.4271	1.9188	0.5258	0.54412	34702000000	7682600000	11434000000	10085000000	5500400000
4662	Centromere protein U	CENPU	5	3	3	2	2	2	2	17.6	20.71	176	1.3633	1.9111	0.25699	0.26306	154900000	30351000	41309000	61491000	21747000
2065	T-box transcription factor TBX3	TBX3	5	9	9	7	6	7	6	15.2	77.178	723	1.3611	1.9084	0.56315	0.59017	694060000	116790000	171030000	221810000	184420000
5932	Cytosolic 5-nucleotidase 3A	NT5C3A	6	11	11	9	6	9	6	39.9	37.948	336	1.293	1.9026	0.71214	0.71274	1168700000	377870000	468530000	176960000	145370000
2754	Zinc finger protein RFP	TRIM27	4	4	4	3	4	3	4	15.1	41.439	358	1.36	1.8998	1.0293	1.0368	232990000	25580000	31442000	79279000	96685000
5706	rRNA-processing protein UTP23 homolog	UTP23	6	5	5	5	4	5	4	25.3	28.402	249	1.2677	1.896	0.68115	0.69017	1356700000	298690000	371870000	370230000	315890000
5707	Suppressor of IKBKE 1	SIKE1	2	5	5	5	2	5	2	30.9	23.721	207	1.272	1.8921	0.7457	0.73769	287670000	101760000	102360000	45304000	38240000
2308	Transforming acidic coiled-coil-containing protein 1	TACC1	18	16	15	14	12	13	11	27.3	87.793	805	1.425	1.89	0.46441	0.48268	1314400000	448320000	518020000	209170000	138850000
418	Butyrophilin subfamily 2 member A1	BTN2A1	13	5	5	5	3	5	3	16.5	53.203	466	1.32	1.8884	0.57782	0.61597	448700000	130490000	176820000	79845000	61542000
6529	Armadillo repeat-containing X-linked protein 3	ARMCX3	1	14	14	13	14	13	14	50.9	42.5	379	1.2684	1.8846	0.69596	0.68614	4672500000	1083700000	1225100000	1286500000	1077200000
3797	Histone acetyltransferase p300	EP300	1	24	12	19	20	9	8	12	264.16	2414	1.3368	1.8823	0.60622	0.65745	306520000	68020000	94538000	86125000	57834000
1506	Amyloid-like protein 2	APLP2	8	9	8	6	9	5	8	21.2	63.548	551	1.3929	1.8807	0.59695	0.62809	1185100000	211690000	295180000	405800000	272460000
278	Protein BANP	BANP	7	1	1	1	1	1	1	2.7	48.403	442	1.4103	1.8768	0.66289	0.69612	157050000	40866000	49195000	44179000	22814000
6639	Kinase D-interacting substrate of 220 kDa	KIDINS220	8	36	36	29	21	29	21	24.3	194.57	1752	1.378	1.8763	0.67843	0.69255	4168900000	1573400000	1582900000	597770000	414870000
5822	Single-stranded DNA-binding protein 3;Single-stranded DNA-binding protein 2	SSBP3;SSBP2	12	3	3	3	2	3	2	11.9	37.697	361	1.3369	1.8753	0.80822	0.80656	175670000	44763000	54688000	45822000	30395000
1629	Serine/threonine-protein kinase Chk1	CHEK1	8	6	6	4	6	4	6	13.8	50.414	442	1.3513	1.8753	0.40901	0.4144	260830000	47396000	63061000	106890000	43476000
1058	Cyclin-C	CCNC	9	3	3	3	2	3	2	19.8	22.494	192	1.249	1.8732	0.62157	0.62528	319860000	74550000	87670000	94182000	63455000
6338	E3 ubiquitin-protein ligase MARCH5	MARCH5	1	9	9	7	6	7	6	43.2	31.231	278	1.2903	1.8719	0.50301	0.50154	2454100000	622860000	795510000	649670000	386100000
1684	Keratin, type I cytoskeletal 18	KRT18	7	15	10	12	10	9	6	45.8	43.774	391	1.2922	1.8707	0.71908	0.71932	1306400000	366420000	469910000	232180000	237920000
540	Short transient receptor potential channel 4-associated protein	TRPC4AP	6	10	10	8	6	8	6	16.6	86.411	758	1.415	1.87	0.6019	0.62304	622590000	222620000	290550000	71964000	37458000
1821	Histone acetyltransferase KAT7	KAT7	7	5	5	5	4	5	4	14.6	58.135	501	1.3834	1.8683	0.57184	0.62753	385280000	123550000	157300000	60591000	43839000
4998	UPF0565 protein C2orf69	C2orf69	1	3	3	2	2	2	2	11.2	43.448	385	1.2831	1.867	0.88642	0.89357	1112100000	228070000	270670000	300310000	313040000
5642	Kinesin-like protein KIF2C	KIF2C	8	22	22	21	18	21	18	35.9	81.312	725	1.4289	1.8668	0.45158	0.46735	5142500000	1226700000	1631100000	1497500000	787220000
580	Bromodomain-containing protein 8	BRD8	13	6	6	6	3	6	3	9.2	95.361	878	1.4558	1.8664	0.49644	0.51974	234390000	67801000	67929000	63962000	34695000
2473	YEATS domain-containing protein 4	YEATS4	4	7	7	6	6	6	6	38.8	26.499	227	1.2717	1.8638	0.59623	0.62319	1090300000	246540000	286670000	322530000	234570000
1511	Lysine-specific demethylase 3A	KDM3A	6	11	9	5	8	4	6	11	141.05	1269	1.3562	1.8624	0.80553	0.86349	228620000	50792000	61370000	64593000	51860000
1795	Protein max	MAX	11	4	4	3	3	3	3	42.7	14.057	124	1.2063	1.8609	0.75826	0.78181	433750000	80520000	89628000	146020000	117580000
4060	Pre-mRNA-splicing regulator WTAP	WTAP	2	9	9	8	9	8	9	30.1	44.243	396	1.3351	1.8551	0.55156	0.57789	1428200000	341580000	389260000	427970000	269380000
2951	Catenin alpha-2	CTNNA2	8	13	3	13	12	3	2	16.8	100.45	905	1.363	1.8518	0.51624	0.53494	3280700000	796380000	925530000	906310000	652470000
152	UPF0428 protein CXorf56	CXorf56	3	2	2	2	1	2	1	12.1	19.981	173	1.268	1.8512	0.66898	0.66107	304910000	78575000	80607000	86238000	59491000
3933	Apoptosis-stimulating of p53 protein 2	TP53BP2	4	11	11	9	9	9	9	16.2	111.43	1005	1.4497	1.8504	0.54551	0.57791	674900000	85714000	101960000	155100000	332130000
3669	Putative RNA-binding protein 3	RBM3	1	5	5	5	5	5	5	47.8	17.17	157	1.308	1.85	0.8292	0.81096	18964000000	4253200000	6067100000	4635600000	4008300000
5511	Histone-lysine N-methyltransferase, H3 lysine-36 and H4 lysine-20 specific	NSD1	7	15	15	7	12	7	12	9.5	267.34	2427	1.3604	1.8465	0.67425	0.70306	901270000	158740000	205460000	319500000	217570000
4836	E3 ubiquitin-protein ligase MIB1	MIB1	1	13	13	13	7	13	7	14.9	110.13	1006	1.4847	1.8449	0.63983	0.68258	470700000	134230000	183490000	91099000	61880000
5676	Transcription factor 25	TCF25;NULP1	2	4	3	4	3	3	2	10.7	76.666	676	1.3774	1.8436	1.3196	1.3514	115860000	32219000	37338000	21007000	25296000
1089	Ribonuclease 3	DROSHA	6	12	12	8	9	8	9	12.9	150.53	1299	1.4147	1.8408	0.498	0.5206	536970000	112340000	145510000	163080000	116030000
5266	TATA-binding protein-associated factor 2N	TAF15	3	7	5	6	6	4	4	15.1	61.557	589	1.4049	1.8362	0.85683	0.93474	1068600000	218160000	314240000	305670000	230550000
6397	Mitochondrial carrier homolog 1	MTCH1	7	9	9	9	9	9	9	24.5	39.919	372	1.3316	1.8361	0.54605	0.55921	3504400000	753100000	947550000	1150000000	653770000
1557	Pre-mRNA-splicing factor SYF1	XAB2	2	27	27	23	26	23	26	38.6	99.679	852	1.363	1.8339	0.57787	0.65056	4986900000	1084800000	1081900000	1696200000	1124000000
6951	Probable ATP-dependent RNA helicase DDX49	DDX49	2	18	18	18	13	18	13	47.4	54.226	483	1.305	1.8339	0.5333	0.52613	3702600000	874170000	1067500000	1006100000	754760000
2106	Nucleoporin-like protein 2	NUPL2	6	7	7	3	7	3	7	25.3	44.871	423	1.2349	1.8329	0.44233	0.43118	792750000	155980000	180810000	302960000	153000000
1901	RNA-binding protein 5	RBM5	14	11	10	9	10	8	9	16.2	92.024	814	1.4612	1.8327	0.58023	0.59553	1812100000	400880000	575000000	517230000	318960000
5951	DNA-directed RNA polymerase III subunit RPC6	POLR3F	1	5	5	4	3	4	3	19.3	35.684	316	1.2635	1.8288	0.62464	0.6226	162100000	42156000	47704000	42246000	29990000
3161	Eukaryotic translation initiation factor 1	EIF1	1	10	4	10	10	4	4	77.9	12.732	113	1.2459	1.8241	0.59021	0.57831	8491900000	1848900000	2444000000	2634700000	1564300000
4433	Histone H3	HIST2H3PS2	1	4	1	4	4	1	1	25	15.43	136	1.1722	1.8217	1.2338	1.2615	794500000	155170000	200410000	210140000	228790000
1973	RNA polymerase II elongation factor ELL2	ELL2	3	5	5	3	4	3	4	11.2	72.324	640	1.338	1.8158	0.50191	1.0889	143050000	25825000	37257000	44126000	35847000
6089	Solute carrier family 52, riboflavin transporter, member 2	SLC52A2	6	3	3	3	2	3	2	6.1	45.777	445	1.3219	1.8148	1.0279	1.0581	329170000	131640000	149510000	21728000	26294000
4403	Zinc finger CCCH domain-containing protein 13	ZC3H13	5	13	13	11	10	11	10	9.4	196.63	1668	1.3659	1.8095	0.60761	0.6395	1490900000	270120000	402330000	483160000	335270000
6154	DNA methyltransferase 1-associated protein 1	DMAP1	5	7	7	7	6	7	6	20.3	52.992	467	1.3494	1.8081	0.48885	0.51467	875510000	203850000	284470000	235820000	151370000
2227	Pre-mRNA-processing factor 17	CDC40	5	5	5	4	3	4	3	11.7	65.521	579	1.3659	1.8029	0.54932	0.5764	283000000	73609000	95817000	70152000	43419000
6356	DnaJ homolog subfamily B member 12	DNAJB12	2	12	12	11	11	11	11	34.1	41.818	375	1.2894	1.802	0.69658	0.6883	3079000000	488810000	722980000	990590000	876620000
4255	DNA-directed RNA polymerase I subunit RPA43	TWISTNB	1	6	6	5	4	5	4	17.8	37.432	338	1.2229	1.7995	0.49281	0.53775	1064100000	202520000	295940000	353230000	212470000
4592	Coiled-coil domain-containing protein 137	CCDC137	1	9	9	7	6	7	6	29.1	33.231	289	1.2893	1.7995	0.45555	0.4923	1240300000	325810000	424050000	311180000	179280000
4664	La-related protein 4	LARP4	13	15	15	14	13	14	13	25.1	80.595	724	1.3223	1.7881	0.48381	0.51433	4016500000	862760000	1424900000	1088300000	640540000
3431	Laminin subunit beta-2	LAMB2	3	33	33	28	25	28	25	25.6	195.98	1798	1.3496	1.7872	0.51281	0.5492	3351500000	702480000	1066100000	994290000	588620000
4782	Telomerase-binding protein EST1A	SMG6	3	9	9	4	8	4	8	7.8	160.46	1419	1.4244	1.7731	1.0894	1.1871	932980000	332370000	240920000	164190000	195500000
6431	ORM1-like protein 1	ORMDL1	1	5	2	5	5	2	2	39.9	17.371	153	1.1948	1.7726	0.61217	0.59785	799430000	235520000	265160000	179820000	118930000
5260	Ras-responsive element-binding protein 1	RREB1	5	13	13	9	11	9	11	12.6	181.42	1687	1.3539	1.7723	0.61583	0.65507	419430000	66725000	95985000	157950000	98769000
265	Upstream stimulatory factor 1	USF1	9	5	5	4	3	4	3	18.1	30.995	282	1.3632	1.7702	0.68032	0.67974	448010000	151390000	170810000	72838000	52973000
6793	Thioredoxin-related transmembrane protein 2	TMX2	7	10	10	10	8	10	8	41.6	34.037	296	1.2704	1.77	0.59588	0.59984	6180400000	1372200000	1824200000	1867200000	1116700000
4855	Coiled-coil domain-containing protein 50	CCDC50	2	5	5	5	3	5	3	22.5	35.822	306	1.1775	1.7668	1.2161	1.2066	1119100000	296800000	331090000	237360000	253870000
8	Probable JmjC domain-containing histone demethylation protein 2C	JMJD1C	3	10	10	8	5	8	5	5.8	263.15	2358	1.326	1.765	0.40134	0.44513	476880000	151570000	194190000	86535000	44583000
684	Coiled-coil domain-containing protein 117	CCDC117	8	5	5	4	4	4	4	25.7	28.348	261	1.2198	1.7616	0.4616	0.46318	490020000	117060000	123570000	144400000	104990000
2346	Cell division cycle protein 123 homolog	CDC123	1	7	7	5	7	5	7	25.6	39.134	336	1.1906	1.7612	0.60886	0.59622	2218800000	482340000	566100000	691960000	478380000
5326	Pre-B-cell leukemia transcription factor-interacting protein 1	PBXIP1	8	17	17	14	15	14	15	29.2	77.683	702	1.3271	1.7606	0.65061	0.67208	4872600000	1203700000	1571600000	1192500000	904730000
1762	Cell division cycle protein 27 homolog	CDC27	7	13	13	11	9	11	9	23.5	91.866	824	1.3172	1.7603	0.67299	0.69153	1434600000	464970000	529870000	253990000	185780000
5549	E3 ubiquitin-protein ligase UHRF2	UHRF2	3	8	7	6	6	6	5	12.3	89.984	802	1.3334	1.7593	0.47988	0.50703	461590000	104040000	120120000	139900000	97526000
3860	Protein Red	IK	6	10	10	9	9	9	9	21	65.601	557	1.3128	1.7577	0.55423	0.57524	3026500000	599830000	780020000	963070000	683620000
6611	REST corepressor 1	RCOR1	11	11	10	8	7	7	7	25.5	53.027	482	1.2894	1.7561	0.8236	0.8572	1369000000	331600000	472950000	286710000	277690000
1479	Major prion protein	PRNP	3	3	3	3	2	3	2	16.7	21.463	192	1.2322	1.7549	0.71589	0.70367	469800000	152730000	144460000	88640000	83966000
5412	SAGA-associated factor 29 homolog	CCDC101	1	5	5	3	3	3	3	18.8	33.238	293	1.213	1.7509	0.60951	0.60744	836490000	148770000	145220000	125530000	416970000
5339	E3 ubiquitin-protein ligase RNF25	RNF25	1	6	6	3	6	3	6	18.7	51.218	459	1.2731	1.7471	0.57064	0.59057	1229400000	205850000	278460000	444580000	300480000
2101	Multidrug resistance-associated protein 5	ABCC5	11	11	10	6	11	5	10	10.4	155.73	1394	1.2743	1.7466	0.51607	0.53726	640570000	167130000	222910000	163570000	86952000
1041	Centromere protein K	CENPK	7	5	5	3	3	3	3	33.9	28.245	239	1.2546	1.7465	0.43483	0.42916	230420000	51754000	65882000	72740000	40048000
3556	Rho-related GTP-binding protein RhoB	RHOB	1	8	6	8	6	6	4	63.8	22.123	196	1.2035	1.7453	0.59527	0.58171	1926700000	620820000	724040000	338540000	243310000
3942	THO complex subunit 5 homolog	THOC5	6	11	11	10	6	10	6	26.9	78.507	683	1.2851	1.743	0.61315	0.63594	1519200000	444830000	596600000	293780000	183950000
5094	WD repeat-containing protein 48	WDR48	11	9	9	7	5	7	5	15.7	76.21	677	1.3043	1.7412	0.9403	1.0066	405230000	109820000	106250000	82872000	106300000
6124	Chromodomain-helicase-DNA-binding protein 8	CHD8	11	44	34	34	37	26	27	22.3	290.52	2581	1.2936	1.7411	0.51012	0.52469	3527500000	711180000	804300000	1388400000	623650000
2918	Nuclear transcription factor Y subunit alpha	NFYA	2	2	2	2	2	2	2	13.2	33.939	318	1.2283	1.7407	0.39552	0.39178	2507400000	511880000	674530000	885760000	435180000
319	Centromere protein H	CENPH	3	4	4	3	3	3	3	21.4	22.001	187	1.1965	1.7358	0.63268	0.62312	369830000	81207000	100430000	113460000	74729000
3515	DDB1- and CUL4-associated factor 7	DCAF7	3	7	7	6	3	6	3	25.1	38.926	342	1.2004	1.7333	0.43175	0.41667	1208800000	301720000	389810000	347500000	169770000
6362	Telomeric repeat-binding factor 2-interacting protein 1	TERF2IP	1	12	12	7	10	7	10	42.6	44.259	399	1.1941	1.733	0.92681	0.90919	932840000	127240000	181560000	371270000	252780000
2767	Protein C-ets-1	ETS1	5	5	5	3	3	3	3	14.7	50.407	441	1.204	1.7321	0.58182	0.59245	767110000	211450000	246480000	197970000	111210000
1579	Antigen KI-67	MKI67	3	120	11	101	112	8	7	51.2	358.62	3255	1.324	1.7294	0.54079	0.58141	830720000	197870000	241220000	247520000	144110000
4835	Ras-related protein Rab-43	RAB43	4	6	6	6	4	6	4	42	23.339	212	1.1936	1.7279	0.63543	0.63505	2551600000	1251800000	1088400000	115290000	96107000
75	Zinc finger protein 281	ZNF281	3	7	7	6	5	6	5	12	93.231	859	1.3264	1.7227	0.70626	0.74779	707520000	175160000	213190000	187630000	131540000
5791	Phosphatidylserine synthase 2	PTDSS2	3	4	4	3	3	3	3	11.3	56.252	487	1.2559	1.7194	1.3384	1.4336	110160000	30576000	47691000	11280000	20612000
4109	Retinoblastoma-binding protein 5	RBBP5	2	7	7	7	7	7	7	18.8	59.152	538	1.2909	1.7177	0.73628	0.75769	1047100000	251860000	275110000	297280000	222820000
4027	Ribosome biogenesis protein BMS1 homolog	BMS1	3	35	35	29	32	29	32	35.9	145.81	1282	1.298	1.7157	0.56505	0.60419	5004300000	1219200000	1546300000	1398400000	840340000
3911	Sequestosome-1	SQSTM1	9	9	9	9	6	9	6	33.4	47.687	440	1.2285	1.7122	0.41286	0.42764	4688700000	1016300000	1482000000	1290300000	900070000
1347	Bcl-2 homologous antagonist/killer	BAK1	3	7	7	6	6	6	6	48.7	21.359	191	1.1448	1.712	0.74438	0.7328	1728500000	488380000	581570000	415480000	243100000
880	Transmembrane and coiled-coil domain-containing protein 1	TMCO1	3	4	4	4	3	4	3	27.2	18.819	169	1.2572	1.7112	0.56233	0.56233	6516500000	1684100000	2110800000	1693700000	1027800000
5420	Coiled-coil domain-containing protein 97	CCDC97	1	4	4	4	3	4	3	26.5	38.946	343	1.1221	1.7108	0.47196	0.50234	727440000	273630000	316440000	86256000	51115000
3186	Neutral amino acid transporter A	SLC1A4	3	7	7	7	4	7	4	20.5	55.722	532	1.3128	1.7097	0.77293	0.81329	1095800000	259770000	302590000	282200000	251210000
6453	Armadillo repeat-containing X-linked protein 1	ARMCX1;DKFZp686P06199	2	5	5	4	2	4	2	15	49.18	453	1.182	1.7083	0.87315	0.87599	279800000	87483000	100700000	41035000	50580000
6020	Protein O-mannose kinase	POMK	2	5	5	4	3	4	3	21.4	40.05	350	1.215	1.7068	0.93241	0.95178	281010000	95003000	91985000	43438000	50588000
768	DNA topoisomerase 2-alpha	TOP2A	6	10	7	6	7	4	5	8.7	178.88	1568	1.334	1.706	0.29698	0.31804	117780000	19012000	28568000	57275000	12920000
1262	Chromobox protein homolog 1	CBX1	4	4	3	4	3	3	2	24.9	21.915	189	1.074	1.7037	0.72261	0.72836	741280000	175290000	176550000	215060000	174380000
519	Heterogeneous nuclear ribonucleoproteins C1/C2	HNRNPC	20	18	1	17	17	1	1	57.6	28.916	262	1.1651	1.7022	0.73703	0.72816	227620000	61900000	61849000	62068000	41802000
4378	Nucleoporin NUP188 homolog	NUP188	5	54	54	52	48	52	48	40.1	196.04	1749	1.2562	1.6994	0.60595	0.62839	15428000000	3279100000	4649900000	4060200000	3438300000
1983	U3 small nucleolar ribonucleoprotein protein MPP10	MPHOSPH10	2	16	16	14	12	14	12	32	78.863	681	1.2456	1.6989	0.46183	0.49493	3255400000	635500000	817970000	1214300000	587550000
6657	A-kinase anchor protein 8-like	AKAP8L	1	8	8	7	8	7	8	16.9	71.648	646	1.2999	1.6974	0.50792	0.53136	860700000	189470000	255750000	258360000	157120000
3123	RNA-binding motif protein, X chromosome;RNA-binding motif protein, X chromosome, N-terminally processed	RBMX	4	17	6	16	15	6	5	38.9	42.331	391	1.1701	1.696	0.5398	0.55119	6378400000	1607400000	1614300000	2074500000	1082200000
4619	Bombesin receptor-activated protein C6orf89	C6orf89	5	4	4	1	4	1	4	12.4	39.87	347	1.1928	1.6924	0.52976	0.51464	465310000	44180000	49443000	237660000	134030000
4643	Helicase SRCAP	SRCAP	3	11	10	7	9	6	8	4.4	327.83	3072	1.2469	1.6914	0.69604	0.72862	1330700000	82051000	90340000	568430000	589890000
4249	Ceramide synthase 6	CERS6	2	5	5	4	5	4	5	14.6	44.889	384	1.2184	1.6913	0.67068	0.71313	608230000	120540000	142010000	200560000	145120000
6384	CDGSH iron-sulfur domain-containing protein 1	CISD1	1	5	5	5	5	5	5	51.9	12.199	108	1.154	1.6889	0.69759	0.68542	4269900000	970320000	1116100000	1227500000	955940000
2367	Flotillin-1	FLOT1	21	15	15	15	10	15	10	45.9	47.355	427	1.1713	1.6873	0.61267	0.62832	1808800000	582750000	704060000	309200000	212810000
6897	General transcription factor 3C polypeptide 3	GTF3C3	4	20	20	18	18	18	18	31.9	101.27	886	1.2529	1.6864	0.55832	0.57887	3913300000	1158400000	1059100000	1098800000	597000000
3946	Nucleolar GTP-binding protein 2	GNL2	3	29	29	28	26	28	26	40.1	83.654	731	1.2478	1.6862	0.61769	0.64415	12529000000	2834100000	3554700000	3641400000	2498600000
452	Transformer-2 protein homolog alpha	TRA2A	4	4	3	3	4	3	3	29.4	20.589	180	1.1568	1.683	0.62634	0.62145	1115300000	241320000	347930000	323410000	202680000
4003	Protein FRG1	FRG1	7	11	11	9	9	9	9	37.6	29.172	258	1.1605	1.6827	0.77093	0.75934	3308900000	767340000	812940000	895560000	833030000
546	DNA-directed RNA polymerase III subunit RPC9	CRCP	5	3	3	2	2	2	2	30.4	13.086	115	1.1318	1.6813	0.43927	0.43068	652010000	145490000	147220000	238120000	121170000
1769	TFIIH basal transcription factor complex helicase XPB subunit	ERCC3	2	17	17	16	15	16	15	31.6	81.983	718	1.2618	1.6757	0.49477	0.5112	2703800000	649240000	795010000	766550000	492960000
4242		RELA	1	10	1	10	6	1	1	30.8	42.868	377	1.2021	1.6756	0.74963	0.71114	12293000000	3254800000	3517500000	3083800000	2437100000
3042	Heterogeneous nuclear ribonucleoprotein H3	HNRNPH3	7	12	11	10	10	9	9	52.9	35.238	331	1.1731	1.6751	0.69094	0.67634	9332400000	2370000000	2629200000	2660400000	1672900000
3245	Glutamate--cysteine ligase regulatory subunit	GCLM	1	7	7	5	7	5	7	33.9	30.727	274	1.1272	1.6743	0.53139	0.539	1908700000	638700000	729320000	340450000	200200000
6216	Serine incorporator 1	SERINC1	1	3	3	3	2	3	2	9.3	50.494	453	1.29	1.6737	0.57243	0.58888	322620000	91729000	103700000	73017000	54178000
5867	Kinetochore protein Nuf2	NUF2	6	11	11	8	9	8	9	27.2	54.303	464	1.2234	1.6729	0.55521	0.58209	1677100000	389970000	468180000	525630000	293290000
5400	THAP domain-containing protein 11	THAP11	1	3	3	3	3	3	3	8.3	34.455	314	1.157	1.6677	0.59095	0.7557	252330000	60020000	71819000	69543000	50946000
6317	p21-activated protein kinase-interacting protein 1	PAK1IP1	1	11	11	9	9	9	9	34.2	43.963	392	1.2029	1.6665	0.73785	0.77877	611020000	157780000	189710000	149330000	114200000
4925	Uncharacterized protein C8orf59	C8orf59	3	5	5	4	5	4	5	44	11.456	100	1.1462	1.6644	0.70862	0.70885	1386900000	227230000	255410000	513100000	391110000
155	Elongator complex protein 6	ELP6	12	4	4	3	4	3	4	23.8	21.674	193	1.2483	1.6634	0.79922	0.88241	170430000	46719000	38485000	40035000	45189000
3108	V-type proton ATPase subunit E 1	ATP6V1E1	5	11	11	9	10	9	10	50.9	26.145	226	1.0978	1.6631	0.66707	0.6977	7368600000	1571900000	2163600000	1477800000	2155400000
4371	RNA-binding protein Raly	RALY	7	11	11	8	10	8	10	46.8	24.665	237	1.1054	1.6624	0.5617	0.55025	5014600000	1255600000	1488700000	1405000000	865420000
890	Probable 18S rRNA (guanine-N(7))-methyltransferase	WBSCR22	8	6	6	6	6	6	6	29.2	31.88	281	1.1009	1.6594	0.6384	0.61697	1935300000	501240000	537320000	511200000	385550000
411	Histone H2B;Histone H2B type 1-M;Histone H2B type 1-N;Histone H2B type 1-H;Histone H2B type 2-F;Histone H2B type 1-C/E/F/G/I;Histone H2B type 1-D;Histone H2B type 1-K;Histone H2B type 1-L;Histone H2B type F-S;Histone H2B type 1-A	HIST1H2BM;HIST1H2BN;HIST1H2BH;HIST2H2BF;HIST1H2BC;HIST1H2BD;HIST1H2BK;HIST1H2BL;H2BFS;HIST1H2BA	12	12	2	12	12	2	2	52.4	18.041	166	1.0434	1.6554	0.91369	0.88901	8798300000	2782300000	2834000000	1643600000	1538400000
4183	snRNA-activating protein complex subunit 1	SNAPC1	1	9	9	8	6	8	6	32.3	42.994	368	1.181	1.6551	0.50754	0.50682	581730000	138920000	192440000	152260000	98117000
6148	ER membrane protein complex subunit 7	EMC7	3	7	7	7	5	7	5	43.8	26.47	242	1.1231	1.6546	0.64689	0.64774	7675300000	2213100000	2389600000	1788400000	1284200000
5246	Zinc finger protein 516	ZNF516	2	6	5	6	5	5	5	6.4	124.29	1163	1.271	1.6509	0.5972	0.63473	238920000	61632000	72337000	59959000	44995000
5661	1-acyl-sn-glycerol-3-phosphate acyltransferase alpha	AGPAT1	2	4	4	3	3	3	3	35.1	18.756	171	1.1672	1.6498	1.2418	1.2903	260060000	89859000	62603000	50475000	57123000
5357	Integrator complex subunit 12	INTS12	6	3	3	2	2	2	2	8.9	48.807	462	1.2343	1.6486	0.55617	0.56163	158590000	30542000	44817000	48088000	35138000
1034	Syntaxin-18	STX18	5	10	10	7	8	7	8	30.8	35.42	308	1.1301	1.648	0.76893	0.81269	1547700000	353100000	379990000	466270000	348380000
6058	Nucleolar protein 11	NOL11	2	11	11	10	9	10	9	19.1	81.123	719	1.2312	1.6453	0.55242	0.58653	1189400000	338870000	340420000	345220000	164840000
4121	Scaffold attachment factor B1	SAFB	6	37	23	36	35	22	22	35.3	102.64	915	1.2537	1.6445	0.66943	0.71704	7193300000	1662600000	2305800000	1835000000	1389800000
888	Ubiquitin-conjugating enzyme E2 H	UBE2H	5	4	4	4	3	4	3	47.6	11.545	103	1.0548	1.644	0.62335	0.60929	1762800000	530890000	557400000	398500000	275990000
2433	Chromosome-associated kinesin KIF4A	KIF4A	4	44	43	30	39	29	38	45.2	139.88	1232	1.2562	1.6431	0.70294	0.73319	7715600000	1559600000	1837400000	1937800000	2380900000
2698	78 kDa glucose-regulated protein	HSPA5	2	53	51	51	50	49	48	63	72.332	654	1.2186	1.6417	0.61843	0.63525	681680000000	149440000000	188410000000	210160000000	133660000000
2609	Major centromere autoantigen B	CENPB	2	4	4	3	2	3	2	6.8	65.171	599	1.2316	1.6417	0.96864	0.99901	272700000	111660000	70447000	54643000	35948000
4553	Parafibromin	CDC73	2	26	26	21	22	21	22	55	60.576	531	1.1821	1.6411	0.54987	0.56678	5838500000	1242400000	1554700000	1832900000	1208500000
4974	Zinc finger CCCH-type with G patch domain-containing protein	ZGPAT	3	8	8	7	6	7	6	19.5	54.604	502	1.2503	1.6392	0.58038	0.61115	403580000	70929000	85756000	155490000	91408000
5724	tRNA-splicing endonuclease subunit Sen34	TSEN34	4	7	7	5	5	5	5	29.7	33.652	310	1.146	1.6386	0.62745	0.61192	337420000	103360000	136820000	59782000	37458000
5637	Pre-mRNA-splicing factor 18	PRPF18	3	6	6	6	5	6	5	21.6	39.859	342	1.1703	1.6369	0.61449	0.60996	715310000	162030000	170360000	240700000	142220000
6159	Mediator of RNA polymerase II transcription subunit 4	MED4	4	6	6	5	6	5	6	30.7	29.745	270	1.1337	1.6352	0.66396	0.64548	1290100000	244840000	255730000	532430000	257130000
4063	MAD2L1-binding protein	MAD2L1BP	2	2	2	2	2	2	2	12.4	31.051	274	1.115	1.6349	0.63783	0.62701	298370000	80248000	82614000	82373000	53136000
6628	Trafficking protein particle complex subunit 2-like protein	TRAPPC2L	2	4	4	3	2	3	2	31.7	16.058	139	1.1455	1.6339	0.89532	0.89353	306670000	85009000	86939000	70288000	64431000
4234	Citron Rho-interacting kinase	CIT	6	39	38	30	33	30	32	20.5	236.6	2069	1.2142	1.6304	0.70855	0.73304	3000500000	718660000	674190000	959630000	648010000
5683	Apolipoprotein L2	APOL2	3	9	9	6	8	6	8	32.3	37.092	337	1.1214	1.6286	0.67178	0.68814	1720300000	405920000	440630000	527280000	346430000
1646	ELM2 and SANT domain-containing protein 1	ELMSAN1	2	7	7	6	5	6	5	10.2	111.92	1019	1.2239	1.6285	0.58985	0.63202	414810000	113940000	141360000	79378000	80136000
1380			1	7	1	7	6	1	1	26.3	47.431	415	1.2118	1.6273	0.86949	0.87957	344010000	102000000	108770000	69820000	63417000
4948	Integrator complex subunit 1	INTS1	2	69	69	58	59	58	59	40.2	244.29	2190	1.1974	1.6271	0.6627	0.69503	10044000000	2420700000	3035400000	2627900000	1960000000
854	Ubiquitin fusion degradation protein 1 homolog	UFD1L	8	10	10	8	9	8	9	30	38.53	343	1.1224	1.6256	0.57565	0.57272	7868700000	2278500000	2581400000	1857400000	1151500000
2583	DNA-directed RNA polymerase III subunit RPC4	POLR3D	3	8	8	7	3	7	3	25.6	44.395	398	1.1873	1.6252	0.8578	0.85629	434140000	229550000	156500000	25674000	22409000
1328	V-type proton ATPase subunit H	ATP6V1H	11	12	12	12	9	12	9	33.8	52.943	459	1.1388	1.625	0.6131	0.59707	2568900000	715530000	788820000	647660000	416920000
4081	Kinesin-like protein KIF14	KIF14	1	13	13	11	10	11	10	9.8	186.49	1648	1.2137	1.624	0.55324	0.55941	709210000	164960000	188480000	211450000	144320000
1678	Protein SCAF11	SCAF11	4	17	17	14	13	14	13	17	142.6	1271	1.2072	1.6227	0.75593	0.7976	1380100000	282930000	393980000	375030000	328160000
5084	THO complex subunit 2	THOC2	8	40	40	35	35	35	35	30.9	182.77	1593	1.1979	1.6224	0.62361	0.6504	9379100000	2458500000	2901100000	2406000000	1613500000
4116	Mitochondrial import receptor subunit TOM20 homolog	TOMM20	1	4	4	3	4	3	4	32.4	16.298	145	1.135	1.6215	0.8078	0.78055	5132500000	947280000	899600000	1765500000	1520200000
6248	Zinc finger and BTB domain-containing protein 40	ZBTB40	5	8	8	8	7	8	7	8.2	138.12	1239	1.2668	1.6195	0.62219	0.63994	388950000	69789000	119440000	123240000	76489000
6473	Tuftelin-interacting protein 11	TFIP11	9	24	24	20	19	20	19	36.1	96.819	837	1.2165	1.6184	0.65438	0.70186	5029300000	1149600000	1307100000	1427400000	1145100000
2647	Guanine nucleotide-binding protein G(k) subunit alpha	GNAI3	1	12	6	10	12	4	6	45.8	40.532	354	1.0997	1.6173	0.9718	0.94689	1433000000	280440000	741820000	206710000	203990000
6480	Xenotropic and polytropic retrovirus receptor 1	XPR1	2	6	6	4	5	4	5	12.2	73.918	631	1.2617	1.6166	0.90862	0.97782	107250000	30786000	38985000	21922000	15555000
2191	Origin recognition complex subunit 5	ORC5	4	5	5	5	5	5	5	16.4	37.413	324	1.0692	1.6165	0.7758	0.76639	673840000	187830000	205350000	160870000	119790000
4163	V-type proton ATPase subunit S1	ATP6AP1	4	9	9	7	7	7	7	24.3	52.025	470	1.1786	1.6143	1.0167	1.0806	1436400000	269270000	367480000	409510000	390100000
1421	Histone-lysine N-methyltransferase 2A;MLL cleavage product N320;MLL cleavage product C180	KMT2A	4	17	17	12	14	12	14	5.8	427.73	3931	1.2267	1.6114	0.71779	0.73968	4031000000	1779000000	1553300000	251710000	447080000
3277	Ubiquitin-conjugating enzyme E2 A	UBE2A	2	2	1	1	2	1	1	24.3	17.315	152	1.0341	1.6075	0.48803	0.50551	748610000	189340000	187390000	244730000	127150000
1840	AT-rich interactive domain-containing protein 4B	ARID4B	7	12	12	8	8	8	8	14.9	130.48	1153	1.1744	1.6067	0.48805	0.52467	441470000	88574000	99506000	162360000	91030000
742	Mediator of RNA polymerase II transcription subunit 30	MED30	2	4	4	4	3	4	3	25.9	16.279	143	1.1168	1.6066	0.76297	0.74629	743500000	247760000	257930000	137960000	99859000
1947	Transcription elongation factor SPT5	SUPT5H	3	41	41	39	37	39	37	46.8	120.5	1083	1.2143	1.6063	0.58026	0.62154	12045000000	2801700000	3343400000	3501400000	2398700000
1773	Chromobox protein homolog 5	CBX5	3	9	8	8	5	7	4	48.9	22.097	190	1.0785	1.6056	0.63545	0.63904	931000000	382780000	377200000	103110000	67918000
2132	AP-5 complex subunit zeta-1	AP5Z1	3	11	11	11	8	11	8	20.4	88.604	807	1.197	1.6053	0.54676	0.58676	1028600000	275850000	323550000	249010000	180220000
3673	Transcription initiation factor IIB	GTF2B	3	9	9	8	8	8	8	38.3	34.833	316	1.0805	1.6051	0.58128	0.5818	1476000000	505320000	499270000	275540000	195820000
697	Cip1-interacting zinc finger protein	CIZ1	10	5	5	5	3	5	3	7.8	91.124	820	1.1926	1.5991	0.55259	0.56617	227830000	51431000	56302000	84017000	36081000
4122	Splicing factor 3B subunit 4	SF3B4	2	8	8	7	7	7	7	29.7	44.385	424	1.061	1.5965	0.608	0.60012	5818800000	1459100000	1443200000	1722600000	1193900000
2624	Heat shock protein HSP 90-alpha	HSP90AA1	6	58	38	57	57	37	37	69.4	84.659	732	1.1681	1.596	0.56702	0.59564	346480000000	89912000000	109550000000	91135000000	55888000000
6549	B-cell receptor-associated protein 29	BCAP29	11	6	6	4	6	4	6	24.1	28.32	241	1.1198	1.5956	1.0777	1.0644	1044500000	126640000	342510000	264310000	311050000
5558	Serine/threonine-protein phosphatase 1 regulatory subunit 10	PPP1R10	2	20	20	18	15	18	15	26.8	99.057	940	1.2328	1.5956	0.51533	0.54964	3187800000	776940000	991750000	892290000	526810000
3620	T-complex protein 1 subunit beta	CCT2	4	45	45	43	43	43	43	86.5	57.488	535	1.1548	1.5953	0.60252	0.60358	266080000000	62686000000	72371000000	79572000000	51449000000
5512	E1A-binding protein p400	EP400	7	34	34	28	25	28	25	15.7	335.8	3086	1.2318	1.5952	0.592	0.60927	1261100000	296780000	361590000	380810000	221920000
1996	Transmembrane protein 194A	TMEM194A	2	3	3	3	2	3	2	8.1	42.032	371	1.2229	1.5943	0.58476	0.61073	240960000	50473000	59658000	92047000	38778000
891	Transmembrane protein 39A	TMEM39A	2	1	1	1	1	1	1	7.9	18.424	165	1.2503	1.5941	0.4555	0.48687	60003000	14692000	19916000	15558000	9836500
3872	Chromobox protein homolog 3	CBX3	3	8	6	8	8	6	6	52.5	20.811	183	0.97462	1.5929	0.70157	0.69823	8638200000	2406900000	2310100000	2249900000	1671300000
6150	Exosome complex component RRP41	EXOSC4	3	9	9	8	8	8	8	40	26.383	245	1.1059	1.5882	0.7253	0.69647	6108300000	1402300000	1806900000	1676400000	1222700000
5269	Histone acetyltransferase KAT2A	KAT2A	2	3	3	3	2	3	2	8.9	48.92	427	1.1876	1.5879	0.49789	0.51949	145090000	39483000	45468000	34534000	25606000
4938	ORM1-like protein 3	ORMDL3	2	4	2	4	4	2	2	29.9	15.689	137	1.1242	1.5871	0.67579	0.67945	605590000	160830000	185720000	152290000	106760000
397	DNA topoisomerase 3-alpha	TOP3A	4	6	5	6	3	5	3	7.6	101.21	906	1.1809	1.586	0.71488	0.75483	398770000	106280000	122970000	88634000	80889000
597	Sodium-coupled neutral amino acid transporter 1	SLC38A1	4	6	6	5	5	5	5	12.7	56.195	503	1.1639	1.5856	0.80454	0.83636	2453600000	538820000	615360000	746950000	552510000
2446	Zinc finger and BTB domain-containing protein 7A	ZBTB7A	1	3	3	2	3	2	3	9.4	61.438	584	1.1428	1.5846	0.70694	0.74018	183830000	42107000	55919000	54495000	31304000
5262	Zinc finger protein ubi-d4	DPF2	3	11	11	11	8	11	8	34.8	44.155	391	1.0691	1.5844	0.69052	0.68812	3134900000	861190000	945890000	744740000	583100000
4496	Protein SPT2 homolog	SPTY2D1	4	4	4	3	3	3	3	5.9	74.229	673	1.1746	1.584	0.45396	0.47487	383830000	89497000	102670000	118970000	72701000
133	Tumor suppressor p53-binding protein 1	TP53BP1	5	26	26	21	22	21	22	21.1	209.02	1927	1.1572	1.5838	0.52884	0.54377	2271500000	462010000	570210000	719360000	519950000
3955	Bystin	BYSL	2	20	20	19	18	19	18	55.1	49.601	437	1.0635	1.5833	0.64929	0.63881	9065700000	2345900000	2453100000	2518900000	1747700000
6694	Microtubule-actin cross-linking factor 1, isoforms 1/2/3/5	MACF1	14	279	1	252	248	1	1	45.2	838.3	7388	1.1759	1.5817	0.50119	0.51379	124940000	32571000	34264000	36092000	22015000
412	Zinc finger CCCH domain-containing protein 11A	ZC3H11A	4	19	19	17	14	17	14	33.7	82.771	756	1.1726	1.5788	0.58786	0.62135	1873700000	473470000	542030000	483730000	374440000
4915	Chondroitin sulfate synthase 2	CHPF	3	18	18	17	14	17	14	26.3	85.466	775	1.2131	1.5779	0.66893	0.69405	3026600000	715380000	926720000	821260000	563210000
4567	Mitochondrial fission regulator 2	MTFR2	2	2	2	1	2	1	2	5.2	43.384	385	1.1706	1.5766	0.91059	0.94071	264120000	70818000	76467000	59667000	57170000
6782	Nucleolar protein 58	NOP58	2	22	22	22	19	22	19	50.5	59.578	529	1.1355	1.5761	0.5731	0.61045	15158000000	3724400000	4286500000	4058700000	3088800000
4024	Mediator of DNA damage checkpoint protein 1	MDC1	18	53	53	40	50	40	50	42	226.66	2089	1.1534	1.5749	0.70535	0.74568	14769000000	3573300000	3699400000	4343700000	3152600000
6920	Spindlin-1	SPIN1	6	8	8	7	8	7	8	43.5	29.6	262	1.0585	1.5746	0.60786	0.64389	1578600000	354810000	352290000	524830000	346650000
4560	Transcription initiation factor TFIID subunit 2	TAF2	4	14	14	13	11	13	11	15.3	136.97	1199	1.175	1.5742	0.61865	0.642	999020000	256130000	336640000	236500000	169760000
2591	Alpha-galactosidase A	GLA	1	5	5	5	2	5	2	16.1	48.766	429	1.0365	1.5729	0.64167	0.66121	720160000	298660000	342840000	47187000	31472000
4044	Nuclear mitotic apparatus protein 1	NUMA1	17	125	1	115	122	1	1	63.2	238.26	2115	1.1487	1.5702	0.89998	0.92846	813360000	204800000	212100000	210310000	186160000
862	E3 ubiquitin-protein ligase Praja-2	PJA2	7	8	8	7	6	7	6	19.2	76.143	688	1.2012	1.5701	0.54546	0.57081	542660000	164360000	203010000	104170000	71115000
5182	GATA zinc finger domain-containing protein 1	GATAD1	1	2	2	2	2	2	2	12.6	28.69	269	1.0744	1.5699	0.59154	0.58746	244130000	66053000	67306000	66090000	44678000
5426	THO complex subunit 1	THOC1	3	13	13	11	11	11	11	21.5	75.665	657	1.1641	1.5673	0.57319	0.59644	1190900000	421450000	322020000	251290000	196120000
1976	Zinc finger protein 593	ZNF593	2	8	8	7	8	7	8	60.4	15.199	134	1.1352	1.5669	0.68545	0.72221	1928700000	453110000	497570000	555240000	422760000
4995	RNA polymerase II-associated factor 1 homolog	PAF1	4	9	9	9	7	9	7	22.8	59.975	531	1.1419	1.566	0.59379	0.63564	2645700000	647460000	726240000	764130000	507840000
2485	Geranylgeranyl pyrophosphate synthase	GGPS1	4	4	4	3	3	3	3	13	34.87	300	1.1975	1.5659	1.5452	1.583	295200000	138720000	115310000	15946000	25228000
5233	Transmembrane protein 131	TMEM131	2	14	14	12	12	12	12	10.1	205.14	1883	1.1677	1.5651	0.72778	0.75334	1244800000	302220000	346030000	311710000	284800000
[truncated: 4,519 more rows]

## Sheet: MLS402_Carfilzomib
	Protein names	Gene names	Number of proteins	Peptides	Unique peptides	Peptides for	Peptides rev	Unique peptides for	Unique peptides rev	Sequence coverage [%]	Mol. weight [kDa]	Sequence length	Ratio H/L for	Ratio H/L normalized for	Ratio H/L rev	Ratio H/L normalized rev	Intensity	Intensity L for	Intensity H for	Intensity L rev	Intensity H rev
[truncated: 5,769 more rows]

[truncated: 1 more sheets: MLS402_Bortezomib]
